# Supplementary material for: Characterization and Transcriptome Analysis of Exosomal and Nonexosomal RNAs in Bovine Adipocytes
Source: Int J Mol Sci. 2020 Dec 7;21(23):9313. doi: 10.3390/ijms21239313 (PMC7730049; doi:10.3390/ijms21239313)
Supplement: Supplementary file 1 [file ijms-21-09313-s001.zip]

Archive with 22 entries (20 files):
- suppl/
- suppl/Figure S1.tif
- suppl/Figure S2.tif
- suppl/supplement/
- suppl/supplement/Table S1. Quality statistics of filtered reads..xls
- suppl/supplement/Table S10. Reactome Enrichment result of the exosomal mRNAs..xls
- suppl/supplement/Table S11. BP result of the miRNA-mRNA network..xls
- suppl/supplement/Table S12. CC result of the miRNA-mRNA network..xls
- suppl/supplement/Table S13. MF result of the miRNA-mRNA network..xls
- suppl/supplement/Table S14. KEGG pathway result of the miRNA-mRNA network..xls
- suppl/supplement/Table S15. BP result of the lncRNA-miRNA-mRNA  network..xls
- suppl/supplement/Table S16. CC result of the the lncRNA-miRNA-mRNA network..xls
- suppl/supplement/Table S17. MF result of the lncRNA-miRNA-mRNA network..xls
- suppl/supplement/Table S18. KEGG  result of the lncRNA-miRNA-mRNA network..xls
- suppl/supplement/Table S2. Quality statistics of filtered reads (small RNA)..xls
- suppl/supplement/Table S3. Alignment clean reads to the reference genes..xls
- suppl/supplement/Table S4. smallRNA Classification..xls
- suppl/supplement/Table S5. smallRNA length distribution..xls
- suppl/supplement/Table S6. BP result of the exosomal mRNAs..xls
- suppl/supplement/Table S7. CC result of the exosomal mRNAs..xls
- suppl/supplement/Table S8. MF result of the exosomal mRNAs..xls
- suppl/supplement/Table S9. KEGG pathway result of the exosomal mRNAs..xls
