# Supplementary material for: Characterization and Transcriptome Analysis of Exosomal and Nonexosomal RNAs in Bovine Adipocytes
Source: Int J Mol Sci. 2020 Dec 7;21(23):9313. doi: 10.3390/ijms21239313 (PMC7730049; doi:10.3390/ijms21239313)
Supplement: Supplementary file 1 [file ijms-21-09313-s001.zip › suppl/supplement/Table S1. Quality statistics of filtered reads..xls]

Sample	Total Raw Reads (M)	Total Clean Reads (M)	Total Clean Bases(Gb)	clean_reads_q20	clean_reads_q30	clean_reads_ratio
Adipo-EXO1	96.08	90.95	9.1	95.69	87.62	94.66
Adipo-EXO2	126.28	112.47	11.25	97.85	91.4	89.06
Adipo-EXO3	132.35	117.71	11.77	97.77	91.33	88.94
Adipocyte1	133.96	114.06	11.41	97.8	91.03	85.14
Adipocyte2	129.93	114.39	11.44	97.71	90.69	88.04
Adipocyte3	134.93	115.3	11.53	97.97	91.56	85.45
