# Supplementary material for: Characterization and Transcriptome Analysis of Exosomal and Nonexosomal RNAs in Bovine Adipocytes
Source: Int J Mol Sci. 2020 Dec 7;21(23):9313. doi: 10.3390/ijms21239313 (PMC7730049; doi:10.3390/ijms21239313)
Supplement: Supplementary file 1 [file ijms-21-09313-s001.zip › suppl/supplement/Table S10. Reactome Enrichment result of the exosomal mRNAs..xls]

Reactome Term ID	Reactome Term Desc	Reactome Term Level1	Reactome Term Level2	Term Candidate Gene Num	Total Candidate Gene Num	Term Gene Num	Total Gene Num	Rich Ratio	P value	Q value
R-HSA-156827	L13a-mediated translational silencing of Ceruloplasmin expression	L13a-mediated translational silencing of Ceruloplasmin expression	L13a-mediated translational silencing of Ceruloplasmin expression	27	266	89	15241	0.303370787	1.65E-26	8.49E-24
R-HSA-72706	GTP hydrolysis and joining of the 60S ribosomal subunit	GTP hydrolysis and joining of the 60S ribosomal subunit	GTP hydrolysis and joining of the 60S ribosomal subunit	27	266	89	15241	0.303370787	1.65E-26	8.49E-24
R-HSA-72689	Formation of a pool of free 40S subunits	Formation of a pool of free 40S subunits	Formation of a pool of free 40S subunits	24	266	76	15241	0.315789474	3.77E-24	1.29E-21
R-HSA-72764	Eukaryotic Translation Termination	Eukaryotic Translation Termination	Eukaryotic Translation Termination	23	266	68	15241	0.338235294	5.59E-24	1.44E-21
R-HSA-192823	Viral mRNA Translation	Viral mRNA Translation	Viral mRNA Translation	23	266	69	15241	0.333333333	8.26E-24	1.70E-21
R-HSA-156902	Peptide chain elongation	Peptide chain elongation	Peptide chain elongation	23	266	70	15241	0.328571429	1.21E-23	1.78E-21
R-HSA-1799339	SRP-dependent cotranslational protein targeting to membrane	SRP-dependent cotranslational protein targeting to membrane	SRP-dependent cotranslational protein targeting to membrane	23	266	70	15241	0.328571429	1.21E-23	1.78E-21
R-HSA-975956	Nonsense Mediated Decay (NMD) independent of the Exon Junction Complex (EJC)	Nonsense Mediated Decay (NMD) independent of the Exon Junction Complex (EJC)	Nonsense Mediated Decay (NMD) independent of the Exon Junction Complex (EJC)	24	266	80	15241	0.3	1.53E-23	1.96E-21
R-HSA-975957	Nonsense Mediated Decay (NMD) enhanced by the Exon Junction Complex (EJC)	Nonsense Mediated Decay (NMD) enhanced by the Exon Junction Complex (EJC)	Nonsense Mediated Decay (NMD) enhanced by the Exon Junction Complex (EJC)	24	266	88	15241	0.272727273	1.96E-22	2.24E-20
R-HSA-2408557	Selenocysteine synthesis	Selenocysteine synthesis	Selenocysteine synthesis	23	266	81	15241	0.283950617	5.44E-22	5.59E-20
R-HSA-9010553	Regulation of expression of SLITs and ROBOs	Regulation of expression of SLITs and ROBOs	Regulation of expression of SLITs and ROBOs	25	266	116	15241	0.215517241	1.42E-20	1.32E-18
R-HSA-6791226	Major pathway of rRNA processing in the nucleolus and cytosol	Major pathway of rRNA processing in the nucleolus and cytosol	Major pathway of rRNA processing in the nucleolus and cytosol	24	266	137	15241	0.175182482	1.41E-17	1.21E-15
R-BTA-72695	Formation of the ternary complex, and subsequently, the 43S complex	Formation of the ternary complex, and subsequently, the 43S complex	Formation of the ternary complex, and subsequently, the 43S complex	12	266	21	15241	0.571428571	1.59E-16	1.26E-14
R-BTA-72649	Translation initiation complex formation	Translation initiation complex formation	Translation initiation complex formation	12	266	22	15241	0.545454545	3.45E-16	2.36E-14
R-BTA-72702	Ribosomal scanning and start codon recognition	Ribosomal scanning and start codon recognition	Ribosomal scanning and start codon recognition	12	266	22	15241	0.545454545	3.45E-16	2.36E-14
R-BTA-392499	Metabolism of proteins	Metabolism of proteins	Metabolism of proteins	53	266	864	15241	0.061342593	5.47E-16	3.51E-14
R-BTA-72662	Activation of the mRNA upon binding of the cap-binding complex and eIFs, and subsequent binding to 43S	Activation of the mRNA upon binding of the cap-binding complex and eIFs, and subsequent binding to 43S	Activation of the mRNA upon binding of the cap-binding complex and eIFs, and subsequent binding to 43S	12	266	23	15241	0.52173913	7.11E-16	4.30E-14
R-BTA-156827	L13a-mediated translational silencing of Ceruloplasmin expression	L13a-mediated translational silencing of Ceruloplasmin expression	L13a-mediated translational silencing of Ceruloplasmin expression	12	266	24	15241	0.5	1.40E-15	7.99E-14
R-BTA-72613	Eukaryotic Translation Initiation	Eukaryotic Translation Initiation	Eukaryotic Translation Initiation	12	266	25	15241	0.48	2.65E-15	1.36E-13
R-BTA-72737	Cap-dependent Translation Initiation	Cap-dependent Translation Initiation	Cap-dependent Translation Initiation	12	266	25	15241	0.48	2.65E-15	1.36E-13
R-HSA-72649	Translation initiation complex formation	Translation initiation complex formation	Translation initiation complex formation	15	266	51	15241	0.294117647	5.21E-15	2.55E-13
R-HSA-72702	Ribosomal scanning and start codon recognition	Ribosomal scanning and start codon recognition	Ribosomal scanning and start codon recognition	14	266	50	15241	0.28	9.26E-14	4.32E-12
R-HSA-72695	Formation of the ternary complex, and subsequently, the 43S complex	Formation of the ternary complex, and subsequently, the 43S complex	Formation of the ternary complex, and subsequently, the 43S complex	12	266	42	15241	0.285714286	4.33E-12	1.93E-10
R-BTA-109582	Hemostasis	Hemostasis	Hemostasis	24	266	271	15241	0.088560886	6.81E-11	2.92E-09
R-BTA-2262752	Cellular responses to stress	Cellular responses to stress	Cellular responses to stress	21	266	207	15241	0.101449275	8.92E-11	3.52E-09
R-BTA-8953897	Cellular responses to external stimuli	Cellular responses to external stimuli	Cellular responses to external stimuli	23	266	251	15241	0.091633466	8.72E-11	3.52E-09
R-BTA-72766	Translation	Translation	Translation	15	266	97	15241	0.154639175	1.23E-10	4.69E-09
R-BTA-168256	Immune System	Immune System	Immune System	43	266	836	15241	0.051435407	1.50E-10	5.51E-09
R-BTA-8953854	Metabolism of RNA	Metabolism of RNA	Metabolism of RNA	22	266	259	15241	0.084942085	9.70E-10	3.44E-08
R-BTA-1474244	Extracellular matrix organization	Extracellular matrix organization	Extracellular matrix organization	15	266	115	15241	0.130434783	1.44E-09	4.95E-08
R-BTA-162582	Signal Transduction	Signal Transduction	Signal Transduction	45	266	1016	15241	0.044291339	6.14E-09	2.03E-07
R-BTA-168249	Innate Immune System	Innate Immune System	Innate Immune System	29	266	499	15241	0.058116232	1.40E-08	4.50E-07
R-BTA-76002	Platelet activation, signaling and aggregation	Platelet activation, signaling and aggregation	Platelet activation, signaling and aggregation	15	266	138	15241	0.108695652	1.84E-08	5.71E-07
R-BTA-3000178	ECM proteoglycans	ECM proteoglycans	ECM proteoglycans	8	266	30	15241	0.266666667	3.25E-08	9.82E-07
R-BTA-195721	Signaling by WNT	Signaling by WNT	Signaling by WNT	14	266	134	15241	0.104477612	9.14E-08	2.68E-06
R-BTA-597592	Post-translational protein modification	Post-translational protein modification	Post-translational protein modification	33	266	682	15241	0.048387097	1.10E-07	3.15E-06
R-BTA-5684996	MAPK1/MAPK3 signaling	MAPK1/MAPK3 signaling	MAPK1/MAPK3 signaling	13	266	122	15241	0.106557377	2.10E-07	5.84E-06
R-BTA-422475	Axon guidance	Axon guidance	Axon guidance	13	266	124	15241	0.10483871	2.55E-07	6.88E-06
R-BTA-216083	Integrin cell surface interactions	Integrin cell surface interactions	Integrin cell surface interactions	8	266	40	15241	0.2	3.67E-07	9.43E-06
R-BTA-446353	Cell-extracellular matrix interactions	Cell-extracellular matrix interactions	Cell-extracellular matrix interactions	5	266	10	15241	0.5	3.66E-07	9.43E-06
R-BTA-5673001	RAF/MAP kinase cascade	RAF/MAP kinase cascade	RAF/MAP kinase cascade	13	266	129	15241	0.100775194	4.04E-07	1.01E-05
R-BTA-5683057	MAPK family signaling cascades	MAPK family signaling cascades	MAPK family signaling cascades	13	266	130	15241	0.1	4.43E-07	1.08E-05
R-BTA-6798695	Neutrophil degranulation	Neutrophil degranulation	Neutrophil degranulation	21	266	342	15241	0.061403509	6.31E-07	1.50E-05
R-BTA-69275	G2/M Transition	G2/M Transition	G2/M Transition	11	266	93	15241	0.11827957	6.41E-07	1.50E-05
R-BTA-3858494	Beta-catenin independent WNT signaling	Beta-catenin independent WNT signaling	Beta-catenin independent WNT signaling	10	266	75	15241	0.133333333	6.77E-07	1.54E-05
R-BTA-453274	Mitotic G2-G2/M phases	Mitotic G2-G2/M phases	Mitotic G2-G2/M phases	11	266	94	15241	0.117021277	7.14E-07	1.60E-05
R-BTA-445355	Smooth Muscle Contraction	Smooth Muscle Contraction	Smooth Muscle Contraction	6	266	20	15241	0.3	8.43E-07	1.84E-05
R-BTA-8852276	The role of GTSE1 in G2/M progression after G2 checkpoint	The role of GTSE1 in G2/M progression after G2 checkpoint	The role of GTSE1 in G2/M progression after G2 checkpoint	9	266	61	15241	0.147540984	1.03E-06	2.20E-05
R-BTA-1500931	Cell-Cell communication	Cell-Cell communication	Cell-Cell communication	7	266	33	15241	0.212121212	1.32E-06	2.77E-05
R-BTA-450531	Regulation of mRNA stability by proteins that bind AU-rich elements	Regulation of mRNA stability by proteins that bind AU-rich elements	Regulation of mRNA stability by proteins that bind AU-rich elements	8	266	47	15241	0.170212766	1.35E-06	2.78E-05
R-BTA-4086400	PCP/CE pathway	PCP/CE pathway	PCP/CE pathway	8	266	49	15241	0.163265306	1.88E-06	3.79E-05
R-BTA-446728	Cell junction organization	Cell junction organization	Cell junction organization	6	266	23	15241	0.260869565	2.10E-06	4.15E-05
R-BTA-9006934	Signaling by Receptor Tyrosine Kinases	Signaling by Receptor Tyrosine Kinases	Signaling by Receptor Tyrosine Kinases	15	266	201	15241	0.074626866	2.50E-06	4.85E-05
R-BTA-76005	Response to elevated platelet cytosolic Ca2+	Response to elevated platelet cytosolic Ca2+	Response to elevated platelet cytosolic Ca2+	9	266	73	15241	0.123287671	4.80E-06	9.14E-05
R-BTA-5688426	Deubiquitination	Deubiquitination	Deubiquitination	12	266	137	15241	0.087591241	5.01E-06	9.35E-05
R-BTA-1280218	Adaptive Immune System	Adaptive Immune System	Adaptive Immune System	20	266	359	15241	0.055710306	5.18E-06	9.36E-05
R-BTA-450408	AUF1 (hnRNP D0) binds and destabilizes mRNA	AUF1 (hnRNP D0) binds and destabilizes mRNA	AUF1 (hnRNP D0) binds and destabilizes mRNA	7	266	40	15241	0.175	5.19E-06	9.36E-05
R-BTA-5653656	Vesicle-mediated transport	Vesicle-mediated transport	Vesicle-mediated transport	19	266	329	15241	0.05775076	5.36E-06	9.49E-05
R-BTA-68886	M Phase	M Phase	M Phase	14	266	188	15241	0.074468085	5.56E-06	9.69E-05
R-BTA-1430728	Metabolism	Metabolism	Metabolism	36	266	943	15241	0.038176034	7.77E-06	1.33E-04
R-BTA-195258	RHO GTPase Effectors	RHO GTPase Effectors	RHO GTPase Effectors	12	266	144	15241	0.083333333	8.38E-06	1.41E-04
R-BTA-1234174	Regulation of Hypoxia-inducible Factor (HIF) by oxygen	Regulation of Hypoxia-inducible Factor (HIF) by oxygen	Regulation of Hypoxia-inducible Factor (HIF) by oxygen	7	266	44	15241	0.159090909	1.01E-05	1.59E-04
R-BTA-2262749	Cellular response to hypoxia	Cellular response to hypoxia	Cellular response to hypoxia	7	266	44	15241	0.159090909	1.01E-05	1.59E-04
R-BTA-5658442	Regulation of RAS by GAPs	Regulation of RAS by GAPs	Regulation of RAS by GAPs	7	266	44	15241	0.159090909	1.01E-05	1.59E-04
R-BTA-8878159	Transcriptional regulation by RUNX3	Transcriptional regulation by RUNX3	Transcriptional regulation by RUNX3	7	266	44	15241	0.159090909	1.01E-05	1.59E-04
R-BTA-5689880	Ub-specific processing proteases	Ub-specific processing proteases	Ub-specific processing proteases	11	266	124	15241	0.088709677	1.10E-05	1.72E-04
R-BTA-3371556	Cellular response to heat stress	Cellular response to heat stress	Cellular response to heat stress	7	266	45	15241	0.155555556	1.17E-05	1.80E-04
R-BTA-5621481	C-type lectin receptors (CLRs)	C-type lectin receptors (CLRs)	C-type lectin receptors (CLRs)	8	266	63	15241	0.126984127	1.31E-05	1.98E-04
R-BTA-1234176	Oxygen-dependent proline hydroxylation of Hypoxia-inducible Factor Alpha	Oxygen-dependent proline hydroxylation of Hypoxia-inducible Factor Alpha	Oxygen-dependent proline hydroxylation of Hypoxia-inducible Factor Alpha	7	266	47	15241	0.14893617	1.58E-05	2.35E-04
R-BTA-1640170	Cell Cycle	Cell Cycle	Cell Cycle	17	266	295	15241	0.057627119	1.74E-05	2.55E-04
R-BTA-1474228	Degradation of the extracellular matrix	Degradation of the extracellular matrix	Degradation of the extracellular matrix	7	266	48	15241	0.145833333	1.82E-05	2.63E-04
R-BTA-75815	Ubiquitin-dependent degradation of Cyclin D	Ubiquitin-dependent degradation of Cyclin D	Ubiquitin-dependent degradation of Cyclin D	6	266	33	15241	0.181818182	1.99E-05	2.84E-04
R-BTA-179419	APC:Cdc20 mediated degradation of cell cycle proteins prior to satisfation of the cell cycle checkpoint	APC:Cdc20 mediated degradation of cell cycle proteins prior to satisfation of the cell cycle checkpoint	APC:Cdc20 mediated degradation of cell cycle proteins prior to satisfation of the cell cycle checkpoint	7	266	49	15241	0.142857143	2.09E-05	2.90E-04
R-BTA-5358351	Signaling by Hedgehog	Signaling by Hedgehog	Signaling by Hedgehog	8	266	67	15241	0.119402985	2.07E-05	2.90E-04
R-BTA-202733	Cell surface interactions at the vascular wall	Cell surface interactions at the vascular wall	Cell surface interactions at the vascular wall	8	266	68	15241	0.117647059	2.32E-05	3.13E-04
R-BTA-5632684	Hedgehog 'on' state	Hedgehog 'on' state	Hedgehog 'on' state	8	266	68	15241	0.117647059	2.32E-05	3.13E-04
R-BTA-69610	p53-Independent DNA Damage Response	p53-Independent DNA Damage Response	p53-Independent DNA Damage Response	6	266	34	15241	0.176470588	2.38E-05	3.14E-04
R-BTA-69613	p53-Independent G1/S DNA damage checkpoint	p53-Independent G1/S DNA damage checkpoint	p53-Independent G1/S DNA damage checkpoint	6	266	34	15241	0.176470588	2.38E-05	3.14E-04
R-BTA-5610787	Hedgehog 'off' state	Hedgehog 'off' state	Hedgehog 'off' state	8	266	69	15241	0.115942029	2.58E-05	3.35E-04
R-BTA-174084	Autodegradation of Cdh1 by Cdh1:APC/C	Autodegradation of Cdh1 by Cdh1:APC/C	Autodegradation of Cdh1 by Cdh1:APC/C	7	266	51	15241	0.137254902	2.74E-05	3.39E-04
R-BTA-176814	Activation of APC/C and APC/C:Cdc20 mediated degradation of mitotic proteins	Activation of APC/C and APC/C:Cdc20 mediated degradation of mitotic proteins	Activation of APC/C and APC/C:Cdc20 mediated degradation of mitotic proteins	7	266	51	15241	0.137254902	2.74E-05	3.39E-04
R-BTA-194315	Signaling by Rho GTPases	Signaling by Rho GTPases	Signaling by Rho GTPases	13	266	188	15241	0.069148936	2.65E-05	3.39E-04
R-BTA-3371497	HSP90 chaperone cycle for steroid hormone receptors (SHR)	HSP90 chaperone cycle for steroid hormone receptors (SHR)	HSP90 chaperone cycle for steroid hormone receptors (SHR)	7	266	51	15241	0.137254902	2.74E-05	3.39E-04
R-BTA-201681	TCF dependent signaling in response to WNT	TCF dependent signaling in response to WNT	TCF dependent signaling in response to WNT	9	266	91	15241	0.098901099	2.95E-05	3.57E-04
R-BTA-397014	Muscle contraction	Muscle contraction	Muscle contraction	9	266	91	15241	0.098901099	2.95E-05	3.57E-04
R-BTA-382556	ABC-family proteins mediated transport	ABC-family proteins mediated transport	ABC-family proteins mediated transport	7	266	52	15241	0.134615385	3.12E-05	3.72E-04
R-BTA-199991	Membrane Trafficking	Membrane Trafficking	Membrane Trafficking	17	266	310	15241	0.05483871	3.27E-05	3.86E-04
R-BTA-349425	Autodegradation of the E3 ubiquitin ligase COP1	Autodegradation of the E3 ubiquitin ligase COP1	Autodegradation of the E3 ubiquitin ligase COP1	6	266	37	15241	0.162162162	3.94E-05	4.40E-04
R-BTA-373760	L1CAM interactions	L1CAM interactions	L1CAM interactions	6	266	37	15241	0.162162162	3.94E-05	4.40E-04
R-BTA-69481	G2/M Checkpoints	G2/M Checkpoints	G2/M Checkpoints	9	266	94	15241	0.095744681	3.83E-05	4.40E-04
R-BTA-8939902	Regulation of RUNX2 expression and activity	Regulation of RUNX2 expression and activity	Regulation of RUNX2 expression and activity	6	266	37	15241	0.162162162	3.94E-05	4.40E-04
R-BTA-8941858	Regulation of RUNX3 expression and activity	Regulation of RUNX3 expression and activity	Regulation of RUNX3 expression and activity	6	266	37	15241	0.162162162	3.94E-05	4.40E-04
R-BTA-176409	APC/C:Cdc20 mediated degradation of mitotic proteins	APC/C:Cdc20 mediated degradation of mitotic proteins	APC/C:Cdc20 mediated degradation of mitotic proteins	7	266	54	15241	0.12962963	4.01E-05	4.42E-04
R-BTA-5607761	Dectin-1 mediated noncanonical NF-kB signaling	Dectin-1 mediated noncanonical NF-kB signaling	Dectin-1 mediated noncanonical NF-kB signaling	6	266	38	15241	0.157894737	4.61E-05	4.69E-04
R-BTA-5607764	CLEC7A (Dectin-1) signaling	CLEC7A (Dectin-1) signaling	CLEC7A (Dectin-1) signaling	7	266	55	15241	0.127272727	4.52E-05	4.69E-04
R-BTA-5676590	NIK-->noncanonical NF-kB signaling	NIK-->noncanonical NF-kB signaling	NIK-->noncanonical NF-kB signaling	6	266	38	15241	0.157894737	4.61E-05	4.69E-04
R-BTA-5689603	UCH proteinases	UCH proteinases	UCH proteinases	7	266	55	15241	0.127272727	4.52E-05	4.69E-04
R-BTA-69017	CDK-mediated phosphorylation and removal of Cdc6	CDK-mediated phosphorylation and removal of Cdc6	CDK-mediated phosphorylation and removal of Cdc6	7	266	55	15241	0.127272727	4.52E-05	4.69E-04
R-BTA-69052	Switching of origins to a post-replicative state	Switching of origins to a post-replicative state	Switching of origins to a post-replicative state	7	266	55	15241	0.127272727	4.52E-05	4.69E-04
R-BTA-69229	Ubiquitin-dependent degradation of Cyclin D1	Ubiquitin-dependent degradation of Cyclin D1	Ubiquitin-dependent degradation of Cyclin D1	6	266	38	15241	0.157894737	4.61E-05	4.69E-04
R-BTA-69541	Stabilization of p53	Stabilization of p53	Stabilization of p53	6	266	38	15241	0.157894737	4.61E-05	4.69E-04
R-BTA-69278	Cell Cycle, Mitotic	Cell Cycle, Mitotic	Cell Cycle, Mitotic	15	266	258	15241	0.058139535	4.93E-05	4.96E-04
R-BTA-1266738	Developmental Biology	Developmental Biology	Developmental Biology	13	266	201	15241	0.064676617	5.33E-05	4.97E-04
R-BTA-5358346	Hedgehog ligand biogenesis	Hedgehog ligand biogenesis	Hedgehog ligand biogenesis	6	266	39	15241	0.153846154	5.37E-05	4.97E-04
R-BTA-5610780	Degradation of GLI1 by the proteasome	Degradation of GLI1 by the proteasome	Degradation of GLI1 by the proteasome	6	266	39	15241	0.153846154	5.37E-05	4.97E-04
R-BTA-6806834	Signaling by MET	Signaling by MET	Signaling by MET	6	266	39	15241	0.153846154	5.37E-05	4.97E-04
R-BTA-69563	p53-Dependent G1 DNA Damage Response	p53-Dependent G1 DNA Damage Response	p53-Dependent G1 DNA Damage Response	6	266	39	15241	0.153846154	5.37E-05	4.97E-04
R-BTA-69580	p53-Dependent G1/S DNA damage checkpoint	p53-Dependent G1/S DNA damage checkpoint	p53-Dependent G1/S DNA damage checkpoint	6	266	39	15241	0.153846154	5.37E-05	4.97E-04
R-BTA-69601	Ubiquitin Mediated Degradation of Phosphorylated Cdc25A	Ubiquitin Mediated Degradation of Phosphorylated Cdc25A	Ubiquitin Mediated Degradation of Phosphorylated Cdc25A	6	266	39	15241	0.153846154	5.37E-05	4.97E-04
R-BTA-72172	mRNA Splicing	mRNA Splicing	mRNA Splicing	10	266	121	15241	0.082644628	5.12E-05	4.97E-04
R-BTA-8854050	FBXL7 down-regulates AURKA during mitotic entry and in early mitosis	FBXL7 down-regulates AURKA during mitotic entry and in early mitosis	FBXL7 down-regulates AURKA during mitotic entry and in early mitosis	6	266	39	15241	0.153846154	5.37E-05	4.97E-04
R-BTA-174184	Cdc20:Phospho-APC/C mediated degradation of Cyclin A	Cdc20:Phospho-APC/C mediated degradation of Cyclin A	Cdc20:Phospho-APC/C mediated degradation of Cyclin A	7	266	57	15241	0.122807018	5.72E-05	5.24E-04
R-BTA-449147	Signaling by Interleukins	Signaling by Interleukins	Signaling by Interleukins	11	266	148	15241	0.074324324	5.77E-05	5.24E-04
R-BTA-4641258	Degradation of DVL	Degradation of DVL	Degradation of DVL	6	266	40	15241	0.15	6.23E-05	5.61E-04
R-BTA-174143	APC/C-mediated degradation of cell cycle proteins	APC/C-mediated degradation of cell cycle proteins	APC/C-mediated degradation of cell cycle proteins	7	266	58	15241	0.120689655	6.41E-05	5.67E-04
R-BTA-453276	Regulation of mitotic cell cycle	Regulation of mitotic cell cycle	Regulation of mitotic cell cycle	7	266	58	15241	0.120689655	6.41E-05	5.67E-04
R-BTA-1168372	Downstream signaling events of B Cell Receptor (BCR)	Downstream signaling events of B Cell Receptor (BCR)	Downstream signaling events of B Cell Receptor (BCR)	6	266	41	15241	0.146341463	7.19E-05	6.05E-04
R-BTA-174154	APC/C:Cdc20 mediated degradation of Securin	APC/C:Cdc20 mediated degradation of Securin	APC/C:Cdc20 mediated degradation of Securin	7	266	59	15241	0.118644068	7.17E-05	6.05E-04
R-BTA-4608870	Asymmetric localization of PCP proteins	Asymmetric localization of PCP proteins	Asymmetric localization of PCP proteins	6	266	41	15241	0.146341463	7.19E-05	6.05E-04
R-BTA-4641257	Degradation of AXIN	Degradation of AXIN	Degradation of AXIN	6	266	41	15241	0.146341463	7.19E-05	6.05E-04
R-BTA-69615	G1/S DNA Damage Checkpoints	G1/S DNA Damage Checkpoints	G1/S DNA Damage Checkpoints	6	266	41	15241	0.146341463	7.19E-05	6.05E-04
R-BTA-8878166	Transcriptional regulation by RUNX2	Transcriptional regulation by RUNX2	Transcriptional regulation by RUNX2	6	266	41	15241	0.146341463	7.19E-05	6.05E-04
R-BTA-5625740	RHO GTPases activate PKNs	RHO GTPases activate PKNs	RHO GTPases activate PKNs	5	266	26	15241	0.192307692	7.60E-05	6.34E-04
R-BTA-187577	SCF(Skp2)-mediated degradation of p27/p21	SCF(Skp2)-mediated degradation of p27/p21	SCF(Skp2)-mediated degradation of p27/p21	6	266	42	15241	0.142857143	8.27E-05	6.69E-04
R-BTA-5610785	GLI3 is processed to GLI3R by the proteasome	GLI3 is processed to GLI3R by the proteasome	GLI3 is processed to GLI3R by the proteasome	6	266	42	15241	0.142857143	8.27E-05	6.69E-04
R-BTA-68867	Assembly of the pre-replicative complex	Assembly of the pre-replicative complex	Assembly of the pre-replicative complex	6	266	42	15241	0.142857143	8.27E-05	6.69E-04
R-HSA-8874081	MET activates PTK2 signaling	MET activates PTK2 signaling	MET activates PTK2 signaling	6	266	42	15241	0.142857143	8.27E-05	6.69E-04
R-BTA-69202	Cyclin E associated events during G1/S transition	Cyclin E associated events during G1/S transition	Cyclin E associated events during G1/S transition	6	266	43	15241	0.139534884	9.47E-05	7.60E-04
R-BTA-6807070	PTEN Regulation	PTEN Regulation	PTEN Regulation	7	266	62	15241	0.112903226	9.88E-05	7.87E-04
R-BTA-8874081	MET activates PTK2 signaling	MET activates PTK2 signaling	MET activates PTK2 signaling	4	266	15	15241	0.266666667	1.06E-04	8.41E-04
R-BTA-69656	Cyclin A:Cdk2-associated events at S phase entry	Cyclin A:Cdk2-associated events at S phase entry	Cyclin A:Cdk2-associated events at S phase entry	6	266	44	15241	0.136363636	1.08E-04	8.47E-04
R-BTA-114608	Platelet degranulation	Platelet degranulation	Platelet degranulation	9	266	108	15241	0.083333333	1.14E-04	8.79E-04
R-BTA-71291	Metabolism of amino acids and derivatives	Metabolism of amino acids and derivatives	Metabolism of amino acids and derivatives	10	266	133	15241	0.07518797	1.14E-04	8.79E-04
R-BTA-1236975	Antigen processing-Cross presentation	Antigen processing-Cross presentation	Antigen processing-Cross presentation	6	266	45	15241	0.133333333	1.23E-04	9.30E-04
R-BTA-68827	CDT1 association with the CDC6:ORC:origin complex	CDT1 association with the CDC6:ORC:origin complex	CDT1 association with the CDC6:ORC:origin complex	6	266	45	15241	0.133333333	1.23E-04	9.30E-04
R-BTA-8951664	Neddylation	Neddylation	Neddylation	11	266	161	15241	0.068322981	1.23E-04	9.30E-04
R-BTA-174178	APC/C:Cdh1 mediated degradation of Cdc20 and other APC/C:Cdh1 targeted proteins in late mitosis/early G1	APC/C:Cdh1 mediated degradation of Cdc20 and other APC/C:Cdh1 targeted proteins in late mitosis/early G1	APC/C:Cdh1 mediated degradation of Cdc20 and other APC/C:Cdh1 targeted proteins in late mitosis/early G1	7	266	65	15241	0.107692308	1.34E-04	0.00100291
R-BTA-5687128	MAPK6/MAPK4 signaling	MAPK6/MAPK4 signaling	MAPK6/MAPK4 signaling	6	266	47	15241	0.127659574	1.57E-04	0.001162639
R-BTA-8939236	RUNX1 regulates transcription of genes involved in differentiation of HSCs	RUNX1 regulates transcription of genes involved in differentiation of HSCs	RUNX1 regulates transcription of genes involved in differentiation of HSCs	6	266	47	15241	0.127659574	1.57E-04	0.001162639
R-BTA-446652	Interleukin-1 family signaling	Interleukin-1 family signaling	Interleukin-1 family signaling	7	266	67	15241	0.104477612	1.62E-04	0.001190165
R-BTA-430116	GP1b-IX-V activation signalling	GP1b-IX-V activation signalling	GP1b-IX-V activation signalling	3	266	7	15241	0.428571429	1.75E-04	0.001263342
R-BTA-879415	Advanced glycosylation endproduct receptor signaling	Advanced glycosylation endproduct receptor signaling	Advanced glycosylation endproduct receptor signaling	3	266	7	15241	0.428571429	1.75E-04	0.001263342
R-BTA-68949	Orc1 removal from chromatin	Orc1 removal from chromatin	Orc1 removal from chromatin	6	266	48	15241	0.125	1.77E-04	0.001264042
R-BTA-8948751	Regulation of PTEN stability and activity	Regulation of PTEN stability and activity	Regulation of PTEN stability and activity	6	266	48	15241	0.125	1.77E-04	0.001264042
R-BTA-3000171	Non-integrin membrane-ECM interactions	Non-integrin membrane-ECM interactions	Non-integrin membrane-ECM interactions	4	266	17	15241	0.235294118	1.80E-04	0.0012783
R-BTA-2682334	EPH-Ephrin signaling	EPH-Ephrin signaling	EPH-Ephrin signaling	5	266	31	15241	0.161290323	1.83E-04	0.001285416
R-BTA-983705	Signaling by the B Cell Receptor (BCR)	Signaling by the B Cell Receptor (BCR)	Signaling by the B Cell Receptor (BCR)	6	266	49	15241	0.12244898	1.99E-04	0.001390618
R-BTA-8875878	MET promotes cell motility	MET promotes cell motility	MET promotes cell motility	4	266	18	15241	0.222222222	2.29E-04	0.00157756
R-BTA-8876725	Protein methylation	Protein methylation	Protein methylation	4	266	18	15241	0.222222222	2.29E-04	0.00157756
R-BTA-2454202	Fc epsilon receptor (FCERI) signaling	Fc epsilon receptor (FCERI) signaling	Fc epsilon receptor (FCERI) signaling	7	266	71	15241	0.098591549	2.34E-04	0.001579994
R-BTA-71387	Metabolism of carbohydrates	Metabolism of carbohydrates	Metabolism of carbohydrates	10	266	145	15241	0.068965517	2.31E-04	0.001579994
R-BTA-9020702	Interleukin-1 signaling	Interleukin-1 signaling	Interleukin-1 signaling	7	266	71	15241	0.098591549	2.34E-04	0.001579994
R-BTA-1236978	Cross-presentation of soluble exogenous antigens (endosomes)	Cross-presentation of soluble exogenous antigens (endosomes)	Cross-presentation of soluble exogenous antigens (endosomes)	5	266	33	15241	0.151515152	2.48E-04	0.001654451
R-BTA-437239	Recycling pathway of L1	Recycling pathway of L1	Recycling pathway of L1	5	266	33	15241	0.151515152	2.48E-04	0.001654451
R-BTA-72203	Processing of Capped Intron-Containing Pre-mRNA	Processing of Capped Intron-Containing Pre-mRNA	Processing of Capped Intron-Containing Pre-mRNA	10	266	147	15241	0.068027211	2.58E-04	0.001712082
R-BTA-2555396	Mitotic Metaphase and Anaphase	Mitotic Metaphase and Anaphase	Mitotic Metaphase and Anaphase	9	266	121	15241	0.074380165	2.70E-04	0.001767803
R-BTA-68882	Mitotic Anaphase	Mitotic Anaphase	Mitotic Anaphase	9	266	121	15241	0.074380165	2.70E-04	0.001767803
R-BTA-381426	Regulation of Insulin-like Growth Factor (IGF) transport and uptake by Insulin-like Growth Factor Binding Proteins (IGFBPs)	Regulation of Insulin-like Growth Factor (IGF) transport and uptake by Insulin-like Growth Factor Binding Proteins (IGFBPs)	Regulation of Insulin-like Growth Factor (IGF) transport and uptake by Insulin-like Growth Factor Binding Proteins (IGFBPs)	7	266	73	15241	0.095890411	2.78E-04	0.001796614
R-BTA-69002	DNA Replication Pre-Initiation	DNA Replication Pre-Initiation	DNA Replication Pre-Initiation	6	266	52	15241	0.115384615	2.77E-04	0.001796614
R-BTA-350562	Regulation of ornithine decarboxylase (ODC)	Regulation of ornithine decarboxylase (ODC)	Regulation of ornithine decarboxylase (ODC)	5	266	34	15241	0.147058824	2.87E-04	0.001840591
R-BTA-194138	Signaling by VEGF	Signaling by VEGF	Signaling by VEGF	6	266	53	15241	0.113207547	3.08E-04	0.001954444
R-BTA-195253	Degradation of beta-catenin by the destruction complex	Degradation of beta-catenin by the destruction complex	Degradation of beta-catenin by the destruction complex	6	266	53	15241	0.113207547	3.08E-04	0.001954444
R-BTA-69239	Synthesis of DNA	Synthesis of DNA	Synthesis of DNA	7	266	75	15241	0.093333333	3.29E-04	0.00207269
R-BTA-4420097	VEGFA-VEGFR2 Pathway	VEGFA-VEGFR2 Pathway	VEGFA-VEGFR2 Pathway	6	266	55	15241	0.109090909	3.78E-04	0.002353651
R-BTA-5668541	TNFR2 non-canonical NF-kB pathway	TNFR2 non-canonical NF-kB pathway	TNFR2 non-canonical NF-kB pathway	6	266	55	15241	0.109090909	3.78E-04	0.002353651
R-BTA-1445148	Translocation of SLC2A4 (GLUT4) to the plasma membrane	Translocation of SLC2A4 (GLUT4) to the plasma membrane	Translocation of SLC2A4 (GLUT4) to the plasma membrane	3	266	9	15241	0.333333333	4.08E-04	0.002512057
R-BTA-5627123	RHO GTPases activate PAKs	RHO GTPases activate PAKs	RHO GTPases activate PAKs	3	266	9	15241	0.333333333	4.08E-04	0.002512057
R-BTA-8878171	Transcriptional regulation by RUNX1	Transcriptional regulation by RUNX1	Transcriptional regulation by RUNX1	7	266	78	15241	0.08974359	4.19E-04	0.002545548
R-HSA-3000171	Non-integrin membrane-ECM interactions	Non-integrin membrane-ECM interactions	Non-integrin membrane-ECM interactions	6	266	56	15241	0.107142857	4.17E-04	0.002545548
R-BTA-3928662	EPHB-mediated forward signaling	EPHB-mediated forward signaling	EPHB-mediated forward signaling	4	266	21	15241	0.19047619	4.30E-04	0.002595172
R-BTA-453279	Mitotic G1-G1/S phases	Mitotic G1-G1/S phases	Mitotic G1-G1/S phases	7	266	79	15241	0.088607595	4.53E-04	0.002704092
R-BTA-69306	DNA Replication	DNA Replication	DNA Replication	7	266	79	15241	0.088607595	4.53E-04	0.002704092
R-BTA-5357801	Programmed Cell Death	Programmed Cell Death	Programmed Cell Death	6	266	57	15241	0.105263158	4.60E-04	0.002729475
R-BTA-111447	Activation of BAD and translocation to mitochondria	Activation of BAD and translocation to mitochondria	Activation of BAD and translocation to mitochondria	3	266	10	15241	0.3	5.76E-04	0.00338049
R-BTA-901042	Calnexin/calreticulin cycle	Calnexin/calreticulin cycle	Calnexin/calreticulin cycle	3	266	10	15241	0.3	5.76E-04	0.00338049
R-BTA-983169	Class I MHC mediated antigen processing & presentation	Class I MHC mediated antigen processing & presentation	Class I MHC mediated antigen processing & presentation	11	266	193	15241	0.056994819	5.89E-04	0.003434389
R-BTA-5674135	MAP2K and MAPK activation	MAP2K and MAPK activation	MAP2K and MAPK activation	4	266	23	15241	0.173913043	6.18E-04	0.003587979
R-BTA-1169091	Activation of NF-kappaB in B cells	Activation of NF-kappaB in B cells	Activation of NF-kappaB in B cells	5	266	40	15241	0.125	6.23E-04	0.003592751
R-BTA-69620	Cell Cycle Checkpoints	Cell Cycle Checkpoints	Cell Cycle Checkpoints	10	266	166	15241	0.060240964	6.77E-04	0.003886004
R-BTA-1280215	Cytokine Signaling in Immune system	Cytokine Signaling in Immune system	Cytokine Signaling in Immune system	11	266	197	15241	0.055837563	6.98E-04	0.003945449
R-BTA-72312	rRNA processing	rRNA processing	rRNA processing	5	266	41	15241	0.12195122	6.99E-04	0.003945449
R-BTA-8868773	rRNA processing in the nucleus and cytosol	rRNA processing in the nucleus and cytosol	rRNA processing in the nucleus and cytosol	5	266	41	15241	0.12195122	6.99E-04	0.003945449
R-BTA-69242	S Phase	S Phase	S Phase	7	266	87	15241	0.08045977	8.11E-04	0.00455307
R-BTA-3371453	Regulation of HSF1-mediated heat shock response	Regulation of HSF1-mediated heat shock response	Regulation of HSF1-mediated heat shock response	5	266	43	15241	0.11627907	8.73E-04	0.004769017
R-BTA-5626467	RHO GTPases activate IQGAPs	RHO GTPases activate IQGAPs	RHO GTPases activate IQGAPs	4	266	25	15241	0.16	8.60E-04	0.004769017
R-BTA-6791226	Major pathway of rRNA processing in the nucleolus and cytosol	Major pathway of rRNA processing in the nucleolus and cytosol	Major pathway of rRNA processing in the nucleolus and cytosol	5	266	43	15241	0.11627907	8.73E-04	0.004769017
R-BTA-69206	G1/S Transition	G1/S Transition	G1/S Transition	6	266	64	15241	0.09375	8.58E-04	0.004769017
R-BTA-72163	mRNA Splicing - Major Pathway	mRNA Splicing - Major Pathway	mRNA Splicing - Major Pathway	9	266	142	15241	0.063380282	8.71E-04	0.004769017
R-BTA-212436	Generic Transcription Pathway	Generic Transcription Pathway	Generic Transcription Pathway	16	266	376	15241	0.042553191	9.62E-04	0.005228802
R-BTA-432720	Lysosome Vesicle Biogenesis	Lysosome Vesicle Biogenesis	Lysosome Vesicle Biogenesis	4	266	26	15241	0.153846154	0.001001974	0.005415933
R-BTA-3371511	HSF1 activation	HSF1 activation	HSF1 activation	3	266	12	15241	0.25	0.001029065	0.005504426
R-BTA-75035	Chk1/Chk2(Cds1) mediated inactivation of Cyclin B:Cdk1 complex	Chk1/Chk2(Cds1) mediated inactivation of Cyclin B:Cdk1 complex	Chk1/Chk2(Cds1) mediated inactivation of Cyclin B:Cdk1 complex	3	266	12	15241	0.25	0.001029065	0.005504426
R-BTA-8957275	Post-translational protein phosphorylation	Post-translational protein phosphorylation	Post-translational protein phosphorylation	6	266	67	15241	0.089552239	0.001093707	0.005819881
R-BTA-190828	Gap junction trafficking	Gap junction trafficking	Gap junction trafficking	4	266	27	15241	0.148148148	0.001160245	0.006018038
R-BTA-390466	Chaperonin-mediated protein folding	Chaperonin-mediated protein folding	Chaperonin-mediated protein folding	4	266	27	15241	0.148148148	0.001160245	0.006018038
R-BTA-391251	Protein folding	Protein folding	Protein folding	4	266	27	15241	0.148148148	0.001160245	0.006018038
R-BTA-8848021	Signaling by PTK6	Signaling by PTK6	Signaling by PTK6	4	266	27	15241	0.148148148	0.001160245	0.006018038
R-BTA-9006927	Signaling by Non-Receptor Tyrosine Kinases	Signaling by Non-Receptor Tyrosine Kinases	Signaling by Non-Receptor Tyrosine Kinases	4	266	27	15241	0.148148148	0.001160245	0.006018038
R-BTA-2467813	Separation of Sister Chromatids	Separation of Sister Chromatids	Separation of Sister Chromatids	9	266	148	15241	0.060810811	0.001166969	0.006022498
R-BTA-2871837	FCERI mediated NF-kB activation	FCERI mediated NF-kB activation	FCERI mediated NF-kB activation	5	266	46	15241	0.108695652	0.001191461	0.006118152
R-BTA-114452	Activation of BH3-only proteins	Activation of BH3-only proteins	Activation of BH3-only proteins	3	266	13	15241	0.230769231	0.001320597	0.006624562
R-BTA-1227986	Signaling by ERBB2	Signaling by ERBB2	Signaling by ERBB2	4	266	28	15241	0.142857143	0.001335233	0.006624562
R-BTA-157858	Gap junction trafficking and regulation	Gap junction trafficking and regulation	Gap junction trafficking and regulation	4	266	28	15241	0.142857143	0.001335233	0.006624562
R-BTA-190872	Transport of connexons to the plasma membrane	Transport of connexons to the plasma membrane	Transport of connexons to the plasma membrane	3	266	13	15241	0.230769231	0.001320597	0.006624562
R-BTA-202131	Metabolism of nitric oxide	Metabolism of nitric oxide	Metabolism of nitric oxide	3	266	13	15241	0.230769231	0.001320597	0.006624562
R-BTA-203765	eNOS activation and regulation	eNOS activation and regulation	eNOS activation and regulation	3	266	13	15241	0.230769231	0.001320597	0.006624562
R-BTA-380284	Loss of proteins required for interphase microtubule organization from the centrosome	Loss of proteins required for interphase microtubule organization from the centrosome	Loss of proteins required for interphase microtubule organization from the centrosome	4	266	28	15241	0.142857143	0.001335233	0.006624562
R-BTA-1650814	Collagen biosynthesis and modifying enzymes	Collagen biosynthesis and modifying enzymes	Collagen biosynthesis and modifying enzymes	4	266	29	15241	0.137931034	0.001527845	0.007543735
R-BTA-351202	Metabolism of polyamines	Metabolism of polyamines	Metabolism of polyamines	5	266	49	15241	0.102040816	0.001588608	0.007806222
R-BTA-203615	eNOS activation	eNOS activation	eNOS activation	3	266	14	15241	0.214285714	0.001659185	0.008075749
R-HSA-3000170	Syndecan interactions	Syndecan interactions	Syndecan interactions	3	266	14	15241	0.214285714	0.001659185	0.008075749
R-BTA-380320	Recruitment of NuMA to mitotic centrosomes	Recruitment of NuMA to mitotic centrosomes	Recruitment of NuMA to mitotic centrosomes	5	266	51	15241	0.098039216	0.001902455	0.009216138
R-BTA-1474290	Collagen formation	Collagen formation	Collagen formation	4	266	31	15241	0.129032258	0.001969535	0.009451927
R-BTA-380259	Loss of Nlp from mitotic centrosomes	Loss of Nlp from mitotic centrosomes	Loss of Nlp from mitotic centrosomes	4	266	31	15241	0.129032258	0.001969535	0.009451927
R-BTA-376176	Signaling by ROBO receptors	Signaling by ROBO receptors	Signaling by ROBO receptors	3	266	15	15241	0.2	0.002047381	0.009717039
R-BTA-73857	RNA Polymerase II Transcription	RNA Polymerase II Transcription	RNA Polymerase II Transcription	17	266	443	15241	0.038374718	0.002053162	0.009717039
R-BTA-983170	Antigen Presentation: Folding, assembly and peptide loading of class I MHC	Antigen Presentation: Folding, assembly and peptide loading of class I MHC	Antigen Presentation: Folding, assembly and peptide loading of class I MHC	3	266	15	15241	0.2	0.002047381	0.009717039
R-BTA-5628897	TP53 Regulates Metabolic Genes	TP53 Regulates Metabolic Genes	TP53 Regulates Metabolic Genes	4	266	32	15241	0.125	0.002220396	0.01041254
R-BTA-6814122	Cooperation of PDCL (PhLP1) and TRiC/CCT in G-protein beta folding	Cooperation of PDCL (PhLP1) and TRiC/CCT in G-protein beta folding	Cooperation of PDCL (PhLP1) and TRiC/CCT in G-protein beta folding	4	266	32	15241	0.125	0.002220396	0.01041254
R-BTA-109581	Apoptosis	Apoptosis	Apoptosis	5	266	54	15241	0.092592593	0.002455071	0.01146072
R-BTA-3214815	HDACs deacetylate histones	HDACs deacetylate histones	HDACs deacetylate histones	3	266	16	15241	0.1875	0.002487563	0.01147863
R-BTA-380287	Centrosome maturation	Centrosome maturation	Centrosome maturation	4	266	33	15241	0.121212121	0.002492438	0.01147863
R-BTA-532668	N-glycan trimming in the ER and Calnexin/Calreticulin cycle	N-glycan trimming in the ER and Calnexin/Calreticulin cycle	N-glycan trimming in the ER and Calnexin/Calreticulin cycle	3	266	16	15241	0.1875	0.002487563	0.01147863
R-BTA-9006925	Intracellular signaling by second messengers	Intracellular signaling by second messengers	Intracellular signaling by second messengers	8	266	135	15241	0.059259259	0.002550031	0.01169144
R-BTA-202424	Downstream TCR signaling	Downstream TCR signaling	Downstream TCR signaling	5	266	55	15241	0.090909091	0.002662764	0.01215404
R-BTA-8854518	AURKA Activation by TPX2	AURKA Activation by TPX2	AURKA Activation by TPX2	4	266	34	15241	0.117647059	0.002786529	0.01266268
R-BTA-1566977	Fibronectin matrix formation	Fibronectin matrix formation	Fibronectin matrix formation	2	266	5	15241	0.4	0.002930999	0.01297472
R-BTA-202403	TCR signaling	TCR signaling	TCR signaling	5	266	56	15241	0.089285714	0.002882897	0.01297472
R-BTA-2214320	Anchoring fibril formation	Anchoring fibril formation	Anchoring fibril formation	2	266	5	15241	0.4	0.002930999	0.01297472
R-BTA-2243919	Crosslinking of collagen fibrils	Crosslinking of collagen fibrils	Crosslinking of collagen fibrils	2	266	5	15241	0.4	0.002930999	0.01297472
R-BTA-390471	Association of TriC/CCT with target proteins during biosynthesis	Association of TriC/CCT with target proteins during biosynthesis	Association of TriC/CCT with target proteins during biosynthesis	2	266	5	15241	0.4	0.002930999	0.01297472
R-BTA-75892	Platelet Adhesion to exposed collagen	Platelet Adhesion to exposed collagen	Platelet Adhesion to exposed collagen	2	266	5	15241	0.4	0.002930999	0.01297472
R-BTA-8982491	Glycogen metabolism	Glycogen metabolism	Glycogen metabolism	3	266	17	15241	0.176470588	0.002981937	0.01314356
R-BTA-76009	Platelet Aggregation (Plug Formation)	Platelet Aggregation (Plug Formation)	Platelet Aggregation (Plug Formation)	3	266	18	15241	0.166666667	0.00353255	0.015438
R-HSA-1474244	Extracellular matrix organization	Extracellular matrix organization	Extracellular matrix organization	3	266	18	15241	0.166666667	0.00353255	0.015438
R-BTA-2565942	Regulation of PLK1 Activity at G2/M Transition	Regulation of PLK1 Activity at G2/M Transition	Regulation of PLK1 Activity at G2/M Transition	4	266	37	15241	0.108108108	0.003809573	0.01650815
R-BTA-380270	Recruitment of mitotic centrosome proteins and complexes	Recruitment of mitotic centrosome proteins and complexes	Recruitment of mitotic centrosome proteins and complexes	4	266	37	15241	0.108108108	0.003809573	0.01650815
R-BTA-2132295	MHC class II antigen presentation	MHC class II antigen presentation	MHC class II antigen presentation	6	266	86	15241	0.069767442	0.00391645	0.01689998
R-BTA-157118	Signaling by NOTCH	Signaling by NOTCH	Signaling by NOTCH	3	266	19	15241	0.157894737	0.004141286	0.0175748
R-BTA-190840	Microtubule-dependent trafficking of connexons from Golgi to the plasma membrane	Microtubule-dependent trafficking of connexons from Golgi to the plasma membrane	Microtubule-dependent trafficking of connexons from Golgi to the plasma membrane	3	266	19	15241	0.157894737	0.004141286	0.0175748
R-BTA-5218920	VEGFR2 mediated vascular permeability	VEGFR2 mediated vascular permeability	VEGFR2 mediated vascular permeability	3	266	19	15241	0.157894737	0.004141286	0.0175748
R-BTA-70614	Amino acid synthesis and interconversion (transamination)	Amino acid synthesis and interconversion (transamination)	Amino acid synthesis and interconversion (transamination)	3	266	19	15241	0.157894737	0.004141286	0.0175748
R-BTA-193634	Axonal growth inhibition (RHOA activation)	Axonal growth inhibition (RHOA activation)	Axonal growth inhibition (RHOA activation)	2	266	6	15241	0.333333333	0.004345937	0.01821746
R-BTA-196025	Formation of annular gap junctions	Formation of annular gap junctions	Formation of annular gap junctions	2	266	6	15241	0.333333333	0.004345937	0.01821746
R-HSA-2408517	SeMet incorporation into proteins	SeMet incorporation into proteins	SeMet incorporation into proteins	2	266	6	15241	0.333333333	0.004345937	0.01821746
R-BTA-199992	trans-Golgi Network Vesicle Budding	trans-Golgi Network Vesicle Budding	trans-Golgi Network Vesicle Budding	4	266	39	15241	0.102564103	0.004617137	0.01912016
R-BTA-421837	Clathrin derived vesicle budding	Clathrin derived vesicle budding	Clathrin derived vesicle budding	4	266	39	15241	0.102564103	0.004617137	0.01912016
R-BTA-432722	Golgi Associated Vesicle Biogenesis	Golgi Associated Vesicle Biogenesis	Golgi Associated Vesicle Biogenesis	4	266	39	15241	0.102564103	0.004617137	0.01912016
R-BTA-74160	Gene expression (Transcription)	Gene expression (Transcription)	Gene expression (Transcription)	17	266	481	15241	0.035343035	0.004735947	0.0195334
R-BTA-109606	Intrinsic Pathway for Apoptosis	Intrinsic Pathway for Apoptosis	Intrinsic Pathway for Apoptosis	3	266	20	15241	0.15	0.004809885	0.01960219
R-BTA-210991	Basigin interactions	Basigin interactions	Basigin interactions	3	266	20	15241	0.15	0.004809885	0.01960219
R-BTA-5689901	Metalloprotease DUBs	Metalloprotease DUBs	Metalloprotease DUBs	3	266	20	15241	0.15	0.004809885	0.01960219
R-BTA-114604	GPVI-mediated activation cascade	GPVI-mediated activation cascade	GPVI-mediated activation cascade	3	266	21	15241	0.142857143	0.005539935	0.02248819
R-BTA-193697	p75NTR regulates axonogenesis	p75NTR regulates axonogenesis	p75NTR regulates axonogenesis	2	266	7	15241	0.285714286	0.00601444	0.02410656
R-BTA-193704	p75 NTR receptor-mediated signalling	p75 NTR receptor-mediated signalling	p75 NTR receptor-mediated signalling	4	266	42	15241	0.095238095	0.006032507	0.02410656
R-BTA-1980143	Signaling by NOTCH1	Signaling by NOTCH1	Signaling by NOTCH1	2	266	7	15241	0.285714286	0.00601444	0.02410656
R-BTA-418359	Reduction of cytosolic Ca++ levels	Reduction of cytosolic Ca++ levels	Reduction of cytosolic Ca++ levels	2	266	7	15241	0.285714286	0.00601444	0.02410656
R-BTA-190861	Gap junction assembly	Gap junction assembly	Gap junction assembly	3	266	22	15241	0.136363636	0.00633289	0.02520883
R-BTA-382551	Transport of small molecules	Transport of small molecules	Transport of small molecules	13	266	339	15241	0.038348083	0.006729945	0.02668592
R-BTA-5620912	Anchoring of the basal body to the plasma membrane	Anchoring of the basal body to the plasma membrane	Anchoring of the basal body to the plasma membrane	4	266	44	15241	0.090909091	0.007120748	0.02812695
R-BTA-73887	Death Receptor Signalling	Death Receptor Signalling	Death Receptor Signalling	5	266	70	15241	0.071428571	0.007503551	0.02952547
R-BTA-983168	Antigen processing: Ubiquitination & Proteasome degradation	Antigen processing: Ubiquitination & Proteasome degradation	Antigen processing: Ubiquitination & Proteasome degradation	9	266	196	15241	0.045918367	0.007582698	0.02972302
R-BTA-1474151	Tetrahydrobiopterin (BH4) synthesis, recycling, salvage and regulation	Tetrahydrobiopterin (BH4) synthesis, recycling, salvage and regulation	Tetrahydrobiopterin (BH4) synthesis, recycling, salvage and regulation	2	266	8	15241	0.25	0.007927294	0.030722
R-BTA-190873	Gap junction degradation	Gap junction degradation	Gap junction degradation	2	266	8	15241	0.25	0.007927294	0.030722
R-HSA-72662	Activation of the mRNA upon binding of the cap-binding complex and eIFs, and subsequent binding to 43S	Activation of the mRNA upon binding of the cap-binding complex and eIFs, and subsequent binding to 43S	Activation of the mRNA upon binding of the cap-binding complex and eIFs, and subsequent binding to 43S	2	266	8	15241	0.25	0.007927294	0.030722
R-HSA-2022090	Assembly of collagen fibrils and other multimeric structures	Assembly of collagen fibrils and other multimeric structures	Assembly of collagen fibrils and other multimeric structures	5	266	71	15241	0.070422535	0.007959781	0.03073194
R-BTA-5654738	Signaling by FGFR2	Signaling by FGFR2	Signaling by FGFR2	4	266	46	15241	0.086956522	0.008331222	0.03192599
R-BTA-70326	Glucose metabolism	Glucose metabolism	Glucose metabolism	4	266	46	15241	0.086956522	0.008331222	0.03192599
R-BTA-70268	Pyruvate metabolism	Pyruvate metabolism	Pyruvate metabolism	3	266	25	15241	0.12	0.009101721	0.03474895
R-BTA-1257604	PIP3 activates AKT signaling	PIP3 activates AKT signaling	PIP3 activates AKT signaling	7	266	134	15241	0.052238806	0.009156342	0.03482801
R-BTA-190236	Signaling by FGFR	Signaling by FGFR	Signaling by FGFR	4	266	48	15241	0.083333333	0.009669126	0.03664278
R-BTA-1236974	ER-Phagosome pathway	ER-Phagosome pathway	ER-Phagosome pathway	2	266	9	15241	0.222222222	0.01007553	0.03712627
R-BTA-168928	DDX58/IFIH1-mediated induction of interferon-alpha/beta	DDX58/IFIH1-mediated induction of interferon-alpha/beta	DDX58/IFIH1-mediated induction of interferon-alpha/beta	3	266	26	15241	0.115384615	0.01015821	0.03712627
R-BTA-390522	Striated Muscle Contraction	Striated Muscle Contraction	Striated Muscle Contraction	3	266	26	15241	0.115384615	0.01015821	0.03712627
R-BTA-418360	Platelet calcium homeostasis	Platelet calcium homeostasis	Platelet calcium homeostasis	2	266	9	15241	0.222222222	0.01007553	0.03712627
R-BTA-445989	TAK1 activates NFkB by phosphorylation and activation of IKKs complex	TAK1 activates NFkB by phosphorylation and activation of IKKs complex	TAK1 activates NFkB by phosphorylation and activation of IKKs complex	3	266	26	15241	0.115384615	0.01015821	0.03712627
R-BTA-5675221	Negative regulation of MAPK pathway	Negative regulation of MAPK pathway	Negative regulation of MAPK pathway	3	266	26	15241	0.115384615	0.01015821	0.03712627
R-BTA-70263	Gluconeogenesis	Gluconeogenesis	Gluconeogenesis	3	266	26	15241	0.115384615	0.01015821	0.03712627
R-BTA-8849471	PTK6 Regulates RHO GTPases, RAS GTPase and MAP kinases	PTK6 Regulates RHO GTPases, RAS GTPase and MAP kinases	PTK6 Regulates RHO GTPases, RAS GTPase and MAP kinases	2	266	9	15241	0.222222222	0.01007553	0.03712627
R-BTA-8978934	Metabolism of cofactors	Metabolism of cofactors	Metabolism of cofactors	2	266	9	15241	0.222222222	0.01007553	0.03712627
R-HSA-8948216	Collagen chain trimerization	Collagen chain trimerization	Collagen chain trimerization	5	266	75	15241	0.066666667	0.009977611	0.03712627
R-BTA-6811436	COPI-independent Golgi-to-ER retrograde traffic	COPI-independent Golgi-to-ER retrograde traffic	COPI-independent Golgi-to-ER retrograde traffic	4	266	51	15241	0.078431373	0.01192543	0.04343056
R-BTA-1852241	Organelle biogenesis and maintenance	Organelle biogenesis and maintenance	Organelle biogenesis and maintenance	6	266	109	15241	0.055045872	0.01213135	0.04402437
R-BTA-2022923	Dermatan sulfate biosynthesis	Dermatan sulfate biosynthesis	Dermatan sulfate biosynthesis	2	266	10	15241	0.2	0.0124504	0.04424416
R-BTA-2024101	CS/DS degradation	CS/DS degradation	CS/DS degradation	2	266	10	15241	0.2	0.0124504	0.04424416
R-BTA-3000170	Syndecan interactions	Syndecan interactions	Syndecan interactions	2	266	10	15241	0.2	0.0124504	0.04424416
R-BTA-3134963	DEx/H-box helicases activate type I IFN and inflammatory cytokines production	DEx/H-box helicases activate type I IFN and inflammatory cytokines production	DEx/H-box helicases activate type I IFN and inflammatory cytokines production	2	266	10	15241	0.2	0.0124504	0.04424416
R-BTA-6785807	Interleukin-4 and Interleukin-13 signaling	Interleukin-4 and Interleukin-13 signaling	Interleukin-4 and Interleukin-13 signaling	2	266	10	15241	0.2	0.0124504	0.04424416
R-HSA-373760	L1CAM interactions	L1CAM interactions	L1CAM interactions	2	266	10	15241	0.2	0.0124504	0.04424416
R-HSA-1442490	Collagen degradation	Collagen degradation	Collagen degradation	5	266	80	15241	0.0625	0.01296091	0.0458995
R-BTA-2129379	Molecules associated with elastic fibres	Molecules associated with elastic fibres	Molecules associated with elastic fibres	3	266	29	15241	0.103448276	0.01374001	0.04832531
R-BTA-5693606	DNA Double Strand Break Response	DNA Double Strand Break Response	DNA Double Strand Break Response	3	266	29	15241	0.103448276	0.01374001	0.04832531
R-HSA-1650814	Collagen biosynthesis and modifying enzymes	Collagen biosynthesis and modifying enzymes	Collagen biosynthesis and modifying enzymes	5	266	82	15241	0.06097561	0.01430639	0.05014561
R-BTA-2173791	TGF-beta receptor signaling in EMT (epithelial to mesenchymal transition)	TGF-beta receptor signaling in EMT (epithelial to mesenchymal transition)	TGF-beta receptor signaling in EMT (epithelial to mesenchymal transition)	2	266	11	15241	0.181818182	0.01504341	0.05219453
R-BTA-3371568	Attenuation phase	Attenuation phase	Attenuation phase	2	266	11	15241	0.181818182	0.01504341	0.05219453
R-HSA-5626467	RHO GTPases activate IQGAPs	RHO GTPases activate IQGAPs	RHO GTPases activate IQGAPs	2	266	11	15241	0.181818182	0.01504341	0.05219453
R-BTA-1566948	Elastic fibre formation	Elastic fibre formation	Elastic fibre formation	3	266	31	15241	0.096774194	0.01647745	0.05678638
R-BTA-5578775	Ion homeostasis	Ion homeostasis	Ion homeostasis	3	266	31	15241	0.096774194	0.01647745	0.05678638
R-BTA-1234162	Oxygen-dependent asparagine hydroxylation of Hypoxia-inducible Factor Alpha	Oxygen-dependent asparagine hydroxylation of Hypoxia-inducible Factor Alpha	Oxygen-dependent asparagine hydroxylation of Hypoxia-inducible Factor Alpha	1	266	1	15241	1	0.01745292	0.05726565
R-BTA-156842	Eukaryotic Translation Elongation	Eukaryotic Translation Elongation	Eukaryotic Translation Elongation	1	266	1	15241	1	0.01745292	0.05726565
R-BTA-156902	Peptide chain elongation	Peptide chain elongation	Peptide chain elongation	1	266	1	15241	1	0.01745292	0.05726565
R-BTA-1614517	Sulfide oxidation to sulfate	Sulfide oxidation to sulfate	Sulfide oxidation to sulfate	1	266	1	15241	1	0.01745292	0.05726565
R-BTA-2197563	NOTCH2 intracellular domain regulates transcription	NOTCH2 intracellular domain regulates transcription	NOTCH2 intracellular domain regulates transcription	1	266	1	15241	1	0.01745292	0.05726565
R-BTA-379716	Cytosolic tRNA aminoacylation	Cytosolic tRNA aminoacylation	Cytosolic tRNA aminoacylation	1	266	1	15241	1	0.01745292	0.05726565
R-BTA-8985586	SLIT2:ROBO1 increases RHOA activity	SLIT2:ROBO1 increases RHOA activity	SLIT2:ROBO1 increases RHOA activity	1	266	1	15241	1	0.01745292	0.05726565
R-BTA-9013694	Signaling by NOTCH4	Signaling by NOTCH4	Signaling by NOTCH4	1	266	1	15241	1	0.01745292	0.05726565
R-HSA-176417	Phosphorylation of Emi1	Phosphorylation of Emi1	Phosphorylation of Emi1	1	266	1	15241	1	0.01745292	0.05726565
R-HSA-389957	Prefoldin mediated transfer of substrate to CCT/TriC	Prefoldin mediated transfer of substrate to CCT/TriC	Prefoldin mediated transfer of substrate to CCT/TriC	1	266	1	15241	1	0.01745292	0.05726565
R-HSA-390450	Folding of actin by CCT/TriC	Folding of actin by CCT/TriC	Folding of actin by CCT/TriC	1	266	1	15241	1	0.01745292	0.05726565
R-HSA-419812	Calcitonin-like ligand receptors	Calcitonin-like ligand receptors	Calcitonin-like ligand receptors	1	266	1	15241	1	0.01745292	0.05726565
R-HSA-68881	Mitotic Metaphase/Anaphase Transition	Mitotic Metaphase/Anaphase Transition	Mitotic Metaphase/Anaphase Transition	1	266	1	15241	1	0.01745292	0.05726565
R-MMU-70614	Amino acid synthesis and interconversion (transamination)	Amino acid synthesis and interconversion (transamination)	Amino acid synthesis and interconversion (transamination)	1	266	1	15241	1	0.01745292	0.05726565
R-MMU-8949215	Mitochondrial calcium ion transport	Mitochondrial calcium ion transport	Mitochondrial calcium ion transport	1	266	1	15241	1	0.01745292	0.05726565
R-BTA-211227	Activation of DNA fragmentation factor	Activation of DNA fragmentation factor	Activation of DNA fragmentation factor	2	266	12	15241	0.166666667	0.01784628	0.05818454
R-BTA-8948216	Collagen chain trimerization	Collagen chain trimerization	Collagen chain trimerization	2	266	12	15241	0.166666667	0.01784628	0.05818454
R-BTA-6807878	COPI-mediated anterograde transport	COPI-mediated anterograde transport	COPI-mediated anterograde transport	5	266	88	15241	0.056818182	0.01889685	0.06141476
R-BTA-983231	Factors involved in megakaryocyte development and platelet production	Factors involved in megakaryocyte development and platelet production	Factors involved in megakaryocyte development and platelet production	4	266	59	15241	0.06779661	0.01950388	0.06298895
R-HSA-186797	Signaling by PDGF	Signaling by PDGF	Signaling by PDGF	3	266	33	15241	0.090909091	0.0194983	0.06298895
R-BTA-3700989	Transcriptional Regulation by TP53	Transcriptional Regulation by TP53	Transcriptional Regulation by TP53	7	266	157	15241	0.044585987	0.02035899	0.06554446
R-BTA-198933	Immunoregulatory interactions between a Lymphoid and a non-Lymphoid cell	Immunoregulatory interactions between a Lymphoid and a non-Lymphoid cell	Immunoregulatory interactions between a Lymphoid and a non-Lymphoid cell	4	266	60	15241	0.066666667	0.02061872	0.0661732
R-BTA-1810476	RIP-mediated NFkB activation via ZBP1	RIP-mediated NFkB activation via ZBP1	RIP-mediated NFkB activation via ZBP1	2	266	13	15241	0.153846154	0.02085095	0.06629698
R-BTA-421270	Cell-cell junction organization	Cell-cell junction organization	Cell-cell junction organization	2	266	13	15241	0.153846154	0.02085095	0.06629698
R-BTA-933542	TRAF6 mediated NF-kB activation	TRAF6 mediated NF-kB activation	TRAF6 mediated NF-kB activation	2	266	13	15241	0.153846154	0.02085095	0.06629698
R-BTA-446203	Asparagine N-linked glycosylation	Asparagine N-linked glycosylation	Asparagine N-linked glycosylation	7	266	158	15241	0.044303797	0.02099733	0.06655635
R-BTA-2029482	Regulation of actin dynamics for phagocytic cup formation	Regulation of actin dynamics for phagocytic cup formation	Regulation of actin dynamics for phagocytic cup formation	3	266	35	15241	0.085714286	0.0228042	0.07206127
R-BTA-1442490	Collagen degradation	Collagen degradation	Collagen degradation	2	266	14	15241	0.142857143	0.02404957	0.07507267
R-BTA-1971475	A tetrasaccharide linker sequence is required for GAG synthesis	A tetrasaccharide linker sequence is required for GAG synthesis	A tetrasaccharide linker sequence is required for GAG synthesis	2	266	14	15241	0.142857143	0.02404957	0.07507267
R-BTA-2022870	Chondroitin sulfate biosynthesis	Chondroitin sulfate biosynthesis	Chondroitin sulfate biosynthesis	2	266	14	15241	0.142857143	0.02404957	0.07507267
R-HSA-379716	Cytosolic tRNA aminoacylation	Cytosolic tRNA aminoacylation	Cytosolic tRNA aminoacylation	2	266	14	15241	0.142857143	0.02404957	0.07507267
R-BTA-5617833	Cilium Assembly	Cilium Assembly	Cilium Assembly	5	266	95	15241	0.052631579	0.02536437	0.07893699
R-BTA-212165	Epigenetic regulation of gene expression	Epigenetic regulation of gene expression	Epigenetic regulation of gene expression	3	266	37	15241	0.081081081	0.02639549	0.08189779
R-BTA-8863795	Downregulation of ERBB2 signaling	Downregulation of ERBB2 signaling	Downregulation of ERBB2 signaling	2	266	15	15241	0.133333333	0.02743453	0.0846104
R-BTA-936440	Negative regulators of DDX58/IFIH1 signaling	Negative regulators of DDX58/IFIH1 signaling	Negative regulators of DDX58/IFIH1 signaling	2	266	15	15241	0.133333333	0.02743453	0.0846104
R-HSA-3000178	ECM proteoglycans	ECM proteoglycans	ECM proteoglycans	5	266	98	15241	0.051020408	0.0285214	0.08769904
R-BTA-5663220	RHO GTPases Activate Formins	RHO GTPases Activate Formins	RHO GTPases Activate Formins	5	266	100	15241	0.05	0.03075836	0.09429503
R-BTA-3322077	Glycogen synthesis	Glycogen synthesis	Glycogen synthesis	2	266	16	15241	0.125	0.03099838	0.09446687
R-BTA-418990	Adherens junctions interactions	Adherens junctions interactions	Adherens junctions interactions	2	266	16	15241	0.125	0.03099838	0.09446687
R-BTA-111458	Formation of apoptosome	Formation of apoptosome	Formation of apoptosome	1	266	2	15241	0.5	0.03460237	0.09667132
R-BTA-111459	Activation of caspases through apoptosome-mediated cleavage	Activation of caspases through apoptosome-mediated cleavage	Activation of caspases through apoptosome-mediated cleavage	1	266	2	15241	0.5	0.03460237	0.09667132
R-BTA-1236977	Endosomal/Vacuolar pathway	Endosomal/Vacuolar pathway	Endosomal/Vacuolar pathway	1	266	2	15241	0.5	0.03460237	0.09667132
R-BTA-191647	c-src mediated regulation of Cx43 function and closure of gap junctions	c-src mediated regulation of Cx43 function and closure of gap junctions	c-src mediated regulation of Cx43 function and closure of gap junctions	1	266	2	15241	0.5	0.03460237	0.09667132
R-BTA-191650	Regulation of gap junction activity	Regulation of gap junction activity	Regulation of gap junction activity	1	266	2	15241	0.5	0.03460237	0.09667132
R-BTA-379724	tRNA Aminoacylation	tRNA Aminoacylation	tRNA Aminoacylation	1	266	2	15241	0.5	0.03460237	0.09667132
R-BTA-4570464	SUMOylation of RNA binding proteins	SUMOylation of RNA binding proteins	SUMOylation of RNA binding proteins	2	266	17	15241	0.117647059	0.0347339	0.09667132
R-BTA-5673000	RAF activation	RAF activation	RAF activation	2	266	17	15241	0.117647059	0.0347339	0.09667132
R-BTA-70171	Glycolysis	Glycolysis	Glycolysis	3	266	40	15241	0.075	0.03231542	0.09667132
R-BTA-70221	Glycogen breakdown (glycogenolysis)	Glycogen breakdown (glycogenolysis)	Glycogen breakdown (glycogenolysis)	2	266	17	15241	0.117647059	0.0347339	0.09667132
R-BTA-71737	Pyrophosphate hydrolysis	Pyrophosphate hydrolysis	Pyrophosphate hydrolysis	1	266	2	15241	0.5	0.03460237	0.09667132
R-BTA-8857538	PTK6 promotes HIF1A stabilization	PTK6 promotes HIF1A stabilization	PTK6 promotes HIF1A stabilization	1	266	2	15241	0.5	0.03460237	0.09667132
R-BTA-9013700	NOTCH4 Activation and Transmission of Signal to the Nucleus	NOTCH4 Activation and Transmission of Signal to the Nucleus	NOTCH4 Activation and Transmission of Signal to the Nucleus	1	266	2	15241	0.5	0.03460237	0.09667132
R-BTA-917937	Iron uptake and transport	Iron uptake and transport	Iron uptake and transport	3	266	40	15241	0.075	0.03231542	0.09667132
R-HSA-4085011	Defective GNE causes sialuria, Nonaka myopathy and inclusion body myopathy 2	Defective GNE causes sialuria, Nonaka myopathy and inclusion body myopathy 2	Defective GNE causes sialuria, Nonaka myopathy and inclusion body myopathy 2	1	266	2	15241	0.5	0.03460237	0.09667132
R-HSA-435368	Zinc efflux and compartmentalization by the SLC30 family	Zinc efflux and compartmentalization by the SLC30 family	Zinc efflux and compartmentalization by the SLC30 family	1	266	2	15241	0.5	0.03460237	0.09667132
R-HSA-964827	Progressive trimming of alpha-1,2-linked mannose residues from Man9/8/7GlcNAc2 to produce Man5GlcNAc2	Progressive trimming of alpha-1,2-linked mannose residues from Man9/8/7GlcNAc2 to produce Man5GlcNAc2	Progressive trimming of alpha-1,2-linked mannose residues from Man9/8/7GlcNAc2 to produce Man5GlcNAc2	1	266	2	15241	0.5	0.03460237	0.09667132
R-MMU-2029482	Regulation of actin dynamics for phagocytic cup formation	Regulation of actin dynamics for phagocytic cup formation	Regulation of actin dynamics for phagocytic cup formation	1	266	2	15241	0.5	0.03460237	0.09667132
R-MMU-210500	Glutamate Neurotransmitter Release Cycle	Glutamate Neurotransmitter Release Cycle	Glutamate Neurotransmitter Release Cycle	1	266	2	15241	0.5	0.03460237	0.09667132
R-MMU-5628897	TP53 Regulates Metabolic Genes	TP53 Regulates Metabolic Genes	TP53 Regulates Metabolic Genes	1	266	2	15241	0.5	0.03460237	0.09667132
R-MMU-5663213	RHO GTPases Activate WASPs and WAVEs	RHO GTPases Activate WASPs and WAVEs	RHO GTPases Activate WASPs and WAVEs	1	266	2	15241	0.5	0.03460237	0.09667132
R-MMU-8949664	Processing of SMDT1	Processing of SMDT1	Processing of SMDT1	1	266	2	15241	0.5	0.03460237	0.09667132
R-RNO-190840	Microtubule-dependent trafficking of connexons from Golgi to the plasma membrane	Microtubule-dependent trafficking of connexons from Golgi to the plasma membrane	Microtubule-dependent trafficking of connexons from Golgi to the plasma membrane	1	266	2	15241	0.5	0.03460237	0.09667132
R-RNO-2467813	Separation of Sister Chromatids	Separation of Sister Chromatids	Separation of Sister Chromatids	1	266	2	15241	0.5	0.03460237	0.09667132
R-RNO-2500257	Resolution of Sister Chromatid Cohesion	Resolution of Sister Chromatid Cohesion	Resolution of Sister Chromatid Cohesion	1	266	2	15241	0.5	0.03460237	0.09667132
R-RNO-3371497	HSP90 chaperone cycle for steroid hormone receptors (SHR)	HSP90 chaperone cycle for steroid hormone receptors (SHR)	HSP90 chaperone cycle for steroid hormone receptors (SHR)	1	266	2	15241	0.5	0.03460237	0.09667132
R-RNO-5617833	Cilium Assembly	Cilium Assembly	Cilium Assembly	1	266	2	15241	0.5	0.03460237	0.09667132
R-RNO-5626467	RHO GTPases activate IQGAPs	RHO GTPases activate IQGAPs	RHO GTPases activate IQGAPs	1	266	2	15241	0.5	0.03460237	0.09667132
R-RNO-5632684	Hedgehog 'on' state	Hedgehog 'on' state	Hedgehog 'on' state	1	266	2	15241	0.5	0.03460237	0.09667132
R-RNO-6811436	COPI-independent Golgi-to-ER retrograde traffic	COPI-independent Golgi-to-ER retrograde traffic	COPI-independent Golgi-to-ER retrograde traffic	1	266	2	15241	0.5	0.03460237	0.09667132
R-RNO-68877	Mitotic Prometaphase	Mitotic Prometaphase	Mitotic Prometaphase	1	266	2	15241	0.5	0.03460237	0.09667132
R-RNO-8852276	The role of GTSE1 in G2/M progression after G2 checkpoint	The role of GTSE1 in G2/M progression after G2 checkpoint	The role of GTSE1 in G2/M progression after G2 checkpoint	1	266	2	15241	0.5	0.03460237	0.09667132
R-BTA-8856688	Golgi-to-ER retrograde transport	Golgi-to-ER retrograde transport	Golgi-to-ER retrograde transport	4	266	71	15241	0.056338028	0.03547133	0.09845691
R-BTA-111885	Opioid Signalling	Opioid Signalling	Opioid Signalling	3	266	42	15241	0.071428571	0.03661427	0.1010829
R-BTA-2029480	Fcgamma receptor (FCGR) dependent phagocytosis	Fcgamma receptor (FCGR) dependent phagocytosis	Fcgamma receptor (FCGR) dependent phagocytosis	3	266	42	15241	0.071428571	0.03661427	0.1010829
R-BTA-3371571	HSF1-dependent transactivation	HSF1-dependent transactivation	HSF1-dependent transactivation	2	266	18	15241	0.111111111	0.03863407	0.1058058
R-BTA-5663213	RHO GTPases Activate WASPs and WAVEs	RHO GTPases Activate WASPs and WAVEs	RHO GTPases Activate WASPs and WAVEs	2	266	18	15241	0.111111111	0.03863407	0.1058058
R-BTA-8864260	Transcriptional regulation by the AP-2 (TFAP2) family of transcription factors	Transcriptional regulation by the AP-2 (TFAP2) family of transcription factors	Transcriptional regulation by the AP-2 (TFAP2) family of transcription factors	2	266	18	15241	0.111111111	0.03863407	0.1058058
R-BTA-2559583	Cellular Senescence	Cellular Senescence	Cellular Senescence	4	266	75	15241	0.053333333	0.04207585	0.1149253
R-BTA-112043	PLC beta mediated events	PLC beta mediated events	PLC beta mediated events	2	266	19	15241	0.105263158	0.04269205	0.115078
R-BTA-2173782	Binding and Uptake of Ligands by Scavenger Receptors	Binding and Uptake of Ligands by Scavenger Receptors	Binding and Uptake of Ligands by Scavenger Receptors	2	266	19	15241	0.105263158	0.04269205	0.115078
R-BTA-397795	G-protein beta:gamma signalling	G-protein beta:gamma signalling	G-protein beta:gamma signalling	2	266	19	15241	0.105263158	0.04269205	0.115078
R-BTA-6803529	FGFR2 alternative splicing	FGFR2 alternative splicing	FGFR2 alternative splicing	2	266	19	15241	0.105263158	0.04269205	0.115078
R-HSA-3247509	Chromatin modifying enzymes	Chromatin modifying enzymes	Chromatin modifying enzymes	2	266	19	15241	0.105263158	0.04269205	0.115078
R-BTA-418346	Platelet homeostasis	Platelet homeostasis	Platelet homeostasis	3	266	45	15241	0.066666667	0.04358268	0.1171712
R-BTA-2559582	Senescence-Associated Secretory Phenotype (SASP)	Senescence-Associated Secretory Phenotype (SASP)	Senescence-Associated Secretory Phenotype (SASP)	3	266	46	15241	0.065217391	0.04604209	0.1234601
R-BTA-112040	G-protein mediated events	G-protein mediated events	G-protein mediated events	2	266	20	15241	0.1	0.04690118	0.1247863
R-BTA-8955332	Carboxyterminal post-translational modifications of tubulin	Carboxyterminal post-translational modifications of tubulin	Carboxyterminal post-translational modifications of tubulin	2	266	20	15241	0.1	0.04690118	0.1247863
R-HSA-264876	Insulin processing	Insulin processing	Insulin processing	2	266	20	15241	0.1	0.04690118	0.1247863
R-BTA-111932	CaMK IV-mediated phosphorylation of CREB	CaMK IV-mediated phosphorylation of CREB	CaMK IV-mediated phosphorylation of CREB	1	266	3	15241	0.333333333	0.05145359	0.128885
R-BTA-1655829	Regulation of cholesterol biosynthesis by SREBP (SREBF)	Regulation of cholesterol biosynthesis by SREBP (SREBF)	Regulation of cholesterol biosynthesis by SREBP (SREBF)	1	266	3	15241	0.333333333	0.05145359	0.128885
R-BTA-1980145	Signaling by NOTCH2	Signaling by NOTCH2	Signaling by NOTCH2	1	266	3	15241	0.333333333	0.05145359	0.128885
R-BTA-2022090	Assembly of collagen fibrils and other multimeric structures	Assembly of collagen fibrils and other multimeric structures	Assembly of collagen fibrils and other multimeric structures	2	266	21	15241	0.095238095	0.05125499	0.128885
R-BTA-2122947	NOTCH1 Intracellular Domain Regulates Transcription	NOTCH1 Intracellular Domain Regulates Transcription	NOTCH1 Intracellular Domain Regulates Transcription	1	266	3	15241	0.333333333	0.05145359	0.128885
R-BTA-350054	Notch-HLH transcription pathway	Notch-HLH transcription pathway	Notch-HLH transcription pathway	1	266	3	15241	0.333333333	0.05145359	0.128885
R-BTA-392170	ADP signalling through P2Y purinoceptor 12	ADP signalling through P2Y purinoceptor 12	ADP signalling through P2Y purinoceptor 12	2	266	21	15241	0.095238095	0.05125499	0.128885
R-BTA-392451	G beta:gamma signalling through PI3Kgamma	G beta:gamma signalling through PI3Kgamma	G beta:gamma signalling through PI3Kgamma	2	266	21	15241	0.095238095	0.05125499	0.128885
R-BTA-442717	CREB phosphorylation through the activation of CaMKK	CREB phosphorylation through the activation of CaMKK	CREB phosphorylation through the activation of CaMKK	1	266	3	15241	0.333333333	0.05145359	0.128885
R-BTA-442745	Activation of CaMK IV	Activation of CaMK IV	Activation of CaMK IV	1	266	3	15241	0.333333333	0.05145359	0.128885
R-BTA-451326	Activation of kainate receptors upon glutamate binding	Activation of kainate receptors upon glutamate binding	Activation of kainate receptors upon glutamate binding	2	266	21	15241	0.095238095	0.05125499	0.128885
R-BTA-5626978	TNFR1-mediated ceramide production	TNFR1-mediated ceramide production	TNFR1-mediated ceramide production	1	266	3	15241	0.333333333	0.05145359	0.128885
R-BTA-5627117	RHO GTPases Activate ROCKs	RHO GTPases Activate ROCKs	RHO GTPases Activate ROCKs	1	266	3	15241	0.333333333	0.05145359	0.128885
R-BTA-5666185	RHO GTPases Activate Rhotekin and Rhophilins	RHO GTPases Activate Rhotekin and Rhophilins	RHO GTPases Activate Rhotekin and Rhophilins	1	266	3	15241	0.333333333	0.05145359	0.128885
R-BTA-6806003	Regulation of TP53 Expression and Degradation	Regulation of TP53 Expression and Degradation	Regulation of TP53 Expression and Degradation	2	266	21	15241	0.095238095	0.05125499	0.128885
R-BTA-8941856	RUNX3 regulates NOTCH signaling	RUNX3 regulates NOTCH signaling	RUNX3 regulates NOTCH signaling	1	266	3	15241	0.333333333	0.05145359	0.128885
R-HSA-196025	Formation of annular gap junctions	Formation of annular gap junctions	Formation of annular gap junctions	1	266	3	15241	0.333333333	0.05145359	0.128885
R-HSA-429947	Deadenylation of mRNA	Deadenylation of mRNA	Deadenylation of mRNA	3	266	48	15241	0.0625	0.05116209	0.128885
R-HSA-8951430	RUNX3 regulates WNT signaling	RUNX3 regulates WNT signaling	RUNX3 regulates WNT signaling	1	266	3	15241	0.333333333	0.05145359	0.128885
R-HSA-8957275	Post-translational protein phosphorylation	Post-translational protein phosphorylation	Post-translational protein phosphorylation	3	266	48	15241	0.0625	0.05116209	0.128885
R-MMU-3928662	EPHB-mediated forward signaling	EPHB-mediated forward signaling	EPHB-mediated forward signaling	1	266	3	15241	0.333333333	0.05145359	0.128885
R-RNO-2132295	MHC class II antigen presentation	MHC class II antigen presentation	MHC class II antigen presentation	1	266	3	15241	0.333333333	0.05145359	0.128885
R-RNO-380320	Recruitment of NuMA to mitotic centrosomes	Recruitment of NuMA to mitotic centrosomes	Recruitment of NuMA to mitotic centrosomes	1	266	3	15241	0.333333333	0.05145359	0.128885
R-RNO-437239	Recycling pathway of L1	Recycling pathway of L1	Recycling pathway of L1	1	266	3	15241	0.333333333	0.05145359	0.128885
R-BTA-8856828	Clathrin-mediated endocytosis	Clathrin-mediated endocytosis	Clathrin-mediated endocytosis	4	266	81	15241	0.049382716	0.05319671	0.1326044
R-BTA-983712	Ion channel transport	Ion channel transport	Ion channel transport	4	266	81	15241	0.049382716	0.05319671	0.1326044
R-BTA-69473	G2/M DNA damage checkpoint	G2/M DNA damage checkpoint	G2/M DNA damage checkpoint	3	266	49	15241	0.06122449	0.05382131	0.1338365
R-BTA-68877	Mitotic Prometaphase	Mitotic Prometaphase	Mitotic Prometaphase	5	266	117	15241	0.042735043	0.05419625	0.1344434
R-BTA-2172127	DAP12 interactions	DAP12 interactions	DAP12 interactions	2	266	22	15241	0.090909091	0.0557472	0.1372959
R-BTA-373755	Semaphorin interactions	Semaphorin interactions	Semaphorin interactions	2	266	22	15241	0.090909091	0.0557472	0.1372959
R-BTA-5689896	Ovarian tumor domain proteases	Ovarian tumor domain proteases	Ovarian tumor domain proteases	2	266	22	15241	0.090909091	0.0557472	0.1372959
R-BTA-2559580	Oxidative Stress Induced Senescence	Oxidative Stress Induced Senescence	Oxidative Stress Induced Senescence	3	266	50	15241	0.06	0.05654569	0.1389292
R-BTA-1236394	Signaling by ERBB4	Signaling by ERBB4	Signaling by ERBB4	2	266	23	15241	0.086956522	0.06037169	0.1465762
R-BTA-174048	APC/C:Cdc20 mediated degradation of Cyclin B	APC/C:Cdc20 mediated degradation of Cyclin B	APC/C:Cdc20 mediated degradation of Cyclin B	2	266	23	15241	0.086956522	0.06037169	0.1465762
R-BTA-177929	Signaling by EGFR	Signaling by EGFR	Signaling by EGFR	2	266	23	15241	0.086956522	0.06037169	0.1465762
R-BTA-212300	PRC2 methylates histones and DNA	PRC2 methylates histones and DNA	PRC2 methylates histones and DNA	2	266	23	15241	0.086956522	0.06037169	0.1465762
R-HSA-174113	SCF-beta-TrCP mediated degradation of Emi1	SCF-beta-TrCP mediated degradation of Emi1	SCF-beta-TrCP mediated degradation of Emi1	2	266	23	15241	0.086956522	0.06037169	0.1465762
R-BTA-199977	ER to Golgi Anterograde Transport	ER to Golgi Anterograde Transport	ER to Golgi Anterograde Transport	4	266	86	15241	0.046511628	0.06356656	0.1536067
R-BTA-5633007	Regulation of TP53 Activity	Regulation of TP53 Activity	Regulation of TP53 Activity	4	266	86	15241	0.046511628	0.06356656	0.1536067
R-BTA-1169092	Activation of RAS in B cells	Activation of RAS in B cells	Activation of RAS in B cells	1	266	4	15241	0.25	0.06801176	0.1538504
R-BTA-1234158	Regulation of gene expression by Hypoxia-inducible Factor	Regulation of gene expression by Hypoxia-inducible Factor	Regulation of gene expression by Hypoxia-inducible Factor	1	266	4	15241	0.25	0.06801176	0.1538504
R-BTA-1638091	Heparan sulfate/heparin (HS-GAG) metabolism	Heparan sulfate/heparin (HS-GAG) metabolism	Heparan sulfate/heparin (HS-GAG) metabolism	2	266	24	15241	0.083333333	0.06512251	0.1538504
R-BTA-179812	GRB2 events in EGFR signaling	GRB2 events in EGFR signaling	GRB2 events in EGFR signaling	1	266	4	15241	0.25	0.06801176	0.1538504
R-BTA-202040	G-protein activation	G-protein activation	G-protein activation	2	266	24	15241	0.083333333	0.06512251	0.1538504
R-BTA-203641	NOSTRIN mediated eNOS trafficking	NOSTRIN mediated eNOS trafficking	NOSTRIN mediated eNOS trafficking	1	266	4	15241	0.25	0.06801176	0.1538504
R-BTA-212676	Dopamine Neurotransmitter Release Cycle	Dopamine Neurotransmitter Release Cycle	Dopamine Neurotransmitter Release Cycle	1	266	4	15241	0.25	0.06801176	0.1538504
R-BTA-2424491	DAP12 signaling	DAP12 signaling	DAP12 signaling	2	266	24	15241	0.083333333	0.06512251	0.1538504
R-BTA-3000497	Scavenging by Class H Receptors	Scavenging by Class H Receptors	Scavenging by Class H Receptors	1	266	4	15241	0.25	0.06801176	0.1538504
R-BTA-446343	Localization of the PINCH-ILK-PARVIN complex to focal adhesions	Localization of the PINCH-ILK-PARVIN complex to focal adhesions	Localization of the PINCH-ILK-PARVIN complex to focal adhesions	1	266	4	15241	0.25	0.06801176	0.1538504
R-BTA-446388	Regulation of cytoskeletal remodeling and cell spreading by IPP complex components	Regulation of cytoskeletal remodeling and cell spreading by IPP complex components	Regulation of cytoskeletal remodeling and cell spreading by IPP complex components	1	266	4	15241	0.25	0.06801176	0.1538504
R-BTA-4655427	SUMOylation of DNA methylation proteins	SUMOylation of DNA methylation proteins	SUMOylation of DNA methylation proteins	1	266	4	15241	0.25	0.06801176	0.1538504
R-BTA-5625900	RHO GTPases activate CIT	RHO GTPases activate CIT	RHO GTPases activate CIT	1	266	4	15241	0.25	0.06801176	0.1538504
R-BTA-5693548	Sensing of DNA Double Strand Breaks	Sensing of DNA Double Strand Breaks	Sensing of DNA Double Strand Breaks	1	266	4	15241	0.25	0.06801176	0.1538504
R-BTA-72731	Recycling of eIF2:GDP	Recycling of eIF2:GDP	Recycling of eIF2:GDP	1	266	4	15241	0.25	0.06801176	0.1538504
R-BTA-8849469	PTK6 Regulates RTKs and Their Effectors AKT1 and DOK1	PTK6 Regulates RTKs and Their Effectors AKT1 and DOK1	PTK6 Regulates RTKs and Their Effectors AKT1 and DOK1	1	266	4	15241	0.25	0.06801176	0.1538504
R-BTA-8875513	MET interacts with TNS proteins	MET interacts with TNS proteins	MET interacts with TNS proteins	1	266	4	15241	0.25	0.06801176	0.1538504
R-BTA-977347	Serine biosynthesis	Serine biosynthesis	Serine biosynthesis	1	266	4	15241	0.25	0.06801176	0.1538504
R-HSA-190873	Gap junction degradation	Gap junction degradation	Gap junction degradation	1	266	4	15241	0.25	0.06801176	0.1538504
R-HSA-191273	Cholesterol biosynthesis	Cholesterol biosynthesis	Cholesterol biosynthesis	1	266	4	15241	0.25	0.06801176	0.1538504
R-HSA-211227	Activation of DNA fragmentation factor	Activation of DNA fragmentation factor	Activation of DNA fragmentation factor	1	266	4	15241	0.25	0.06801176	0.1538504
R-HSA-3214858	RMTs methylate histone arginines	RMTs methylate histone arginines	RMTs methylate histone arginines	3	266	53	15241	0.056603774	0.06510187	0.1538504
R-HSA-4411364	Binding of TCF/LEF:CTNNB1 to target gene promoters	Binding of TCF/LEF:CTNNB1 to target gene promoters	Binding of TCF/LEF:CTNNB1 to target gene promoters	1	266	4	15241	0.25	0.06801176	0.1538504
R-HSA-5663213	RHO GTPases Activate WASPs and WAVEs	RHO GTPases Activate WASPs and WAVEs	RHO GTPases Activate WASPs and WAVEs	2	266	24	15241	0.083333333	0.06512251	0.1538504
R-HSA-6798163	Choline catabolism	Choline catabolism	Choline catabolism	1	266	4	15241	0.25	0.06801176	0.1538504
R-RNO-5663220	RHO GTPases Activate Formins	RHO GTPases Activate Formins	RHO GTPases Activate Formins	1	266	4	15241	0.25	0.06801176	0.1538504
R-RNO-6807878	COPI-mediated anterograde transport	COPI-mediated anterograde transport	COPI-mediated anterograde transport	1	266	4	15241	0.25	0.06801176	0.1538504
R-RNO-8955332	Carboxyterminal post-translational modifications of tubulin	Carboxyterminal post-translational modifications of tubulin	Carboxyterminal post-translational modifications of tubulin	1	266	4	15241	0.25	0.06801176	0.1538504
R-RNO-983189	Kinesins	Kinesins	Kinesins	1	266	4	15241	0.25	0.06801176	0.1538504
R-BTA-1793185	Chondroitin sulfate/dermatan sulfate metabolism	Chondroitin sulfate/dermatan sulfate metabolism	Chondroitin sulfate/dermatan sulfate metabolism	2	266	25	15241	0.08	0.06999389	0.15593
R-BTA-179409	APC-Cdc20 mediated degradation of Nek2A	APC-Cdc20 mediated degradation of Nek2A	APC-Cdc20 mediated degradation of Nek2A	2	266	25	15241	0.08	0.06999389	0.15593
R-BTA-1834949	Cytosolic sensors of pathogen-associated DNA	Cytosolic sensors of pathogen-associated DNA	Cytosolic sensors of pathogen-associated DNA	2	266	25	15241	0.08	0.06999389	0.15593
R-BTA-936837	Ion transport by P-type ATPases	Ion transport by P-type ATPases	Ion transport by P-type ATPases	2	266	25	15241	0.08	0.06999389	0.15593
R-BTA-977444	GABA B receptor activation	GABA B receptor activation	GABA B receptor activation	2	266	25	15241	0.08	0.06999389	0.15593
R-BTA-991365	Activation of GABAB receptors	Activation of GABAB receptors	Activation of GABAB receptors	2	266	25	15241	0.08	0.06999389	0.15593
R-HSA-450408	AUF1 (hnRNP D0) binds and destabilizes mRNA	AUF1 (hnRNP D0) binds and destabilizes mRNA	AUF1 (hnRNP D0) binds and destabilizes mRNA	2	266	25	15241	0.08	0.06999389	0.15593
R-BTA-3769402	Deactivation of the beta-catenin transactivating complex	Deactivation of the beta-catenin transactivating complex	Deactivation of the beta-catenin transactivating complex	2	266	26	15241	0.076923077	0.07498019	0.1656014
R-BTA-392518	Signal amplification	Signal amplification	Signal amplification	2	266	26	15241	0.076923077	0.07498019	0.1656014
R-BTA-75153	Apoptotic execution phase	Apoptotic execution phase	Apoptotic execution phase	2	266	26	15241	0.076923077	0.07498019	0.1656014
R-BTA-917729	Endosomal Sorting Complex Required For Transport (ESCRT)	Endosomal Sorting Complex Required For Transport (ESCRT)	Endosomal Sorting Complex Required For Transport (ESCRT)	2	266	26	15241	0.076923077	0.07498019	0.1656014
R-BTA-512988	Interleukin-3, Interleukin-5 and GM-CSF signaling	Interleukin-3, Interleukin-5 and GM-CSF signaling	Interleukin-3, Interleukin-5 and GM-CSF signaling	2	266	27	15241	0.074074074	0.08007597	0.1760985
R-BTA-5357956	TNFR1-induced NFkappaB signaling pathway	TNFR1-induced NFkappaB signaling pathway	TNFR1-induced NFkappaB signaling pathway	2	266	27	15241	0.074074074	0.08007597	0.1760985
R-BTA-9007101	Rab regulation of trafficking	Rab regulation of trafficking	Rab regulation of trafficking	3	266	58	15241	0.051724138	0.08058679	0.1764662
R-HSA-381426	Regulation of Insulin-like Growth Factor (IGF) transport and uptake by Insulin-like Growth Factor Binding Proteins (IGFBPs)	Regulation of Insulin-like Growth Factor (IGF) transport and uptake by Insulin-like Growth Factor Binding Proteins (IGFBPs)	Regulation of Insulin-like Growth Factor (IGF) transport and uptake by Insulin-like Growth Factor Binding Proteins (IGFBPs)	3	266	58	15241	0.051724138	0.08058679	0.1764662
R-BTA-111457	Release of apoptotic factors from the mitochondria	Release of apoptotic factors from the mitochondria	Release of apoptotic factors from the mitochondria	1	266	5	15241	0.2	0.08428194	0.1777362
R-BTA-111957	Cam-PDE 1 activation	Cam-PDE 1 activation	Cam-PDE 1 activation	1	266	5	15241	0.2	0.08428194	0.1777362
R-BTA-209563	Axonal growth stimulation	Axonal growth stimulation	Axonal growth stimulation	1	266	5	15241	0.2	0.08428194	0.1777362
R-BTA-2179392	EGFR Transactivation by Gastrin	EGFR Transactivation by Gastrin	EGFR Transactivation by Gastrin	1	266	5	15241	0.2	0.08428194	0.1777362
R-BTA-2465910	MASTL Facilitates Mitotic Progression	MASTL Facilitates Mitotic Progression	MASTL Facilitates Mitotic Progression	1	266	5	15241	0.2	0.08428194	0.1777362
R-BTA-3065678	SUMO is transferred from E1 to E2 (UBE2I, UBC9)	SUMO is transferred from E1 to E2 (UBE2I, UBC9)	SUMO is transferred from E1 to E2 (UBE2I, UBC9)	1	266	5	15241	0.2	0.08428194	0.1777362
R-BTA-400206	Regulation of lipid metabolism by Peroxisome proliferator-activated receptor alpha (PPARalpha)	Regulation of lipid metabolism by Peroxisome proliferator-activated receptor alpha (PPARalpha)	Regulation of lipid metabolism by Peroxisome proliferator-activated receptor alpha (PPARalpha)	1	266	5	15241	0.2	0.08428194	0.1777362
R-BTA-416550	Sema4D mediated inhibition of cell attachment and migration	Sema4D mediated inhibition of cell attachment and migration	Sema4D mediated inhibition of cell attachment and migration	1	266	5	15241	0.2	0.08428194	0.1777362
R-BTA-416572	Sema4D induced cell migration and growth-cone collapse	Sema4D induced cell migration and growth-cone collapse	Sema4D induced cell migration and growth-cone collapse	1	266	5	15241	0.2	0.08428194	0.1777362
R-BTA-445095	Interaction between L1 and Ankyrins	Interaction between L1 and Ankyrins	Interaction between L1 and Ankyrins	1	266	5	15241	0.2	0.08428194	0.1777362
R-BTA-5625970	RHO GTPases activate KTN1	RHO GTPases activate KTN1	RHO GTPases activate KTN1	1	266	5	15241	0.2	0.08428194	0.1777362
R-BTA-6785631	ERBB2 Regulates Cell Motility	ERBB2 Regulates Cell Motility	ERBB2 Regulates Cell Motility	1	266	5	15241	0.2	0.08428194	0.1777362
R-BTA-6811434	COPI-dependent Golgi-to-ER retrograde traffic	COPI-dependent Golgi-to-ER retrograde traffic	COPI-dependent Golgi-to-ER retrograde traffic	3	266	59	15241	0.050847458	0.08385909	0.1777362
R-BTA-9020956	Interleukin-27 signaling	Interleukin-27 signaling	Interleukin-27 signaling	1	266	5	15241	0.2	0.08428194	0.1777362
R-HSA-5625970	RHO GTPases activate KTN1	RHO GTPases activate KTN1	RHO GTPases activate KTN1	1	266	5	15241	0.2	0.08428194	0.1777362
R-RNO-5610787	Hedgehog 'off' state	Hedgehog 'off' state	Hedgehog 'off' state	1	266	5	15241	0.2	0.08428194	0.1777362
R-RNO-6811434	COPI-dependent Golgi-to-ER retrograde traffic	COPI-dependent Golgi-to-ER retrograde traffic	COPI-dependent Golgi-to-ER retrograde traffic	1	266	5	15241	0.2	0.08428194	0.1777362
R-SSC-6798695	Neutrophil degranulation	Neutrophil degranulation	Neutrophil degranulation	1	266	5	15241	0.2	0.08428194	0.1777362
R-BTA-5357905	Regulation of TNFR1 signaling	Regulation of TNFR1 signaling	Regulation of TNFR1 signaling	2	266	28	15241	0.071428571	0.08527592	0.1780048
R-BTA-5654741	Signaling by FGFR3	Signaling by FGFR3	Signaling by FGFR3	2	266	28	15241	0.071428571	0.08527592	0.1780048
R-BTA-5654743	Signaling by FGFR4	Signaling by FGFR4	Signaling by FGFR4	2	266	28	15241	0.071428571	0.08527592	0.1780048
R-BTA-6804757	Regulation of TP53 Degradation	Regulation of TP53 Degradation	Regulation of TP53 Degradation	2	266	28	15241	0.071428571	0.08527592	0.1780048
R-BTA-75893	TNF signaling	TNF signaling	TNF signaling	2	266	28	15241	0.071428571	0.08527592	0.1780048
R-BTA-5250913	Positive epigenetic regulation of rRNA expression	Positive epigenetic regulation of rRNA expression	Positive epigenetic regulation of rRNA expression	2	266	29	15241	0.068965517	0.09057487	0.1886823
R-BTA-3247509	Chromatin modifying enzymes	Chromatin modifying enzymes	Chromatin modifying enzymes	3	266	62	15241	0.048387097	0.09400874	0.1946512
R-BTA-4839726	Chromatin organization	Chromatin organization	Chromatin organization	3	266	62	15241	0.048387097	0.09400874	0.1946512
R-HSA-419037	NCAM1 interactions	NCAM1 interactions	NCAM1 interactions	3	266	62	15241	0.048387097	0.09400874	0.1946512
R-HSA-8939236	RUNX1 regulates transcription of genes involved in differentiation of HSCs	RUNX1 regulates transcription of genes involved in differentiation of HSCs	RUNX1 regulates transcription of genes involved in differentiation of HSCs	4	266	99	15241	0.04040404	0.09503907	0.1963886
R-BTA-187037	Signaling by NTRK1 (TRKA)	Signaling by NTRK1 (TRKA)	Signaling by NTRK1 (TRKA)	2	266	30	15241	0.066666667	0.09596783	0.1975129
R-BTA-5654736	Signaling by FGFR1	Signaling by FGFR1	Signaling by FGFR1	2	266	30	15241	0.066666667	0.09596783	0.1975129
R-BTA-112315	Transmission across Chemical Synapses	Transmission across Chemical Synapses	Transmission across Chemical Synapses	4	266	100	15241	0.04	0.09771743	0.1999541
R-BTA-1253288	Downregulation of ERBB4 signaling	Downregulation of ERBB4 signaling	Downregulation of ERBB4 signaling	1	266	6	15241	0.166666667	0.1002691	0.1999541
R-BTA-1296052	Ca2+ activated K+ channels	Ca2+ activated K+ channels	Ca2+ activated K+ channels	1	266	6	15241	0.166666667	0.1002691	0.1999541
R-BTA-1630316	Glycosaminoglycan metabolism	Glycosaminoglycan metabolism	Glycosaminoglycan metabolism	3	266	63	15241	0.047619048	0.09749943	0.1999541
R-BTA-1660514	Synthesis of PIPs at the Golgi membrane	Synthesis of PIPs at the Golgi membrane	Synthesis of PIPs at the Golgi membrane	1	266	6	15241	0.166666667	0.1002691	0.1999541
R-BTA-171007	p38MAPK events	p38MAPK events	p38MAPK events	1	266	6	15241	0.166666667	0.1002691	0.1999541
R-BTA-2022857	Keratan sulfate degradation	Keratan sulfate degradation	Keratan sulfate degradation	1	266	6	15241	0.166666667	0.1002691	0.1999541
R-BTA-205025	NADE modulates death signalling	NADE modulates death signalling	NADE modulates death signalling	1	266	6	15241	0.166666667	0.1002691	0.1999541
R-BTA-2122948	Activated NOTCH1 Transmits Signal to the Nucleus	Activated NOTCH1 Transmits Signal to the Nucleus	Activated NOTCH1 Transmits Signal to the Nucleus	1	266	6	15241	0.166666667	0.1002691	0.1999541
R-BTA-433692	Proton-coupled monocarboxylate transport	Proton-coupled monocarboxylate transport	Proton-coupled monocarboxylate transport	1	266	6	15241	0.166666667	0.1002691	0.1999541
R-BTA-451306	Ionotropic activity of kainate receptors	Ionotropic activity of kainate receptors	Ionotropic activity of kainate receptors	1	266	6	15241	0.166666667	0.1002691	0.1999541
R-BTA-451308	Activation of Ca-permeable Kainate Receptor	Activation of Ca-permeable Kainate Receptor	Activation of Ca-permeable Kainate Receptor	1	266	6	15241	0.166666667	0.1002691	0.1999541
R-BTA-5358493	Synthesis of diphthamide-EEF2	Synthesis of diphthamide-EEF2	Synthesis of diphthamide-EEF2	1	266	6	15241	0.166666667	0.1002691	0.1999541
R-BTA-8948747	Regulation of PTEN localization	Regulation of PTEN localization	Regulation of PTEN localization	1	266	6	15241	0.166666667	0.1002691	0.1999541
R-HSA-425366	Transport of bile salts and organic acids, metal ions and amine compounds	Transport of bile salts and organic acids, metal ions and amine compounds	Transport of bile salts and organic acids, metal ions and amine compounds	1	266	6	15241	0.166666667	0.1002691	0.1999541
R-MMU-5689880	Ub-specific processing proteases	Ub-specific processing proteases	Ub-specific processing proteases	1	266	6	15241	0.166666667	0.1002691	0.1999541
R-BTA-5576891	Cardiac conduction	Cardiac conduction	Cardiac conduction	3	266	64	15241	0.046875	0.1010421	0.2011051
R-BTA-5696395	Formation of Incision Complex in GG-NER	Formation of Incision Complex in GG-NER	Formation of Incision Complex in GG-NER	2	266	31	15241	0.064516129	0.1014499	0.2015262
R-BTA-204998	Cell death signalling via NRAGE, NRIF and NADE	Cell death signalling via NRAGE, NRIF and NADE	Cell death signalling via NRAGE, NRIF and NADE	2	266	32	15241	0.0625	0.1070164	0.2117646
R-BTA-983189	Kinesins	Kinesins	Kinesins	2	266	32	15241	0.0625	0.1070164	0.2117646
R-BTA-112316	Neuronal System	Neuronal System	Neuronal System	5	266	147	15241	0.034013605	0.1150176	0.2201658
R-BTA-140342	Apoptosis induced DNA fragmentation	Apoptosis induced DNA fragmentation	Apoptosis induced DNA fragmentation	1	266	7	15241	0.142857143	0.1159783	0.2201658
R-BTA-1483255	PI Metabolism	PI Metabolism	PI Metabolism	2	266	33	15241	0.060606061	0.1126628	0.2201658
R-BTA-1614558	Degradation of cysteine and homocysteine	Degradation of cysteine and homocysteine	Degradation of cysteine and homocysteine	1	266	7	15241	0.142857143	0.1159783	0.2201658
R-BTA-1963640	GRB2 events in ERBB2 signaling	GRB2 events in ERBB2 signaling	GRB2 events in ERBB2 signaling	1	266	7	15241	0.142857143	0.1159783	0.2201658
R-BTA-3000480	Scavenging by Class A Receptors	Scavenging by Class A Receptors	Scavenging by Class A Receptors	1	266	7	15241	0.142857143	0.1159783	0.2201658
R-BTA-3215018	Processing and activation of SUMO	Processing and activation of SUMO	Processing and activation of SUMO	1	266	7	15241	0.142857143	0.1159783	0.2201658
R-BTA-381038	XBP1(S) activates chaperone genes	XBP1(S) activates chaperone genes	XBP1(S) activates chaperone genes	1	266	7	15241	0.142857143	0.1159783	0.2201658
R-BTA-381070	IRE1alpha activates chaperones	IRE1alpha activates chaperones	IRE1alpha activates chaperones	1	266	7	15241	0.142857143	0.1159783	0.2201658
R-BTA-391160	Signal regulatory protein family interactions	Signal regulatory protein family interactions	Signal regulatory protein family interactions	1	266	7	15241	0.142857143	0.1159783	0.2201658
R-BTA-400685	Sema4D in semaphorin signaling	Sema4D in semaphorin signaling	Sema4D in semaphorin signaling	1	266	7	15241	0.142857143	0.1159783	0.2201658
R-BTA-5218921	VEGFR2 mediated cell proliferation	VEGFR2 mediated cell proliferation	VEGFR2 mediated cell proliferation	1	266	7	15241	0.142857143	0.1159783	0.2201658
R-BTA-5607763	CLEC7A (Dectin-1) induces NFAT activation	CLEC7A (Dectin-1) induces NFAT activation	CLEC7A (Dectin-1) induces NFAT activation	1	266	7	15241	0.142857143	0.1159783	0.2201658
R-BTA-5693565	Recruitment and ATM-mediated phosphorylation of repair and signaling proteins at DNA double strand breaks	Recruitment and ATM-mediated phosphorylation of repair and signaling proteins at DNA double strand breaks	Recruitment and ATM-mediated phosphorylation of repair and signaling proteins at DNA double strand breaks	2	266	33	15241	0.060606061	0.1126628	0.2201658
R-BTA-5696398	Nucleotide Excision Repair	Nucleotide Excision Repair	Nucleotide Excision Repair	3	266	68	15241	0.044117647	0.115711	0.2201658
R-BTA-6811442	Intra-Golgi and retrograde Golgi-to-ER traffic	Intra-Golgi and retrograde Golgi-to-ER traffic	Intra-Golgi and retrograde Golgi-to-ER traffic	4	266	106	15241	0.037735849	0.11451	0.2201658
R-BTA-71336	Pentose phosphate pathway	Pentose phosphate pathway	Pentose phosphate pathway	1	266	7	15241	0.142857143	0.1159783	0.2201658
R-BTA-8984722	Interleukin-35 Signalling	Interleukin-35 Signalling	Interleukin-35 Signalling	1	266	7	15241	0.142857143	0.1159783	0.2201658
R-BTA-9010553	Regulation of expression of SLITs and ROBOs	Regulation of expression of SLITs and ROBOs	Regulation of expression of SLITs and ROBOs	1	266	7	15241	0.142857143	0.1159783	0.2201658
R-BTA-977443	GABA receptor activation	GABA receptor activation	GABA receptor activation	2	266	33	15241	0.060606061	0.1126628	0.2201658
R-MMU-975957	Nonsense Mediated Decay (NMD) enhanced by the Exon Junction Complex (EJC)	Nonsense Mediated Decay (NMD) enhanced by the Exon Junction Complex (EJC)	Nonsense Mediated Decay (NMD) enhanced by the Exon Junction Complex (EJC)	1	266	7	15241	0.142857143	0.1159783	0.2201658
R-RNO-5620924	Intraflagellar transport	Intraflagellar transport	Intraflagellar transport	1	266	7	15241	0.142857143	0.1159783	0.2201658
R-BTA-948021	Transport to the Golgi and subsequent modification	Transport to the Golgi and subsequent modification	Transport to the Golgi and subsequent modification	4	266	107	15241	0.037383178	0.1174253	0.2225014
R-HSA-1266695	Interleukin-7 signaling	Interleukin-7 signaling	Interleukin-7 signaling	2	266	34	15241	0.058823529	0.1183845	0.2239059
R-BTA-1660661	Sphingolipid de novo biosynthesis	Sphingolipid de novo biosynthesis	Sphingolipid de novo biosynthesis	2	266	35	15241	0.057142857	0.1241772	0.2335714
R-BTA-166520	Signaling by NTRKs	Signaling by NTRKs	Signaling by NTRKs	2	266	35	15241	0.057142857	0.1241772	0.2335714
R-BTA-4086398	Ca2+ pathway	Ca2+ pathway	Ca2+ pathway	2	266	35	15241	0.057142857	0.1241772	0.2335714
R-BTA-418594	G alpha (i) signalling events	G alpha (i) signalling events	G alpha (i) signalling events	6	266	194	15241	0.030927835	0.1245737	0.2338888
R-BTA-1358803	Downregulation of ERBB2:ERBB3 signaling	Downregulation of ERBB2:ERBB3 signaling	Downregulation of ERBB2:ERBB3 signaling	1	266	8	15241	0.125	0.1314141	0.2376096
R-BTA-156581	Methylation	Methylation	Methylation	1	266	8	15241	0.125	0.1314141	0.2376096
R-BTA-170670	Adenylate cyclase inhibitory pathway	Adenylate cyclase inhibitory pathway	Adenylate cyclase inhibitory pathway	1	266	8	15241	0.125	0.1314141	0.2376096
R-BTA-170834	Signaling by TGF-beta Receptor Complex	Signaling by TGF-beta Receptor Complex	Signaling by TGF-beta Receptor Complex	2	266	36	15241	0.055555556	0.1300368	0.2376096
R-BTA-180336	SHC1 events in EGFR signaling	SHC1 events in EGFR signaling	SHC1 events in EGFR signaling	1	266	8	15241	0.125	0.1314141	0.2376096
R-BTA-1855204	Synthesis of IP3 and IP4 in the cytosol	Synthesis of IP3 and IP4 in the cytosol	Synthesis of IP3 and IP4 in the cytosol	1	266	8	15241	0.125	0.1314141	0.2376096
R-BTA-198203	PI3K/AKT activation	PI3K/AKT activation	PI3K/AKT activation	1	266	8	15241	0.125	0.1314141	0.2376096
R-BTA-3134975	Regulation of innate immune responses to cytosolic DNA	Regulation of innate immune responses to cytosolic DNA	Regulation of innate immune responses to cytosolic DNA	1	266	8	15241	0.125	0.1314141	0.2376096
R-BTA-354194	GRB2:SOS provides linkage to MAPK signaling for Integrins	GRB2:SOS provides linkage to MAPK signaling for Integrins	GRB2:SOS provides linkage to MAPK signaling for Integrins	1	266	8	15241	0.125	0.1314141	0.2376096
R-BTA-372708	p130Cas linkage to MAPK signaling for integrins	p130Cas linkage to MAPK signaling for integrins	p130Cas linkage to MAPK signaling for integrins	1	266	8	15241	0.125	0.1314141	0.2376096
R-BTA-399954	Sema3A PAK dependent Axon repulsion	Sema3A PAK dependent Axon repulsion	Sema3A PAK dependent Axon repulsion	1	266	8	15241	0.125	0.1314141	0.2376096
R-BTA-422356	Regulation of insulin secretion	Regulation of insulin secretion	Regulation of insulin secretion	2	266	36	15241	0.055555556	0.1300368	0.2376096
R-BTA-425561	Sodium/Calcium exchangers	Sodium/Calcium exchangers	Sodium/Calcium exchangers	1	266	8	15241	0.125	0.1314141	0.2376096
R-BTA-5250924	B-WICH complex positively regulates rRNA expression	B-WICH complex positively regulates rRNA expression	B-WICH complex positively regulates rRNA expression	2	266	36	15241	0.055555556	0.1300368	0.2376096
R-BTA-5684264	MAP3K8 (TPL2)-dependent MAPK1/3 activation	MAP3K8 (TPL2)-dependent MAPK1/3 activation	MAP3K8 (TPL2)-dependent MAPK1/3 activation	1	266	8	15241	0.125	0.1314141	0.2376096
R-BTA-70370	Galactose catabolism	Galactose catabolism	Galactose catabolism	1	266	8	15241	0.125	0.1314141	0.2376096
R-BTA-8851805	MET activates RAS signaling	MET activates RAS signaling	MET activates RAS signaling	1	266	8	15241	0.125	0.1314141	0.2376096
R-BTA-8866904	Negative regulation of activity of TFAP2 (AP-2) family transcription factors	Negative regulation of activity of TFAP2 (AP-2) family transcription factors	Negative regulation of activity of TFAP2 (AP-2) family transcription factors	1	266	8	15241	0.125	0.1314141	0.2376096
R-BTA-997269	Inhibition of adenylate cyclase pathway	Inhibition of adenylate cyclase pathway	Inhibition of adenylate cyclase pathway	1	266	8	15241	0.125	0.1314141	0.2376096
R-HSA-3000480	Scavenging by Class A Receptors	Scavenging by Class A Receptors	Scavenging by Class A Receptors	1	266	8	15241	0.125	0.1314141	0.2376096
R-RNO-72163	mRNA Splicing - Major Pathway	mRNA Splicing - Major Pathway	mRNA Splicing - Major Pathway	1	266	8	15241	0.125	0.1314141	0.2376096
R-HSA-6802948	Signaling by high-kinase activity BRAF mutants	Signaling by high-kinase activity BRAF mutants	Signaling by high-kinase activity BRAF mutants	2	266	37	15241	0.054054054	0.1359592	0.2453956
R-BTA-112314	Neurotransmitter receptors and postsynaptic signal transmission	Neurotransmitter receptors and postsynaptic signal transmission	Neurotransmitter receptors and postsynaptic signal transmission	3	266	74	15241	0.040540541	0.1390882	0.2506028
R-HSA-5674135	MAP2K and MAPK activation	MAP2K and MAPK activation	MAP2K and MAPK activation	2	266	38	15241	0.052631579	0.1419403	0.2552937
R-BTA-5693532	DNA Double-Strand Break Repair	DNA Double-Strand Break Repair	DNA Double-Strand Break Repair	3	266	75	15241	0.04	0.1431304	0.2569841
R-BTA-2151201	Transcriptional activation of mitochondrial biogenesis	Transcriptional activation of mitochondrial biogenesis	Transcriptional activation of mitochondrial biogenesis	1	266	9	15241	0.111111111	0.1465814	0.2577724
R-BTA-2428933	SHC-related events triggered by IGF1R	SHC-related events triggered by IGF1R	SHC-related events triggered by IGF1R	1	266	9	15241	0.111111111	0.1465814	0.2577724
R-BTA-264870	Caspase-mediated cleavage of cytoskeletal proteins	Caspase-mediated cleavage of cytoskeletal proteins	Caspase-mediated cleavage of cytoskeletal proteins	1	266	9	15241	0.111111111	0.1465814	0.2577724
R-BTA-3928663	EPHA-mediated growth cone collapse	EPHA-mediated growth cone collapse	EPHA-mediated growth cone collapse	1	266	9	15241	0.111111111	0.1465814	0.2577724
R-BTA-442729	CREB phosphorylation through the activation of CaMKII	CREB phosphorylation through the activation of CaMKII	CREB phosphorylation through the activation of CaMKII	1	266	9	15241	0.111111111	0.1465814	0.2577724
R-BTA-447115	Interleukin-12 family signaling	Interleukin-12 family signaling	Interleukin-12 family signaling	1	266	9	15241	0.111111111	0.1465814	0.2577724
R-BTA-450604	KSRP (KHSRP) binds and destabilizes mRNA	KSRP (KHSRP) binds and destabilizes mRNA	KSRP (KHSRP) binds and destabilizes mRNA	1	266	9	15241	0.111111111	0.1465814	0.2577724
R-BTA-4641263	Regulation of FZD by ubiquitination	Regulation of FZD by ubiquitination	Regulation of FZD by ubiquitination	1	266	9	15241	0.111111111	0.1465814	0.2577724
R-BTA-4755510	SUMOylation of immune response proteins	SUMOylation of immune response proteins	SUMOylation of immune response proteins	1	266	9	15241	0.111111111	0.1465814	0.2577724
R-BTA-901032	ER Quality Control Compartment (ERQC)	ER Quality Control Compartment (ERQC)	ER Quality Control Compartment (ERQC)	1	266	9	15241	0.111111111	0.1465814	0.2577724
R-HSA-2514853	Condensation of Prometaphase Chromosomes	Condensation of Prometaphase Chromosomes	Condensation of Prometaphase Chromosomes	1	266	9	15241	0.111111111	0.1465814	0.2577724
R-HSA-6788467	IL-6-type cytokine receptor ligand interactions	IL-6-type cytokine receptor ligand interactions	IL-6-type cytokine receptor ligand interactions	1	266	9	15241	0.111111111	0.1465814	0.2577724
R-BTA-72165	mRNA Splicing - Minor Pathway	mRNA Splicing - Minor Pathway	mRNA Splicing - Minor Pathway	2	266	39	15241	0.051282051	0.1479765	0.2588959
R-HSA-6802946	Signaling by moderate kinase activity BRAF mutants	Signaling by moderate kinase activity BRAF mutants	Signaling by moderate kinase activity BRAF mutants	2	266	39	15241	0.051282051	0.1479765	0.2588959
R-HSA-6802955	Paradoxical activation of RAF signaling by kinase inactive BRAF	Paradoxical activation of RAF signaling by kinase inactive BRAF	Paradoxical activation of RAF signaling by kinase inactive BRAF	2	266	39	15241	0.051282051	0.1479765	0.2588959
R-BTA-388396	GPCR downstream signalling	GPCR downstream signalling	GPCR downstream signalling	9	266	345	15241	0.026086957	0.1507585	0.2633146
R-HSA-1169408	ISG15 antiviral mechanism	ISG15 antiviral mechanism	ISG15 antiviral mechanism	3	266	77	15241	0.038961039	0.1513298	0.2638637
R-BTA-6781823	Formation of TC-NER Pre-Incision Complex	Formation of TC-NER Pre-Incision Complex	Formation of TC-NER Pre-Incision Complex	2	266	40	15241	0.05	0.1540639	0.2672696
R-BTA-73854	RNA Polymerase I Promoter Clearance	RNA Polymerase I Promoter Clearance	RNA Polymerase I Promoter Clearance	2	266	40	15241	0.05	0.1540639	0.2672696
R-BTA-73864	RNA Polymerase I Transcription	RNA Polymerase I Transcription	RNA Polymerase I Transcription	2	266	40	15241	0.05	0.1540639	0.2672696
R-BTA-111931	PKA-mediated phosphorylation of CREB	PKA-mediated phosphorylation of CREB	PKA-mediated phosphorylation of CREB	1	266	10	15241	0.1	0.1614849	0.2736716
R-BTA-167044	Signalling to RAS	Signalling to RAS	Signalling to RAS	1	266	10	15241	0.1	0.1614849	0.2736716
R-BTA-1679131	Trafficking and processing of endosomal TLR	Trafficking and processing of endosomal TLR	Trafficking and processing of endosomal TLR	1	266	10	15241	0.1	0.1614849	0.2736716
R-BTA-193639	p75NTR signals via NF-kB	p75NTR signals via NF-kB	p75NTR signals via NF-kB	1	266	10	15241	0.1	0.1614849	0.2736716
R-BTA-416482	G alpha (12/13) signalling events	G alpha (12/13) signalling events	G alpha (12/13) signalling events	2	266	41	15241	0.048780488	0.160199	0.2736716
R-BTA-9012852	Signaling by NOTCH3	Signaling by NOTCH3	Signaling by NOTCH3	1	266	10	15241	0.1	0.1614849	0.2736716
R-BTA-937042	IRAK2 mediated activation of TAK1 complex	IRAK2 mediated activation of TAK1 complex	IRAK2 mediated activation of TAK1 complex	1	266	10	15241	0.1	0.1614849	0.2736716
R-BTA-9609507	Protein localization	Protein localization	Protein localization	2	266	41	15241	0.048780488	0.160199	0.2736716
R-BTA-975163	IRAK2 mediated activation of TAK1 complex upon TLR7/8 or 9 stimulation	IRAK2 mediated activation of TAK1 complex upon TLR7/8 or 9 stimulation	IRAK2 mediated activation of TAK1 complex upon TLR7/8 or 9 stimulation	1	266	10	15241	0.1	0.1614849	0.2736716
R-HSA-2559584	Formation of Senescence-Associated Heterochromatin Foci (SAHF)	Formation of Senescence-Associated Heterochromatin Foci (SAHF)	Formation of Senescence-Associated Heterochromatin Foci (SAHF)	1	266	10	15241	0.1	0.1614849	0.2736716
R-HSA-2993913	Clearance of Nuclear Envelope Membranes from Chromatin	Clearance of Nuclear Envelope Membranes from Chromatin	Clearance of Nuclear Envelope Membranes from Chromatin	1	266	10	15241	0.1	0.1614849	0.2736716
R-HSA-8941237	Invadopodia formation	Invadopodia formation	Invadopodia formation	1	266	10	15241	0.1	0.1614849	0.2736716
R-RNO-390522	Striated Muscle Contraction	Striated Muscle Contraction	Striated Muscle Contraction	1	266	10	15241	0.1	0.1614849	0.2736716
R-RNO-445355	Smooth Muscle Contraction	Smooth Muscle Contraction	Smooth Muscle Contraction	1	266	10	15241	0.1	0.1614849	0.2736716
R-HSA-216083	Integrin cell surface interactions	Integrin cell surface interactions	Integrin cell surface interactions	3	266	80	15241	0.0375	0.1638998	0.2768505
R-HSA-5663220	RHO GTPases Activate Formins	RHO GTPases Activate Formins	RHO GTPases Activate Formins	3	266	80	15241	0.0375	0.1638998	0.2768505
R-BTA-372790	Signaling by GPCR	Signaling by GPCR	Signaling by GPCR	9	266	356	15241	0.025280899	0.1714307	0.2890958
R-BTA-112409	RAF-independent MAPK1/3 activation	RAF-independent MAPK1/3 activation	RAF-independent MAPK1/3 activation	1	266	11	15241	0.090909091	0.176129	0.2894152
R-BTA-1250347	SHC1 events in ERBB4 signaling	SHC1 events in ERBB4 signaling	SHC1 events in ERBB4 signaling	1	266	11	15241	0.090909091	0.176129	0.2894152
R-BTA-1538133	G0 and Early G1	G0 and Early G1	G0 and Early G1	1	266	11	15241	0.090909091	0.176129	0.2894152
R-BTA-187687	Signalling to ERKs	Signalling to ERKs	Signalling to ERKs	1	266	11	15241	0.090909091	0.176129	0.2894152
R-BTA-209543	p75NTR recruits signalling complexes	p75NTR recruits signalling complexes	p75NTR recruits signalling complexes	1	266	11	15241	0.090909091	0.176129	0.2894152
R-BTA-209560	NF-kB is activated and signals survival	NF-kB is activated and signals survival	NF-kB is activated and signals survival	1	266	11	15241	0.090909091	0.176129	0.2894152
R-BTA-3000157	Laminin interactions	Laminin interactions	Laminin interactions	1	266	11	15241	0.090909091	0.176129	0.2894152
R-BTA-3232118	SUMOylation of transcription factors	SUMOylation of transcription factors	SUMOylation of transcription factors	1	266	11	15241	0.090909091	0.176129	0.2894152
R-BTA-3928664	Ephrin signaling	Ephrin signaling	Ephrin signaling	1	266	11	15241	0.090909091	0.176129	0.2894152
R-BTA-5213460	RIPK1-mediated regulated necrosis	RIPK1-mediated regulated necrosis	RIPK1-mediated regulated necrosis	1	266	11	15241	0.090909091	0.176129	0.2894152
R-BTA-5218859	Regulated Necrosis	Regulated Necrosis	Regulated Necrosis	1	266	11	15241	0.090909091	0.176129	0.2894152
R-BTA-5689877	Josephin domain DUBs	Josephin domain DUBs	Josephin domain DUBs	1	266	11	15241	0.090909091	0.176129	0.2894152
R-BTA-881907	Gastrin-CREB signalling pathway via PKC and MAPK	Gastrin-CREB signalling pathway via PKC and MAPK	Gastrin-CREB signalling pathway via PKC and MAPK	1	266	11	15241	0.090909091	0.176129	0.2894152
R-HSA-176408	Regulation of APC/C activators between G1/S and early anaphase	Regulation of APC/C activators between G1/S and early anaphase	Regulation of APC/C activators between G1/S and early anaphase	1	266	11	15241	0.090909091	0.176129	0.2894152
R-HSA-2995383	Initiation of Nuclear Envelope Reformation	Initiation of Nuclear Envelope Reformation	Initiation of Nuclear Envelope Reformation	1	266	11	15241	0.090909091	0.176129	0.2894152
R-HSA-4420097	VEGFA-VEGFR2 Pathway	VEGFA-VEGFR2 Pathway	VEGFA-VEGFR2 Pathway	2	266	43	15241	0.046511628	0.1725982	0.2894152
R-BTA-163685	Integration of energy metabolism	Integration of energy metabolism	Integration of energy metabolism	2	266	44	15241	0.045454545	0.1788557	0.2929582
R-BTA-6782210	Gap-filling DNA repair synthesis and ligation in TC-NER	Gap-filling DNA repair synthesis and ligation in TC-NER	Gap-filling DNA repair synthesis and ligation in TC-NER	2	266	44	15241	0.045454545	0.1788557	0.2929582
R-BTA-110312	Translesion synthesis by REV1	Translesion synthesis by REV1	Translesion synthesis by REV1	1	266	12	15241	0.083333333	0.1905184	0.3026364
R-BTA-111933	Calmodulin induced events	Calmodulin induced events	Calmodulin induced events	1	266	12	15241	0.083333333	0.1905184	0.3026364
R-BTA-111997	CaM pathway	CaM pathway	CaM pathway	1	266	12	15241	0.083333333	0.1905184	0.3026364
R-BTA-1489509	DAG and IP3 signaling	DAG and IP3 signaling	DAG and IP3 signaling	1	266	12	15241	0.083333333	0.1905184	0.3026364
R-BTA-1606322	ZBP1(DAI) mediated induction of type I IFNs	ZBP1(DAI) mediated induction of type I IFNs	ZBP1(DAI) mediated induction of type I IFNs	1	266	12	15241	0.083333333	0.1905184	0.3026364
R-BTA-168164	Toll Like Receptor 3 (TLR3) Cascade	Toll Like Receptor 3 (TLR3) Cascade	Toll Like Receptor 3 (TLR3) Cascade	2	266	46	15241	0.043478261	0.1914705	0.3026364
R-BTA-168176	Toll Like Receptor 5 (TLR5) Cascade	Toll Like Receptor 5 (TLR5) Cascade	Toll Like Receptor 5 (TLR5) Cascade	2	266	46	15241	0.043478261	0.1914705	0.3026364
R-BTA-168898	Toll-like Receptor Cascades	Toll-like Receptor Cascades	Toll-like Receptor Cascades	3	266	85	15241	0.035294118	0.1854985	0.3026364
R-BTA-2187338	Visual phototransduction	Visual phototransduction	Visual phototransduction	2	266	45	15241	0.044444444	0.1851475	0.3026364
R-BTA-373752	Netrin-1 signaling	Netrin-1 signaling	Netrin-1 signaling	1	266	12	15241	0.083333333	0.1905184	0.3026364
R-BTA-381753	Olfactory Signaling Pathway	Olfactory Signaling Pathway	Olfactory Signaling Pathway	1	266	12	15241	0.083333333	0.1905184	0.3026364
R-BTA-442982	Ras activation upon Ca2+ influx through NMDA receptor	Ras activation upon Ca2+ influx through NMDA receptor	Ras activation upon Ca2+ influx through NMDA receptor	1	266	12	15241	0.083333333	0.1905184	0.3026364
R-BTA-5250941	Negative epigenetic regulation of rRNA expression	Negative epigenetic regulation of rRNA expression	Negative epigenetic regulation of rRNA expression	1	266	12	15241	0.083333333	0.1905184	0.3026364
R-BTA-5656121	Translesion synthesis by POLI	Translesion synthesis by POLI	Translesion synthesis by POLI	1	266	12	15241	0.083333333	0.1905184	0.3026364
R-BTA-5675482	Regulation of necroptotic cell death	Regulation of necroptotic cell death	Regulation of necroptotic cell death	1	266	12	15241	0.083333333	0.1905184	0.3026364
R-BTA-6804760	Regulation of TP53 Activity through Methylation	Regulation of TP53 Activity through Methylation	Regulation of TP53 Activity through Methylation	1	266	12	15241	0.083333333	0.1905184	0.3026364
R-BTA-6814848	Glycerophospholipid catabolism	Glycerophospholipid catabolism	Glycerophospholipid catabolism	1	266	12	15241	0.083333333	0.1905184	0.3026364
R-BTA-936964	Activation of IRF3/IRF7 mediated by TBK1/IKK epsilon	Activation of IRF3/IRF7 mediated by TBK1/IKK epsilon	Activation of IRF3/IRF7 mediated by TBK1/IKK epsilon	1	266	12	15241	0.083333333	0.1905184	0.3026364
R-BTA-975871	MyD88 cascade initiated on plasma membrane	MyD88 cascade initiated on plasma membrane	MyD88 cascade initiated on plasma membrane	2	266	46	15241	0.043478261	0.1914705	0.3026364
R-HSA-2299718	Condensation of Prophase Chromosomes	Condensation of Prophase Chromosomes	Condensation of Prophase Chromosomes	3	266	86	15241	0.034883721	0.1899057	0.3026364
R-HSA-3214847	HATs acetylate histones	HATs acetylate histones	HATs acetylate histones	5	266	175	15241	0.028571429	0.191542	0.3026364
R-HSA-381676	Glucagon-like Peptide-1 (GLP1) regulates insulin secretion	Glucagon-like Peptide-1 (GLP1) regulates insulin secretion	Glucagon-like Peptide-1 (GLP1) regulates insulin secretion	1	266	12	15241	0.083333333	0.1905184	0.3026364
R-MMU-8856828	Clathrin-mediated endocytosis	Clathrin-mediated endocytosis	Clathrin-mediated endocytosis	1	266	12	15241	0.083333333	0.1905184	0.3026364
R-HSA-983189	Kinesins	Kinesins	Kinesins	3	266	87	15241	0.034482759	0.1943395	0.3065847
R-BTA-1296071	Potassium Channels	Potassium Channels	Potassium Channels	2	266	47	15241	0.042553191	0.1978217	0.3082897
R-BTA-166058	MyD88:MAL(TIRAP) cascade initiated on plasma membrane	MyD88:MAL(TIRAP) cascade initiated on plasma membrane	MyD88:MAL(TIRAP) cascade initiated on plasma membrane	2	266	47	15241	0.042553191	0.1978217	0.3082897
R-BTA-168142	Toll Like Receptor 10 (TLR10) Cascade	Toll Like Receptor 10 (TLR10) Cascade	Toll Like Receptor 10 (TLR10) Cascade	2	266	47	15241	0.042553191	0.1978217	0.3082897
R-BTA-168179	Toll Like Receptor TLR1:TLR2 Cascade	Toll Like Receptor TLR1:TLR2 Cascade	Toll Like Receptor TLR1:TLR2 Cascade	2	266	47	15241	0.042553191	0.1978217	0.3082897
R-BTA-168188	Toll Like Receptor TLR6:TLR2 Cascade	Toll Like Receptor TLR6:TLR2 Cascade	Toll Like Receptor TLR6:TLR2 Cascade	2	266	47	15241	0.042553191	0.1978217	0.3082897
R-BTA-181438	Toll Like Receptor 2 (TLR2) Cascade	Toll Like Receptor 2 (TLR2) Cascade	Toll Like Receptor 2 (TLR2) Cascade	2	266	47	15241	0.042553191	0.1978217	0.3082897
R-BTA-5620924	Intraflagellar transport	Intraflagellar transport	Intraflagellar transport	2	266	47	15241	0.042553191	0.1978217	0.3082897
R-BTA-6782135	Dual incision in TC-NER	Dual incision in TC-NER	Dual incision in TC-NER	2	266	47	15241	0.042553191	0.1978217	0.3082897
R-BTA-196854	Metabolism of vitamins and cofactors	Metabolism of vitamins and cofactors	Metabolism of vitamins and cofactors	3	266	88	15241	0.034090909	0.1987989	0.3088751
R-HSA-983231	Factors involved in megakaryocyte development and platelet production	Factors involved in megakaryocyte development and platelet production	Factors involved in megakaryocyte development and platelet production	3	266	88	15241	0.034090909	0.1987989	0.3088751
R-BTA-111996	Ca-dependent events	Ca-dependent events	Ca-dependent events	1	266	13	15241	0.076923077	0.2046573	0.3100045
R-BTA-1268020	Mitochondrial protein import	Mitochondrial protein import	Mitochondrial protein import	1	266	13	15241	0.076923077	0.2046573	0.3100045
R-BTA-1295596	Spry regulation of FGF signaling	Spry regulation of FGF signaling	Spry regulation of FGF signaling	1	266	13	15241	0.076923077	0.2046573	0.3100045
R-BTA-1614635	Sulfur amino acid metabolism	Sulfur amino acid metabolism	Sulfur amino acid metabolism	1	266	13	15241	0.076923077	0.2046573	0.3100045
R-BTA-201451	Signaling by BMP	Signaling by BMP	Signaling by BMP	1	266	13	15241	0.076923077	0.2046573	0.3100045
R-BTA-2173788	Downregulation of TGF-beta receptor signaling	Downregulation of TGF-beta receptor signaling	Downregulation of TGF-beta receptor signaling	1	266	13	15241	0.076923077	0.2046573	0.3100045
R-BTA-2672351	Stimuli-sensing channels	Stimuli-sensing channels	Stimuli-sensing channels	2	266	48	15241	0.041666667	0.2041982	0.3100045
R-BTA-3238698	WNT ligand biogenesis and trafficking	WNT ligand biogenesis and trafficking	WNT ligand biogenesis and trafficking	1	266	13	15241	0.076923077	0.2046573	0.3100045
R-BTA-381119	Unfolded Protein Response (UPR)	Unfolded Protein Response (UPR)	Unfolded Protein Response (UPR)	1	266	13	15241	0.076923077	0.2046573	0.3100045
R-BTA-428157	Sphingolipid metabolism	Sphingolipid metabolism	Sphingolipid metabolism	2	266	48	15241	0.041666667	0.2041982	0.3100045
R-BTA-5621575	CD209 (DC-SIGN) signaling	CD209 (DC-SIGN) signaling	CD209 (DC-SIGN) signaling	1	266	13	15241	0.076923077	0.2046573	0.3100045
R-BTA-5655862	Translesion synthesis by POLK	Translesion synthesis by POLK	Translesion synthesis by POLK	1	266	13	15241	0.076923077	0.2046573	0.3100045
R-BTA-6794361	Neurexins and neuroligins	Neurexins and neuroligins	Neurexins and neuroligins	1	266	13	15241	0.076923077	0.2046573	0.3100045
R-BTA-6807004	Negative regulation of MET activity	Negative regulation of MET activity	Negative regulation of MET activity	1	266	13	15241	0.076923077	0.2046573	0.3100045
R-BTA-937072	TRAF6-mediated induction of TAK1 complex within TLR4 complex	TRAF6-mediated induction of TAK1 complex within TLR4 complex	TRAF6-mediated induction of TAK1 complex within TLR4 complex	1	266	13	15241	0.076923077	0.2046573	0.3100045
R-HSA-446107	Type I hemidesmosome assembly	Type I hemidesmosome assembly	Type I hemidesmosome assembly	1	266	13	15241	0.076923077	0.2046573	0.3100045
R-HSA-5250924	B-WICH complex positively regulates rRNA expression	B-WICH complex positively regulates rRNA expression	B-WICH complex positively regulates rRNA expression	3	266	89	15241	0.033707865	0.2032828	0.3100045
R-BTA-6781827	Transcription-Coupled Nucleotide Excision Repair (TC-NER)	Transcription-Coupled Nucleotide Excision Repair (TC-NER)	Transcription-Coupled Nucleotide Excision Repair (TC-NER)	2	266	49	15241	0.040816327	0.2105972	0.3162037
R-BTA-68875	Mitotic Prophase	Mitotic Prophase	Mitotic Prophase	2	266	49	15241	0.040816327	0.2105972	0.3162037
R-BTA-8939211	ESR-mediated signaling	ESR-mediated signaling	ESR-mediated signaling	2	266	49	15241	0.040816327	0.2105972	0.3162037
R-BTA-9006936	Signaling by TGF-beta family members	Signaling by TGF-beta family members	Signaling by TGF-beta family members	2	266	49	15241	0.040816327	0.2105972	0.3162037
R-BTA-9018519	Estrogen-dependent gene expression	Estrogen-dependent gene expression	Estrogen-dependent gene expression	2	266	49	15241	0.040816327	0.2105972	0.3162037
R-BTA-975138	TRAF6 mediated induction of NFkB and MAP kinases upon TLR7/8 or 9 activation	TRAF6 mediated induction of NFkB and MAP kinases upon TLR7/8 or 9 activation	TRAF6 mediated induction of NFkB and MAP kinases upon TLR7/8 or 9 activation	2	266	49	15241	0.040816327	0.2105972	0.3162037
R-BTA-168181	Toll Like Receptor 7/8 (TLR7/8) Cascade	Toll Like Receptor 7/8 (TLR7/8) Cascade	Toll Like Receptor 7/8 (TLR7/8) Cascade	2	266	50	15241	0.04	0.217016	0.3215631
R-BTA-2028269	Signaling by Hippo	Signaling by Hippo	Signaling by Hippo	1	266	14	15241	0.071428571	0.2185502	0.3215631
R-BTA-2173795	Downregulation of SMAD2/3:SMAD4 transcriptional activity	Downregulation of SMAD2/3:SMAD4 transcriptional activity	Downregulation of SMAD2/3:SMAD4 transcriptional activity	1	266	14	15241	0.071428571	0.2185502	0.3215631
R-BTA-2453902	The canonical retinoid cycle in rods (twilight vision)	The canonical retinoid cycle in rods (twilight vision)	The canonical retinoid cycle in rods (twilight vision)	1	266	14	15241	0.071428571	0.2185502	0.3215631
R-BTA-2559585	Oncogene Induced Senescence	Oncogene Induced Senescence	Oncogene Induced Senescence	1	266	14	15241	0.071428571	0.2185502	0.3215631
R-BTA-375165	NCAM signaling for neurite out-growth	NCAM signaling for neurite out-growth	NCAM signaling for neurite out-growth	1	266	14	15241	0.071428571	0.2185502	0.3215631
R-BTA-445144	Signal transduction by L1	Signal transduction by L1	Signal transduction by L1	1	266	14	15241	0.071428571	0.2185502	0.3215631
R-BTA-70895	Branched-chain amino acid catabolism	Branched-chain amino acid catabolism	Branched-chain amino acid catabolism	1	266	14	15241	0.071428571	0.2185502	0.3215631
R-BTA-8876198	RAB GEFs exchange GTP for GDP on RABs	RAB GEFs exchange GTP for GDP on RABs	RAB GEFs exchange GTP for GDP on RABs	2	266	50	15241	0.04	0.217016	0.3215631
R-BTA-8949215	Mitochondrial calcium ion transport	Mitochondrial calcium ion transport	Mitochondrial calcium ion transport	1	266	14	15241	0.071428571	0.2185502	0.3215631
R-BTA-8949664	Processing of SMDT1	Processing of SMDT1	Processing of SMDT1	1	266	14	15241	0.071428571	0.2185502	0.3215631
R-BTA-9006921	Integrin signaling	Integrin signaling	Integrin signaling	1	266	14	15241	0.071428571	0.2185502	0.3215631
R-HSA-446353	Cell-extracellular matrix interactions	Cell-extracellular matrix interactions	Cell-extracellular matrix interactions	1	266	14	15241	0.071428571	0.2185502	0.3215631
R-HSA-4641265	Repression of WNT target genes	Repression of WNT target genes	Repression of WNT target genes	1	266	14	15241	0.071428571	0.2185502	0.3215631
R-BTA-975155	MyD88 dependent cascade initiated on endosome	MyD88 dependent cascade initiated on endosome	MyD88 dependent cascade initiated on endosome	2	266	51	15241	0.039215686	0.223452	0.327836
R-HSA-3000157	Laminin interactions	Laminin interactions	Laminin interactions	2	266	51	15241	0.039215686	0.223452	0.327836
R-BTA-110320	Translesion Synthesis by POLH	Translesion Synthesis by POLH	Translesion Synthesis by POLH	1	266	15	15241	0.066666667	0.2322014	0.3330598
R-BTA-163615	PKA activation	PKA activation	PKA activation	1	266	15	15241	0.066666667	0.2322014	0.3330598
R-BTA-168138	Toll Like Receptor 9 (TLR9) Cascade	Toll Like Receptor 9 (TLR9) Cascade	Toll Like Receptor 9 (TLR9) Cascade	2	266	52	15241	0.038461538	0.2299026	0.3330598
R-BTA-194840	Rho GTPase cycle	Rho GTPase cycle	Rho GTPase cycle	2	266	52	15241	0.038461538	0.2299026	0.3330598
R-BTA-2173789	TGF-beta receptor signaling activates SMADs	TGF-beta receptor signaling activates SMADs	TGF-beta receptor signaling activates SMADs	1	266	15	15241	0.066666667	0.2322014	0.3330598
R-BTA-392517	Rap1 signalling	Rap1 signalling	Rap1 signalling	1	266	15	15241	0.066666667	0.2322014	0.3330598
R-BTA-427359	SIRT1 negatively regulates rRNA expression	SIRT1 negatively regulates rRNA expression	SIRT1 negatively regulates rRNA expression	1	266	15	15241	0.066666667	0.2322014	0.3330598
R-BTA-427413	NoRC negatively regulates rRNA expression	NoRC negatively regulates rRNA expression	NoRC negatively regulates rRNA expression	1	266	15	15241	0.066666667	0.2322014	0.3330598
R-BTA-442742	CREB phosphorylation through the activation of Ras	CREB phosphorylation through the activation of Ras	CREB phosphorylation through the activation of Ras	1	266	15	15241	0.066666667	0.2322014	0.3330598
R-BTA-5205685	Pink/Parkin Mediated Mitophagy	Pink/Parkin Mediated Mitophagy	Pink/Parkin Mediated Mitophagy	1	266	15	15241	0.066666667	0.2322014	0.3330598
R-BTA-8953750	Transcriptional Regulation by E2F6	Transcriptional Regulation by E2F6	Transcriptional Regulation by E2F6	1	266	15	15241	0.066666667	0.2322014	0.3330598
R-BTA-9013507	NOTCH3 Activation and Transmission of Signal to the Nucleus	NOTCH3 Activation and Transmission of Signal to the Nucleus	NOTCH3 Activation and Transmission of Signal to the Nucleus	1	266	15	15241	0.066666667	0.2322014	0.3330598
R-BTA-937041	IKK complex recruitment mediated by RIP1	IKK complex recruitment mediated by RIP1	IKK complex recruitment mediated by RIP1	1	266	15	15241	0.066666667	0.2322014	0.3330598
R-HSA-201722	Formation of the beta-catenin:TCF transactivating complex	Formation of the beta-catenin:TCF transactivating complex	Formation of the beta-catenin:TCF transactivating complex	3	266	95	15241	0.031578947	0.2306427	0.3330598
R-HSA-350562	Regulation of ornithine decarboxylase (ODC)	Regulation of ornithine decarboxylase (ODC)	Regulation of ornithine decarboxylase (ODC)	1	266	15	15241	0.066666667	0.2322014	0.3330598
R-HSA-437239	Recycling pathway of L1	Recycling pathway of L1	Recycling pathway of L1	1	266	15	15241	0.066666667	0.2322014	0.3330598
R-BTA-5696399	Global Genome Nucleotide Excision Repair (GG-NER)	Global Genome Nucleotide Excision Repair (GG-NER)	Global Genome Nucleotide Excision Repair (GG-NER)	2	266	53	15241	0.037735849	0.2363653	0.3376178
R-HSA-141444	Amplification of signal from unattached kinetochores via a MAD2 inhibitory signal	Amplification of signal from unattached kinetochores via a MAD2 inhibitory signal	Amplification of signal from unattached kinetochores via a MAD2 inhibitory signal	2	266	53	15241	0.037735849	0.2363653	0.3376178
R-HSA-68877	Mitotic Prometaphase	Mitotic Prometaphase	Mitotic Prometaphase	2	266	53	15241	0.037735849	0.2363653	0.3376178
R-HSA-2029482	Regulation of actin dynamics for phagocytic cup formation	Regulation of actin dynamics for phagocytic cup formation	Regulation of actin dynamics for phagocytic cup formation	2	266	54	15241	0.037037037	0.2428379	0.3463813
R-BTA-111465	Apoptotic cleavage of cellular proteins	Apoptotic cleavage of cellular proteins	Apoptotic cleavage of cellular proteins	1	266	16	15241	0.0625	0.2456149	0.3469691
R-BTA-141405	Inhibition of the proteolytic activity of APC/C required for the onset of anaphase by mitotic spindle checkpoint components	Inhibition of the proteolytic activity of APC/C required for the onset of anaphase by mitotic spindle checkpoint components	Inhibition of the proteolytic activity of APC/C required for the onset of anaphase by mitotic spindle checkpoint components	1	266	16	15241	0.0625	0.2456149	0.3469691
R-BTA-4085377	SUMOylation of SUMOylation proteins	SUMOylation of SUMOylation proteins	SUMOylation of SUMOylation proteins	1	266	16	15241	0.0625	0.2456149	0.3469691
R-BTA-438064	Post NMDA receptor activation events	Post NMDA receptor activation events	Post NMDA receptor activation events	1	266	16	15241	0.0625	0.2456149	0.3469691
R-BTA-442755	Activation of NMDA receptors and postsynaptic events	Activation of NMDA receptors and postsynaptic events	Activation of NMDA receptors and postsynaptic events	1	266	16	15241	0.0625	0.2456149	0.3469691
R-BTA-5625886	Activated PKN1 stimulates transcription of AR (androgen receptor) regulated genes KLK2 and KLK3	Activated PKN1 stimulates transcription of AR (androgen receptor) regulated genes KLK2 and KLK3	Activated PKN1 stimulates transcription of AR (androgen receptor) regulated genes KLK2 and KLK3	1	266	16	15241	0.0625	0.2456149	0.3469691
R-BTA-73728	RNA Polymerase I Promoter Opening	RNA Polymerase I Promoter Opening	RNA Polymerase I Promoter Opening	1	266	16	15241	0.0625	0.2456149	0.3469691
R-BTA-1632852	Macroautophagy	Macroautophagy	Macroautophagy	2	266	55	15241	0.036363636	0.2493179	0.3512339
R-HSA-2467813	Separation of Sister Chromatids	Separation of Sister Chromatids	Separation of Sister Chromatids	3	266	99	15241	0.03030303	0.2492435	0.3512339
R-BTA-1296059	G protein gated Potassium channels	G protein gated Potassium channels	G protein gated Potassium channels	1	266	17	15241	0.058823529	0.258795	0.3543766
R-BTA-182971	EGFR downregulation	EGFR downregulation	EGFR downregulation	1	266	17	15241	0.058823529	0.258795	0.3543766
R-BTA-205043	NRIF signals cell death from the nucleus	NRIF signals cell death from the nucleus	NRIF signals cell death from the nucleus	1	266	17	15241	0.058823529	0.258795	0.3543766
R-BTA-354192	Integrin alphaIIb beta3 signaling	Integrin alphaIIb beta3 signaling	Integrin alphaIIb beta3 signaling	1	266	17	15241	0.058823529	0.258795	0.3543766
R-BTA-3899300	SUMOylation of transcription cofactors	SUMOylation of transcription cofactors	SUMOylation of transcription cofactors	1	266	17	15241	0.058823529	0.258795	0.3543766
R-BTA-4090294	SUMOylation of intracellular receptors	SUMOylation of intracellular receptors	SUMOylation of intracellular receptors	1	266	17	15241	0.058823529	0.258795	0.3543766
R-BTA-5205647	Mitophagy	Mitophagy	Mitophagy	1	266	17	15241	0.058823529	0.258795	0.3543766
R-BTA-5654693	FRS-mediated FGFR1 signaling	FRS-mediated FGFR1 signaling	FRS-mediated FGFR1 signaling	1	266	17	15241	0.058823529	0.258795	0.3543766
R-BTA-5654700	FRS-mediated FGFR2 signaling	FRS-mediated FGFR2 signaling	FRS-mediated FGFR2 signaling	1	266	17	15241	0.058823529	0.258795	0.3543766
R-BTA-5654704	SHC-mediated cascade:FGFR3	SHC-mediated cascade:FGFR3	SHC-mediated cascade:FGFR3	1	266	17	15241	0.058823529	0.258795	0.3543766
R-BTA-5654706	FRS-mediated FGFR3 signaling	FRS-mediated FGFR3 signaling	FRS-mediated FGFR3 signaling	1	266	17	15241	0.058823529	0.258795	0.3543766
R-BTA-5654712	FRS-mediated FGFR4 signaling	FRS-mediated FGFR4 signaling	FRS-mediated FGFR4 signaling	1	266	17	15241	0.058823529	0.258795	0.3543766
R-BTA-5654719	SHC-mediated cascade:FGFR4	SHC-mediated cascade:FGFR4	SHC-mediated cascade:FGFR4	1	266	17	15241	0.058823529	0.258795	0.3543766
R-BTA-5696397	Gap-filling DNA repair synthesis and ligation in GG-NER	Gap-filling DNA repair synthesis and ligation in GG-NER	Gap-filling DNA repair synthesis and ligation in GG-NER	1	266	17	15241	0.058823529	0.258795	0.3543766
R-BTA-6794362	Protein-protein interactions at synapses	Protein-protein interactions at synapses	Protein-protein interactions at synapses	1	266	17	15241	0.058823529	0.258795	0.3543766
R-BTA-6804758	Regulation of TP53 Activity through Acetylation	Regulation of TP53 Activity through Acetylation	Regulation of TP53 Activity through Acetylation	1	266	17	15241	0.058823529	0.258795	0.3543766
R-BTA-912631	Regulation of signaling by CBL	Regulation of signaling by CBL	Regulation of signaling by CBL	1	266	17	15241	0.058823529	0.258795	0.3543766
R-HSA-4085001	Sialic acid metabolism	Sialic acid metabolism	Sialic acid metabolism	1	266	17	15241	0.058823529	0.258795	0.3543766
R-HSA-4419969	Depolymerisation of the Nuclear Lamina	Depolymerisation of the Nuclear Lamina	Depolymerisation of the Nuclear Lamina	1	266	17	15241	0.058823529	0.258795	0.3543766
R-HSA-5601884	PIWI-interacting RNA (piRNA) biogenesis	PIWI-interacting RNA (piRNA) biogenesis	PIWI-interacting RNA (piRNA) biogenesis	1	266	17	15241	0.058823529	0.258795	0.3543766
R-HSA-76071	RNA Polymerase III Transcription Initiation From Type 3 Promoter	RNA Polymerase III Transcription Initiation From Type 3 Promoter	RNA Polymerase III Transcription Initiation From Type 3 Promoter	1	266	17	15241	0.058823529	0.258795	0.3543766
R-HSA-1445148	Translocation of SLC2A4 (GLUT4) to the plasma membrane	Translocation of SLC2A4 (GLUT4) to the plasma membrane	Translocation of SLC2A4 (GLUT4) to the plasma membrane	2	266	57	15241	0.035087719	0.2622917	0.3586865
R-BTA-166166	MyD88-independent TLR4 cascade	MyD88-independent TLR4 cascade	MyD88-independent TLR4 cascade	2	266	58	15241	0.034482759	0.2687811	0.3652915
R-BTA-176407	Conversion from APC/C:Cdc20 to APC/C:Cdh1 in late anaphase	Conversion from APC/C:Cdc20 to APC/C:Cdh1 in late anaphase	Conversion from APC/C:Cdc20 to APC/C:Cdh1 in late anaphase	1	266	18	15241	0.055555556	0.2717456	0.3652915
R-BTA-210993	Tie2 Signaling	Tie2 Signaling	Tie2 Signaling	1	266	18	15241	0.055555556	0.2717456	0.3652915
R-BTA-2514856	The phototransduction cascade	The phototransduction cascade	The phototransduction cascade	1	266	18	15241	0.055555556	0.2717456	0.3652915
R-BTA-2871809	FCERI mediated Ca+2 mobilization	FCERI mediated Ca+2 mobilization	FCERI mediated Ca+2 mobilization	1	266	18	15241	0.055555556	0.2717456	0.3652915
R-BTA-392851	Prostacyclin signalling through prostacyclin receptor	Prostacyclin signalling through prostacyclin receptor	Prostacyclin signalling through prostacyclin receptor	1	266	18	15241	0.055555556	0.2717456	0.3652915
R-BTA-418217	G beta:gamma signalling through PLC beta	G beta:gamma signalling through PLC beta	G beta:gamma signalling through PLC beta	1	266	18	15241	0.055555556	0.2717456	0.3652915
R-BTA-4641262	Disassembly of the destruction complex and recruitment of AXIN to the membrane	Disassembly of the destruction complex and recruitment of AXIN to the membrane	Disassembly of the destruction complex and recruitment of AXIN to the membrane	1	266	18	15241	0.055555556	0.2717456	0.3652915
R-BTA-500657	Presynaptic function of Kainate receptors	Presynaptic function of Kainate receptors	Presynaptic function of Kainate receptors	1	266	18	15241	0.055555556	0.2717456	0.3652915
R-BTA-5654688	SHC-mediated cascade:FGFR1	SHC-mediated cascade:FGFR1	SHC-mediated cascade:FGFR1	1	266	18	15241	0.055555556	0.2717456	0.3652915
R-BTA-937061	TRIF(TICAM1)-mediated TLR4 signaling	TRIF(TICAM1)-mediated TLR4 signaling	TRIF(TICAM1)-mediated TLR4 signaling	2	266	58	15241	0.034482759	0.2687811	0.3652915
R-HSA-2470946	Cohesin Loading onto Chromatin	Cohesin Loading onto Chromatin	Cohesin Loading onto Chromatin	1	266	18	15241	0.055555556	0.2717456	0.3652915
R-HSA-73863	RNA Polymerase I Transcription Termination	RNA Polymerase I Transcription Termination	RNA Polymerase I Transcription Termination	1	266	18	15241	0.055555556	0.2717456	0.3652915
R-HSA-6811434	COPI-dependent Golgi-to-ER retrograde traffic	COPI-dependent Golgi-to-ER retrograde traffic	COPI-dependent Golgi-to-ER retrograde traffic	3	266	104	15241	0.028846154	0.272792	0.3662188
R-BTA-73894	DNA Repair	DNA Repair	DNA Repair	4	266	152	15241	0.026315789	0.2744545	0.3679697
R-BTA-110314	Recognition of DNA damage by PCNA-containing replication complex	Recognition of DNA damage by PCNA-containing replication complex	Recognition of DNA damage by PCNA-containing replication complex	1	266	19	15241	0.052631579	0.2844708	0.3755161
R-BTA-112310	Neurotransmitter release cycle	Neurotransmitter release cycle	Neurotransmitter release cycle	1	266	19	15241	0.052631579	0.2844708	0.3755161
R-BTA-1483249	Inositol phosphate metabolism	Inositol phosphate metabolism	Inositol phosphate metabolism	1	266	19	15241	0.052631579	0.2844708	0.3755161
R-BTA-176412	Phosphorylation of the APC/C	Phosphorylation of the APC/C	Phosphorylation of the APC/C	1	266	19	15241	0.052631579	0.2844708	0.3755161
R-BTA-2514859	Inactivation, recovery and regulation of the phototransduction cascade	Inactivation, recovery and regulation of the phototransduction cascade	Inactivation, recovery and regulation of the phototransduction cascade	1	266	19	15241	0.052631579	0.2844708	0.3755161
R-BTA-450321	JNK (c-Jun kinases) phosphorylation and activation mediated by activated human TAK1	JNK (c-Jun kinases) phosphorylation and activation mediated by activated human TAK1	JNK (c-Jun kinases) phosphorylation and activation mediated by activated human TAK1	1	266	19	15241	0.052631579	0.2844708	0.3755161
R-BTA-556833	Metabolism of lipids	Metabolism of lipids	Metabolism of lipids	7	266	305	15241	0.02295082	0.2844007	0.3755161
R-BTA-5654699	SHC-mediated cascade:FGFR2	SHC-mediated cascade:FGFR2	SHC-mediated cascade:FGFR2	1	266	19	15241	0.052631579	0.2844708	0.3755161
R-BTA-6806667	Metabolism of fat-soluble vitamins	Metabolism of fat-soluble vitamins	Metabolism of fat-soluble vitamins	1	266	19	15241	0.052631579	0.2844708	0.3755161
R-HSA-1236978	Cross-presentation of soluble exogenous antigens (endosomes)	Cross-presentation of soluble exogenous antigens (endosomes)	Cross-presentation of soluble exogenous antigens (endosomes)	1	266	19	15241	0.052631579	0.2844708	0.3755161
R-HSA-166208	mTORC1-mediated signalling	mTORC1-mediated signalling	mTORC1-mediated signalling	1	266	19	15241	0.052631579	0.2844708	0.3755161
R-HSA-211733	Regulation of activated PAK-2p34 by proteasome mediated degradation	Regulation of activated PAK-2p34 by proteasome mediated degradation	Regulation of activated PAK-2p34 by proteasome mediated degradation	1	266	19	15241	0.052631579	0.2844708	0.3755161
R-BTA-1296041	Activation of G protein gated Potassium channels	Activation of G protein gated Potassium channels	Activation of G protein gated Potassium channels	1	266	20	15241	0.05	0.2969745	0.3850919
R-BTA-141430	Inactivation of APC/C via direct inhibition of the APC/C complex	Inactivation of APC/C via direct inhibition of the APC/C complex	Inactivation of APC/C via direct inhibition of the APC/C complex	1	266	20	15241	0.05	0.2969745	0.3850919
R-BTA-186763	Downstream signal transduction	Downstream signal transduction	Downstream signal transduction	1	266	20	15241	0.05	0.2969745	0.3850919
R-BTA-2299718	Condensation of Prophase Chromosomes	Condensation of Prophase Chromosomes	Condensation of Prophase Chromosomes	1	266	20	15241	0.05	0.2969745	0.3850919
R-BTA-400042	Adrenaline,noradrenaline inhibits insulin secretion	Adrenaline,noradrenaline inhibits insulin secretion	Adrenaline,noradrenaline inhibits insulin secretion	1	266	20	15241	0.05	0.2969745	0.3850919
R-BTA-450302	activated TAK1 mediates p38 MAPK activation	activated TAK1 mediates p38 MAPK activation	activated TAK1 mediates p38 MAPK activation	1	266	20	15241	0.05	0.2969745	0.3850919
R-BTA-499943	Interconversion of nucleotide di- and triphosphates	Interconversion of nucleotide di- and triphosphates	Interconversion of nucleotide di- and triphosphates	1	266	20	15241	0.05	0.2969745	0.3850919
R-BTA-5576892	Phase 0 - rapid depolarisation	Phase 0 - rapid depolarisation	Phase 0 - rapid depolarisation	1	266	20	15241	0.05	0.2969745	0.3850919
R-BTA-5654696	Downstream signaling of activated FGFR2	Downstream signaling of activated FGFR2	Downstream signaling of activated FGFR2	1	266	20	15241	0.05	0.2969745	0.3850919
R-BTA-5654708	Downstream signaling of activated FGFR3	Downstream signaling of activated FGFR3	Downstream signaling of activated FGFR3	1	266	20	15241	0.05	0.2969745	0.3850919
R-BTA-5654716	Downstream signaling of activated FGFR4	Downstream signaling of activated FGFR4	Downstream signaling of activated FGFR4	1	266	20	15241	0.05	0.2969745	0.3850919
R-BTA-5654732	Negative regulation of FGFR3 signaling	Negative regulation of FGFR3 signaling	Negative regulation of FGFR3 signaling	1	266	20	15241	0.05	0.2969745	0.3850919
R-BTA-5654733	Negative regulation of FGFR4 signaling	Negative regulation of FGFR4 signaling	Negative regulation of FGFR4 signaling	1	266	20	15241	0.05	0.2969745	0.3850919
R-BTA-997272	Inhibition of voltage gated Ca2+ channels via Gbeta/gamma subunits	Inhibition of voltage gated Ca2+ channels via Gbeta/gamma subunits	Inhibition of voltage gated Ca2+ channels via Gbeta/gamma subunits	1	266	20	15241	0.05	0.2969745	0.3850919
R-BTA-1296065	Inwardly rectifying K+ channels	Inwardly rectifying K+ channels	Inwardly rectifying K+ channels	1	266	21	15241	0.047619048	0.3092604	0.3955298
R-BTA-1592230	Mitochondrial biogenesis	Mitochondrial biogenesis	Mitochondrial biogenesis	1	266	21	15241	0.047619048	0.3092604	0.3955298
R-BTA-3232142	SUMOylation of ubiquitinylation proteins	SUMOylation of ubiquitinylation proteins	SUMOylation of ubiquitinylation proteins	1	266	21	15241	0.047619048	0.3092604	0.3955298
R-BTA-428930	Thromboxane signalling through TP receptor	Thromboxane signalling through TP receptor	Thromboxane signalling through TP receptor	1	266	21	15241	0.047619048	0.3092604	0.3955298
R-BTA-5654726	Negative regulation of FGFR1 signaling	Negative regulation of FGFR1 signaling	Negative regulation of FGFR1 signaling	1	266	21	15241	0.047619048	0.3092604	0.3955298
R-BTA-77289	Mitochondrial Fatty Acid Beta-Oxidation	Mitochondrial Fatty Acid Beta-Oxidation	Mitochondrial Fatty Acid Beta-Oxidation	1	266	21	15241	0.047619048	0.3092604	0.3955298
R-HSA-1236974	ER-Phagosome pathway	ER-Phagosome pathway	ER-Phagosome pathway	1	266	21	15241	0.047619048	0.3092604	0.3955298
R-HSA-445355	Smooth Muscle Contraction	Smooth Muscle Contraction	Smooth Muscle Contraction	1	266	21	15241	0.047619048	0.3092604	0.3955298
R-HSA-6802949	Signaling by RAS mutants	Signaling by RAS mutants	Signaling by RAS mutants	2	266	64	15241	0.03125	0.3076321	0.3955298
R-HSA-68827	CDT1 association with the CDC6:ORC:origin complex	CDT1 association with the CDC6:ORC:origin complex	CDT1 association with the CDC6:ORC:origin complex	1	266	21	15241	0.047619048	0.3092604	0.3955298
R-HSA-69481	G2/M Checkpoints	G2/M Checkpoints	G2/M Checkpoints	1	266	21	15241	0.047619048	0.3092604	0.3955298
R-BTA-6804756	Regulation of TP53 Activity through Phosphorylation	Regulation of TP53 Activity through Phosphorylation	Regulation of TP53 Activity through Phosphorylation	2	266	65	15241	0.030769231	0.3140765	0.4011898
R-BTA-1638074	Keratan sulfate/keratin metabolism	Keratan sulfate/keratin metabolism	Keratan sulfate/keratin metabolism	1	266	22	15241	0.045454545	0.3213325	0.4024494
R-BTA-2022854	Keratan sulfate biosynthesis	Keratan sulfate biosynthesis	Keratan sulfate biosynthesis	1	266	22	15241	0.045454545	0.3213325	0.4024494
R-BTA-2428924	IGF1R signaling cascade	IGF1R signaling cascade	IGF1R signaling cascade	1	266	22	15241	0.045454545	0.3213325	0.4024494
R-BTA-2428928	IRS-related events triggered by IGF1R	IRS-related events triggered by IGF1R	IRS-related events triggered by IGF1R	1	266	22	15241	0.045454545	0.3213325	0.4024494
R-BTA-2871796	FCERI mediated MAPK activation	FCERI mediated MAPK activation	FCERI mediated MAPK activation	1	266	22	15241	0.045454545	0.3213325	0.4024494
R-BTA-418597	G alpha (z) signalling events	G alpha (z) signalling events	G alpha (z) signalling events	1	266	22	15241	0.045454545	0.3213325	0.4024494
R-BTA-5654727	Negative regulation of FGFR2 signaling	Negative regulation of FGFR2 signaling	Negative regulation of FGFR2 signaling	1	266	22	15241	0.045454545	0.3213325	0.4024494
R-BTA-8866652	Synthesis of active ubiquitin: roles of E1 and E2 enzymes	Synthesis of active ubiquitin: roles of E1 and E2 enzymes	Synthesis of active ubiquitin: roles of E1 and E2 enzymes	1	266	22	15241	0.045454545	0.3213325	0.4024494
R-BTA-8936459	RUNX1 regulates genes involved in megakaryocyte differentiation and platelet function	RUNX1 regulates genes involved in megakaryocyte differentiation and platelet function	RUNX1 regulates genes involved in megakaryocyte differentiation and platelet function	1	266	22	15241	0.045454545	0.3213325	0.4024494
R-BTA-975634	Retinoid metabolism and transport	Retinoid metabolism and transport	Retinoid metabolism and transport	1	266	22	15241	0.045454545	0.3213325	0.4024494
R-HSA-180534	Vpu mediated degradation of CD4	Vpu mediated degradation of CD4	Vpu mediated degradation of CD4	1	266	22	15241	0.045454545	0.3213325	0.4024494
R-HSA-5362768	Hh mutants that don't undergo autocatalytic processing are degraded by ERAD	Hh mutants that don't undergo autocatalytic processing are degraded by ERAD	Hh mutants that don't undergo autocatalytic processing are degraded by ERAD	1	266	22	15241	0.045454545	0.3213325	0.4024494
R-HSA-69229	Ubiquitin-dependent degradation of Cyclin D1	Ubiquitin-dependent degradation of Cyclin D1	Ubiquitin-dependent degradation of Cyclin D1	1	266	22	15241	0.045454545	0.3213325	0.4024494
R-HSA-69601	Ubiquitin Mediated Degradation of Phosphorylated Cdc25A	Ubiquitin Mediated Degradation of Phosphorylated Cdc25A	Ubiquitin Mediated Degradation of Phosphorylated Cdc25A	1	266	22	15241	0.045454545	0.3213325	0.4024494
R-HSA-9013695	NOTCH4 Intracellular Domain Regulates Transcription	NOTCH4 Intracellular Domain Regulates Transcription	NOTCH4 Intracellular Domain Regulates Transcription	1	266	22	15241	0.045454545	0.3213325	0.4024494
R-MMU-6798695	Neutrophil degranulation	Neutrophil degranulation	Neutrophil degranulation	1	266	22	15241	0.045454545	0.3213325	0.4024494
R-BTA-163210	Formation of ATP by chemiosmotic coupling	Formation of ATP by chemiosmotic coupling	Formation of ATP by chemiosmotic coupling	1	266	23	15241	0.043478261	0.3331943	0.4078552
R-BTA-163359	Glucagon signaling in metabolic regulation	Glucagon signaling in metabolic regulation	Glucagon signaling in metabolic regulation	1	266	23	15241	0.043478261	0.3331943	0.4078552
R-BTA-163841	Gamma carboxylation, hypusine formation and arylsulfatase activation	Gamma carboxylation, hypusine formation and arylsulfatase activation	Gamma carboxylation, hypusine formation and arylsulfatase activation	1	266	23	15241	0.043478261	0.3331943	0.4078552
R-BTA-166016	Toll Like Receptor 4 (TLR4) Cascade	Toll Like Receptor 4 (TLR4) Cascade	Toll Like Receptor 4 (TLR4) Cascade	2	266	67	15241	0.029850746	0.3269242	0.4078552
R-BTA-2173793	Transcriptional activity of SMAD2/SMAD3:SMAD4 heterotrimer	Transcriptional activity of SMAD2/SMAD3:SMAD4 heterotrimer	Transcriptional activity of SMAD2/SMAD3:SMAD4 heterotrimer	1	266	23	15241	0.043478261	0.3331943	0.4078552
R-BTA-3214841	PKMTs methylate histone lysines	PKMTs methylate histone lysines	PKMTs methylate histone lysines	1	266	23	15241	0.043478261	0.3331943	0.4078552
R-BTA-3214858	RMTs methylate histone arginines	RMTs methylate histone arginines	RMTs methylate histone arginines	1	266	23	15241	0.043478261	0.3331943	0.4078552
R-BTA-5654687	Downstream signaling of activated FGFR1	Downstream signaling of activated FGFR1	Downstream signaling of activated FGFR1	1	266	23	15241	0.043478261	0.3331943	0.4078552
R-BTA-5656169	Termination of translesion DNA synthesis	Termination of translesion DNA synthesis	Termination of translesion DNA synthesis	1	266	23	15241	0.043478261	0.3331943	0.4078552
R-BTA-6783310	Fanconi Anemia Pathway	Fanconi Anemia Pathway	Fanconi Anemia Pathway	1	266	23	15241	0.043478261	0.3331943	0.4078552
R-BTA-69236	G1 Phase	G1 Phase	G1 Phase	1	266	23	15241	0.043478261	0.3331943	0.4078552
R-BTA-77387	Insulin receptor recycling	Insulin receptor recycling	Insulin receptor recycling	1	266	23	15241	0.043478261	0.3331943	0.4078552
R-BTA-8949613	Cristae formation	Cristae formation	Cristae formation	1	266	23	15241	0.043478261	0.3331943	0.4078552
R-HSA-349425	Autodegradation of the E3 ubiquitin ligase COP1	Autodegradation of the E3 ubiquitin ligase COP1	Autodegradation of the E3 ubiquitin ligase COP1	1	266	23	15241	0.043478261	0.3331943	0.4078552
R-HSA-375170	CDO in myogenesis	CDO in myogenesis	CDO in myogenesis	1	266	23	15241	0.043478261	0.3331943	0.4078552
R-HSA-3928662	EPHB-mediated forward signaling	EPHB-mediated forward signaling	EPHB-mediated forward signaling	1	266	23	15241	0.043478261	0.3331943	0.4078552
R-HSA-539107	Activation of E2F1 target genes at G1/S	Activation of E2F1 target genes at G1/S	Activation of E2F1 target genes at G1/S	1	266	23	15241	0.043478261	0.3331943	0.4078552
R-HSA-6802952	Signaling by BRAF and RAF fusions	Signaling by BRAF and RAF fusions	Signaling by BRAF and RAF fusions	2	266	67	15241	0.029850746	0.3269242	0.4078552
R-HSA-8852276	The role of GTSE1 in G2/M progression after G2 checkpoint	The role of GTSE1 in G2/M progression after G2 checkpoint	The role of GTSE1 in G2/M progression after G2 checkpoint	1	266	23	15241	0.043478261	0.3331943	0.4078552
R-BTA-110313	Translesion synthesis by Y family DNA polymerases bypasses lesions on DNA template	Translesion synthesis by Y family DNA polymerases bypasses lesions on DNA template	Translesion synthesis by Y family DNA polymerases bypasses lesions on DNA template	1	266	24	15241	0.041666667	0.3448496	0.4151941
R-BTA-1660499	Synthesis of PIPs at the plasma membrane	Synthesis of PIPs at the plasma membrane	Synthesis of PIPs at the plasma membrane	1	266	24	15241	0.041666667	0.3448496	0.4151941
R-BTA-2173796	SMAD2/SMAD3:SMAD4 heterotrimer regulates transcription	SMAD2/SMAD3:SMAD4 heterotrimer regulates transcription	SMAD2/SMAD3:SMAD4 heterotrimer regulates transcription	1	266	24	15241	0.041666667	0.3448496	0.4151941
R-BTA-2404192	Signaling by Type 1 Insulin-like Growth Factor 1 Receptor (IGF1R)	Signaling by Type 1 Insulin-like Growth Factor 1 Receptor (IGF1R)	Signaling by Type 1 Insulin-like Growth Factor 1 Receptor (IGF1R)	1	266	24	15241	0.041666667	0.3448496	0.4151941
R-BTA-389661	Glyoxylate metabolism and glycine degradation	Glyoxylate metabolism and glycine degradation	Glyoxylate metabolism and glycine degradation	1	266	24	15241	0.041666667	0.3448496	0.4151941
R-BTA-418592	ADP signalling through P2Y purinoceptor 1	ADP signalling through P2Y purinoceptor 1	ADP signalling through P2Y purinoceptor 1	1	266	24	15241	0.041666667	0.3448496	0.4151941
R-BTA-4615885	SUMOylation of DNA replication proteins	SUMOylation of DNA replication proteins	SUMOylation of DNA replication proteins	1	266	24	15241	0.041666667	0.3448496	0.4151941
R-BTA-6811438	Intra-Golgi traffic	Intra-Golgi traffic	Intra-Golgi traffic	1	266	24	15241	0.041666667	0.3448496	0.4151941
R-BTA-917977	Transferrin endocytosis and recycling	Transferrin endocytosis and recycling	Transferrin endocytosis and recycling	1	266	24	15241	0.041666667	0.3448496	0.4151941
R-HSA-1483191	Synthesis of PC	Synthesis of PC	Synthesis of PC	1	266	24	15241	0.041666667	0.3448496	0.4151941
R-HSA-373753	Nephrin family interactions	Nephrin family interactions	Nephrin family interactions	1	266	24	15241	0.041666667	0.3448496	0.4151941
R-HSA-5678895	Defective CFTR causes cystic fibrosis	Defective CFTR causes cystic fibrosis	Defective CFTR causes cystic fibrosis	1	266	24	15241	0.041666667	0.3448496	0.4151941
R-HSA-6782315	tRNA modification in the nucleus and cytosol	tRNA modification in the nucleus and cytosol	tRNA modification in the nucleus and cytosol	1	266	24	15241	0.041666667	0.3448496	0.4151941
R-HSA-76066	RNA Polymerase III Transcription Initiation From Type 2 Promoter	RNA Polymerase III Transcription Initiation From Type 2 Promoter	RNA Polymerase III Transcription Initiation From Type 2 Promoter	1	266	24	15241	0.041666667	0.3448496	0.4151941
R-BTA-3108232	SUMO E3 ligases SUMOylate target proteins	SUMO E3 ligases SUMOylate target proteins	SUMO E3 ligases SUMOylate target proteins	2	266	70	15241	0.028571429	0.3460715	0.4156906
R-HSA-2500257	Resolution of Sister Chromatid Cohesion	Resolution of Sister Chromatid Cohesion	Resolution of Sister Chromatid Cohesion	2	266	70	15241	0.028571429	0.3460715	0.4156906
R-BTA-1222556	ROS, RNS production in phagocytes	ROS, RNS production in phagocytes	ROS, RNS production in phagocytes	1	266	25	15241	0.04	0.356302	0.4225429
R-BTA-3299685	Detoxification of Reactive Oxygen Species	Detoxification of Reactive Oxygen Species	Detoxification of Reactive Oxygen Species	1	266	25	15241	0.04	0.356302	0.4225429
R-BTA-420092	Glucagon-type ligand receptors	Glucagon-type ligand receptors	Glucagon-type ligand receptors	1	266	25	15241	0.04	0.356302	0.4225429
R-BTA-456926	Thrombin signalling through proteinase activated receptors (PARs)	Thrombin signalling through proteinase activated receptors (PARs)	Thrombin signalling through proteinase activated receptors (PARs)	1	266	25	15241	0.04	0.356302	0.4225429
R-BTA-8854214	TBC/RABGAPs	TBC/RABGAPs	TBC/RABGAPs	1	266	25	15241	0.04	0.356302	0.4225429
R-BTA-8943724	Regulation of PTEN gene transcription	Regulation of PTEN gene transcription	Regulation of PTEN gene transcription	1	266	25	15241	0.04	0.356302	0.4225429
R-HSA-187577	SCF(Skp2)-mediated degradation of p27/p21	SCF(Skp2)-mediated degradation of p27/p21	SCF(Skp2)-mediated degradation of p27/p21	1	266	25	15241	0.04	0.356302	0.4225429
R-HSA-3214815	HDACs deacetylate histones	HDACs deacetylate histones	HDACs deacetylate histones	3	266	121	15241	0.024793388	0.3539164	0.4225429
R-HSA-4641257	Degradation of AXIN	Degradation of AXIN	Degradation of AXIN	1	266	25	15241	0.04	0.356302	0.4225429
R-HSA-5334118	DNA methylation	DNA methylation	DNA methylation	2	266	71	15241	0.028169014	0.3524155	0.4225429
R-HSA-76061	RNA Polymerase III Transcription Initiation From Type 1 Promoter	RNA Polymerase III Transcription Initiation From Type 1 Promoter	RNA Polymerase III Transcription Initiation From Type 1 Promoter	1	266	25	15241	0.04	0.356302	0.4225429
R-BTA-9006931	Signaling by Nuclear Receptors	Signaling by Nuclear Receptors	Signaling by Nuclear Receptors	2	266	72	15241	0.027777778	0.3587381	0.4249412
R-BTA-416476	G alpha (q) signalling events	G alpha (q) signalling events	G alpha (q) signalling events	3	266	123	15241	0.024390244	0.363449	0.4300255
R-BTA-381676	Glucagon-like Peptide-1 (GLP1) regulates insulin secretion	Glucagon-like Peptide-1 (GLP1) regulates insulin secretion	Glucagon-like Peptide-1 (GLP1) regulates insulin secretion	1	266	26	15241	0.038461538	0.3675548	0.4314043
R-BTA-5686938	Regulation of TLR by endogenous ligand	Regulation of TLR by endogenous ligand	Regulation of TLR by endogenous ligand	1	266	26	15241	0.038461538	0.3675548	0.4314043
R-BTA-774815	Nucleosome assembly	Nucleosome assembly	Nucleosome assembly	1	266	26	15241	0.038461538	0.3675548	0.4314043
R-HSA-180585	Vif-mediated degradation of APOBEC3G	Vif-mediated degradation of APOBEC3G	Vif-mediated degradation of APOBEC3G	1	266	26	15241	0.038461538	0.3675548	0.4314043
R-HSA-427359	SIRT1 negatively regulates rRNA expression	SIRT1 negatively regulates rRNA expression	SIRT1 negatively regulates rRNA expression	2	266	73	15241	0.02739726	0.3650381	0.4314043
R-HSA-5610780	Degradation of GLI1 by the proteasome	Degradation of GLI1 by the proteasome	Degradation of GLI1 by the proteasome	1	266	26	15241	0.038461538	0.3675548	0.4314043
R-HSA-8854050	FBXL7 down-regulates AURKA during mitotic entry and in early mitosis	FBXL7 down-regulates AURKA during mitotic entry and in early mitosis	FBXL7 down-regulates AURKA during mitotic entry and in early mitosis	1	266	26	15241	0.038461538	0.3675548	0.4314043
R-BTA-2990846	SUMOylation	SUMOylation	SUMOylation	2	266	74	15241	0.027027027	0.3713145	0.4353196
R-BTA-168638	NOD1/2 Signaling Pathway	NOD1/2 Signaling Pathway	NOD1/2 Signaling Pathway	1	266	27	15241	0.037037037	0.3786117	0.43837
R-BTA-168643	Nucleotide-binding domain, leucine rich repeat containing receptor (NLR) signaling pathways	Nucleotide-binding domain, leucine rich repeat containing receptor (NLR) signaling pathways	Nucleotide-binding domain, leucine rich repeat containing receptor (NLR) signaling pathways	1	266	27	15241	0.037037037	0.3786117	0.43837
R-BTA-176408	Regulation of APC/C activators between G1/S and early anaphase	Regulation of APC/C activators between G1/S and early anaphase	Regulation of APC/C activators between G1/S and early anaphase	1	266	27	15241	0.037037037	0.3786117	0.43837
R-BTA-186797	Signaling by PDGF	Signaling by PDGF	Signaling by PDGF	1	266	27	15241	0.037037037	0.3786117	0.43837
R-BTA-201722	Formation of the beta-catenin:TCF transactivating complex	Formation of the beta-catenin:TCF transactivating complex	Formation of the beta-catenin:TCF transactivating complex	1	266	27	15241	0.037037037	0.3786117	0.43837
R-BTA-3214847	HATs acetylate histones	HATs acetylate histones	HATs acetylate histones	1	266	27	15241	0.037037037	0.3786117	0.43837
R-BTA-5696400	Dual Incision in GG-NER	Dual Incision in GG-NER	Dual Incision in GG-NER	1	266	27	15241	0.037037037	0.3786117	0.43837
R-BTA-69231	Cyclin D associated events in G1	Cyclin D associated events in G1	Cyclin D associated events in G1	1	266	27	15241	0.037037037	0.3786117	0.43837
R-BTA-73893	DNA Damage Bypass	DNA Damage Bypass	DNA Damage Bypass	1	266	27	15241	0.037037037	0.3786117	0.43837
R-HSA-4086398	Ca2+ pathway	Ca2+ pathway	Ca2+ pathway	1	266	27	15241	0.037037037	0.3786117	0.43837
R-HSA-8941858	Regulation of RUNX3 expression and activity	Regulation of RUNX3 expression and activity	Regulation of RUNX3 expression and activity	1	266	27	15241	0.037037037	0.3786117	0.43837
R-HSA-73728	RNA Polymerase I Promoter Opening	RNA Polymerase I Promoter Opening	RNA Polymerase I Promoter Opening	2	266	76	15241	0.026315789	0.383792	0.4438675
R-BTA-1433557	Signaling by SCF-KIT	Signaling by SCF-KIT	Signaling by SCF-KIT	1	266	28	15241	0.035714286	0.389476	0.4470097
R-BTA-5696394	DNA Damage Recognition in GG-NER	DNA Damage Recognition in GG-NER	DNA Damage Recognition in GG-NER	1	266	28	15241	0.035714286	0.389476	0.4470097
R-HSA-1474228	Degradation of the extracellular matrix	Degradation of the extracellular matrix	Degradation of the extracellular matrix	2	266	77	15241	0.025974026	0.3899909	0.4470097
R-HSA-2132295	MHC class II antigen presentation	MHC class II antigen presentation	MHC class II antigen presentation	2	266	77	15241	0.025974026	0.3899909	0.4470097
R-HSA-418990	Adherens junctions interactions	Adherens junctions interactions	Adherens junctions interactions	1	266	28	15241	0.035714286	0.389476	0.4470097
R-HSA-4641258	Degradation of DVL	Degradation of DVL	Degradation of DVL	1	266	28	15241	0.035714286	0.389476	0.4470097
R-HSA-5358346	Hedgehog ligand biogenesis	Hedgehog ligand biogenesis	Hedgehog ligand biogenesis	1	266	28	15241	0.035714286	0.389476	0.4470097
R-HSA-5689603	UCH proteinases	UCH proteinases	UCH proteinases	2	266	77	15241	0.025974026	0.3899909	0.4470097
R-BTA-73762	RNA Polymerase I Transcription Initiation	RNA Polymerase I Transcription Initiation	RNA Polymerase I Transcription Initiation	1	266	29	15241	0.034482759	0.400151	0.4571247
R-HSA-174084	Autodegradation of Cdh1 by Cdh1:APC/C	Autodegradation of Cdh1 by Cdh1:APC/C	Autodegradation of Cdh1 by Cdh1:APC/C	1	266	29	15241	0.034482759	0.400151	0.4571247
R-HSA-174154	APC/C:Cdc20 mediated degradation of Securin	APC/C:Cdc20 mediated degradation of Securin	APC/C:Cdc20 mediated degradation of Securin	1	266	29	15241	0.034482759	0.400151	0.4571247
R-BTA-4551638	SUMOylation of chromatin organization proteins	SUMOylation of chromatin organization proteins	SUMOylation of chromatin organization proteins	1	266	30	15241	0.033333333	0.4106401	0.467547
R-HSA-174178	APC/C:Cdh1 mediated degradation of Cdc20 and other APC/C:Cdh1 targeted proteins in late mitosis/early G1	APC/C:Cdh1 mediated degradation of Cdc20 and other APC/C:Cdh1 targeted proteins in late mitosis/early G1	APC/C:Cdh1 mediated degradation of Cdc20 and other APC/C:Cdh1 targeted proteins in late mitosis/early G1	1	266	30	15241	0.033333333	0.4106401	0.467547
R-HSA-9604323	Negative regulation of NOTCH4 signaling	Negative regulation of NOTCH4 signaling	Negative regulation of NOTCH4 signaling	1	266	30	15241	0.033333333	0.4106401	0.467547
R-BTA-445717	Aquaporin-mediated transport	Aquaporin-mediated transport	Aquaporin-mediated transport	1	266	31	15241	0.032258065	0.4209465	0.4755908
R-BTA-606279	Deposition of new CENPA-containing nucleosomes at the centromere	Deposition of new CENPA-containing nucleosomes at the centromere	Deposition of new CENPA-containing nucleosomes at the centromere	1	266	31	15241	0.032258065	0.4209465	0.4755908
R-HSA-174184	Cdc20:Phospho-APC/C mediated degradation of Cyclin A	Cdc20:Phospho-APC/C mediated degradation of Cyclin A	Cdc20:Phospho-APC/C mediated degradation of Cyclin A	1	266	31	15241	0.032258065	0.4209465	0.4755908
R-HSA-5610785	GLI3 is processed to GLI3R by the proteasome	GLI3 is processed to GLI3R by the proteasome	GLI3 is processed to GLI3R by the proteasome	1	266	31	15241	0.032258065	0.4209465	0.4755908
R-HSA-68949	Orc1 removal from chromatin	Orc1 removal from chromatin	Orc1 removal from chromatin	1	266	31	15241	0.032258065	0.4209465	0.4755908
R-HSA-69017	CDK-mediated phosphorylation and removal of Cdc6	CDK-mediated phosphorylation and removal of Cdc6	CDK-mediated phosphorylation and removal of Cdc6	1	266	31	15241	0.032258065	0.4209465	0.4755908
R-HSA-73777	RNA Polymerase I Chain Elongation	RNA Polymerase I Chain Elongation	RNA Polymerase I Chain Elongation	2	266	82	15241	0.024390244	0.4205515	0.4755908
R-HSA-5617472	Activation of anterior HOX genes in hindbrain development during early embryogenesis	Activation of anterior HOX genes in hindbrain development during early embryogenesis	Activation of anterior HOX genes in hindbrain development during early embryogenesis	3	266	136	15241	0.022058824	0.4246612	0.4792605
R-HSA-212300	PRC2 methylates histones and DNA	PRC2 methylates histones and DNA	PRC2 methylates histones and DNA	2	266	83	15241	0.024096386	0.4265708	0.4793088
R-HSA-3214842	HDMs demethylate histones	HDMs demethylate histones	HDMs demethylate histones	2	266	83	15241	0.024096386	0.4265708	0.4793088
R-HSA-427389	ERCC6 (CSB) and EHMT2 (G9a) positively regulate rRNA expression	ERCC6 (CSB) and EHMT2 (G9a) positively regulate rRNA expression	ERCC6 (CSB) and EHMT2 (G9a) positively regulate rRNA expression	2	266	83	15241	0.024096386	0.4265708	0.4793088
R-HSA-5687128	MAPK6/MAPK4 signaling	MAPK6/MAPK4 signaling	MAPK6/MAPK4 signaling	2	266	83	15241	0.024096386	0.4265708	0.4793088
R-HSA-5610783	Degradation of GLI2 by the proteasome	Degradation of GLI2 by the proteasome	Degradation of GLI2 by the proteasome	1	266	32	15241	0.03125	0.4310732	0.4833102
R-HSA-8939243	RUNX1 interacts with co-factors whose precise effect on RUNX1 targets is not known	RUNX1 interacts with co-factors whose precise effect on RUNX1 targets is not known	RUNX1 interacts with co-factors whose precise effect on RUNX1 targets is not known	1	266	32	15241	0.03125	0.4310732	0.4833102
R-HSA-5625886	Activated PKN1 stimulates transcription of AR (androgen receptor) regulated genes KLK2 and KLK3	Activated PKN1 stimulates transcription of AR (androgen receptor) regulated genes KLK2 and KLK3	Activated PKN1 stimulates transcription of AR (androgen receptor) regulated genes KLK2 and KLK3	2	266	85	15241	0.023529412	0.4385107	0.4911129
R-BTA-8866654	E3 ubiquitin ligases ubiquitinate target proteins	E3 ubiquitin ligases ubiquitinate target proteins	E3 ubiquitin ligases ubiquitinate target proteins	1	266	33	15241	0.03030303	0.4410236	0.4923166
R-HSA-4608870	Asymmetric localization of PCP proteins	Asymmetric localization of PCP proteins	Asymmetric localization of PCP proteins	1	266	33	15241	0.03030303	0.4410236	0.4923166
R-HSA-5696394	DNA Damage Recognition in GG-NER	DNA Damage Recognition in GG-NER	DNA Damage Recognition in GG-NER	1	266	33	15241	0.03030303	0.4410236	0.4923166
R-HSA-72163	mRNA Splicing - Major Pathway	mRNA Splicing - Major Pathway	mRNA Splicing - Major Pathway	3	266	141	15241	0.021276596	0.4476934	0.4992195
R-BTA-71406	Pyruvate metabolism and Citric Acid (TCA) cycle	Pyruvate metabolism and Citric Acid (TCA) cycle	Pyruvate metabolism and Citric Acid (TCA) cycle	1	266	34	15241	0.029411765	0.4508005	0.4994305
R-BTA-73777	RNA Polymerase I Chain Elongation	RNA Polymerase I Chain Elongation	RNA Polymerase I Chain Elongation	1	266	34	15241	0.029411765	0.4508005	0.4994305
R-BTA-8852135	Protein ubiquitination	Protein ubiquitination	Protein ubiquitination	1	266	34	15241	0.029411765	0.4508005	0.4994305
R-HSA-1234176	Oxygen-dependent proline hydroxylation of Hypoxia-inducible Factor Alpha	Oxygen-dependent proline hydroxylation of Hypoxia-inducible Factor Alpha	Oxygen-dependent proline hydroxylation of Hypoxia-inducible Factor Alpha	1	266	34	15241	0.029411765	0.4508005	0.4994305
R-HSA-2979096	NOTCH2 Activation and Transmission of Signal to the Nucleus	NOTCH2 Activation and Transmission of Signal to the Nucleus	NOTCH2 Activation and Transmission of Signal to the Nucleus	1	266	34	15241	0.029411765	0.4508005	0.4994305
R-HSA-72187	mRNA 3'-end processing	mRNA 3'-end processing	mRNA 3'-end processing	1	266	34	15241	0.029411765	0.4508005	0.4994305
R-HSA-1169091	Activation of NF-kappaB in B cells	Activation of NF-kappaB in B cells	Activation of NF-kappaB in B cells	1	266	35	15241	0.028571429	0.4604071	0.507337
R-HSA-2691232	Constitutive Signaling by NOTCH1 HD Domain Mutants	Constitutive Signaling by NOTCH1 HD Domain Mutants	Constitutive Signaling by NOTCH1 HD Domain Mutants	1	266	35	15241	0.028571429	0.4604071	0.507337
R-HSA-5607761	Dectin-1 mediated noncanonical NF-kB signaling	Dectin-1 mediated noncanonical NF-kB signaling	Dectin-1 mediated noncanonical NF-kB signaling	1	266	35	15241	0.028571429	0.4604071	0.507337
R-HSA-5676590	NIK-->noncanonical NF-kB signaling	NIK-->noncanonical NF-kB signaling	NIK-->noncanonical NF-kB signaling	1	266	35	15241	0.028571429	0.4604071	0.507337
R-HSA-9013507	NOTCH3 Activation and Transmission of Signal to the Nucleus	NOTCH3 Activation and Transmission of Signal to the Nucleus	NOTCH3 Activation and Transmission of Signal to the Nucleus	1	266	35	15241	0.028571429	0.4604071	0.507337
R-BTA-112382	Formation of RNA Pol II elongation complex	Formation of RNA Pol II elongation complex	Formation of RNA Pol II elongation complex	1	266	36	15241	0.027777778	0.4698462	0.5149755
R-BTA-211000	Gene Silencing by RNA	Gene Silencing by RNA	Gene Silencing by RNA	1	266	36	15241	0.027777778	0.4698462	0.5149755
R-BTA-450294	MAP kinase activation	MAP kinase activation	MAP kinase activation	1	266	36	15241	0.027777778	0.4698462	0.5149755
R-BTA-75955	RNA Polymerase II Transcription Elongation	RNA Polymerase II Transcription Elongation	RNA Polymerase II Transcription Elongation	1	266	36	15241	0.027777778	0.4698462	0.5149755
R-HSA-6790901	rRNA modification in the nucleus and cytosol	rRNA modification in the nucleus and cytosol	rRNA modification in the nucleus and cytosol	1	266	36	15241	0.027777778	0.4698462	0.5149755
R-BTA-2500257	Resolution of Sister Chromatid Cohesion	Resolution of Sister Chromatid Cohesion	Resolution of Sister Chromatid Cohesion	2	266	91	15241	0.021978022	0.4734939	0.5184203
R-BTA-380108	Chemokine receptors bind chemokines	Chemokine receptors bind chemokines	Chemokine receptors bind chemokines	1	266	37	15241	0.027027027	0.4791209	0.5229088
R-BTA-5685942	HDR through Homologous Recombination (HRR)	HDR through Homologous Recombination (HRR)	HDR through Homologous Recombination (HRR)	1	266	37	15241	0.027027027	0.4791209	0.5229088
R-HSA-749476	RNA Polymerase III Abortive And Retractive Initiation	RNA Polymerase III Abortive And Retractive Initiation	RNA Polymerase III Abortive And Retractive Initiation	1	266	37	15241	0.027027027	0.4791209	0.5229088
R-BTA-3108214	SUMOylation of DNA damage response and repair proteins	SUMOylation of DNA damage response and repair proteins	SUMOylation of DNA damage response and repair proteins	1	266	38	15241	0.026315789	0.4882338	0.5294785
R-BTA-432040	Vasopressin regulates renal water homeostasis via Aquaporins	Vasopressin regulates renal water homeostasis via Aquaporins	Vasopressin regulates renal water homeostasis via Aquaporins	1	266	38	15241	0.026315789	0.4882338	0.5294785
R-BTA-448424	Interleukin-17 signaling	Interleukin-17 signaling	Interleukin-17 signaling	1	266	38	15241	0.026315789	0.4882338	0.5294785
R-BTA-5578749	Transcriptional regulation by small RNAs	Transcriptional regulation by small RNAs	Transcriptional regulation by small RNAs	1	266	38	15241	0.026315789	0.4882338	0.5294785
R-HSA-195253	Degradation of beta-catenin by the destruction complex	Degradation of beta-catenin by the destruction complex	Degradation of beta-catenin by the destruction complex	1	266	38	15241	0.026315789	0.4882338	0.5294785
R-HSA-8948751	Regulation of PTEN stability and activity	Regulation of PTEN stability and activity	Regulation of PTEN stability and activity	1	266	38	15241	0.026315789	0.4882338	0.5294785
R-BTA-418555	G alpha (s) signalling events	G alpha (s) signalling events	G alpha (s) signalling events	2	266	95	15241	0.021052632	0.4960763	0.5363572
R-BTA-9033241	Peroxisomal protein import	Peroxisomal protein import	Peroxisomal protein import	1	266	39	15241	0.025641026	0.497188	0.5363572
R-HSA-2559582	Senescence-Associated Secretory Phenotype (SASP)	Senescence-Associated Secretory Phenotype (SASP)	Senescence-Associated Secretory Phenotype (SASP)	2	266	95	15241	0.021052632	0.4960763	0.5363572
R-HSA-6784531	tRNA processing in the nucleus	tRNA processing in the nucleus	tRNA processing in the nucleus	1	266	39	15241	0.025641026	0.497188	0.5363572
R-HSA-8854214	TBC/RABGAPs	TBC/RABGAPs	TBC/RABGAPs	1	266	39	15241	0.025641026	0.497188	0.5363572
R-HSA-9020702	Interleukin-1 signaling	Interleukin-1 signaling	Interleukin-1 signaling	1	266	40	15241	0.025	0.505986	0.5452756
R-BTA-1483257	Phospholipid metabolism	Phospholipid metabolism	Phospholipid metabolism	2	266	98	15241	0.020408163	0.5126053	0.5518298
R-HSA-2122948	Activated NOTCH1 Transmits Signal to the Nucleus	Activated NOTCH1 Transmits Signal to the Nucleus	Activated NOTCH1 Transmits Signal to the Nucleus	1	266	41	15241	0.024390244	0.5146307	0.5534301
R-HSA-109688	Cleavage of Growing Transcript in the Termination Region	Cleavage of Growing Transcript in the Termination Region	Cleavage of Growing Transcript in the Termination Region	1	266	42	15241	0.023809524	0.5231247	0.560218
R-HSA-2426168	Activation of gene expression by SREBF (SREBP)	Activation of gene expression by SREBF (SREBP)	Activation of gene expression by SREBF (SREBP)	1	266	42	15241	0.023809524	0.5231247	0.560218
R-HSA-3928665	EPH-ephrin mediated repulsion of cells	EPH-ephrin mediated repulsion of cells	EPH-ephrin mediated repulsion of cells	1	266	42	15241	0.023809524	0.5231247	0.560218
R-HSA-5668541	TNFR2 non-canonical NF-kB pathway	TNFR2 non-canonical NF-kB pathway	TNFR2 non-canonical NF-kB pathway	1	266	42	15241	0.023809524	0.5231247	0.560218
R-HSA-3214841	PKMTs methylate histone lysines	PKMTs methylate histone lysines	PKMTs methylate histone lysines	2	266	101	15241	0.01980198	0.5287748	0.5656789
R-BTA-373080	Class B/2 (Secretin family receptors)	Class B/2 (Secretin family receptors)	Class B/2 (Secretin family receptors)	1	266	43	15241	0.023255814	0.5314705	0.5667915
R-BTA-74752	Signaling by Insulin receptor	Signaling by Insulin receptor	Signaling by Insulin receptor	1	266	43	15241	0.023255814	0.5314705	0.5667915
R-HSA-5607764	CLEC7A (Dectin-1) signaling	CLEC7A (Dectin-1) signaling	CLEC7A (Dectin-1) signaling	1	266	43	15241	0.023255814	0.5314705	0.5667915
R-HSA-427413	NoRC negatively regulates rRNA expression	NoRC negatively regulates rRNA expression	NoRC negatively regulates rRNA expression	2	266	102	15241	0.019607843	0.5340835	0.5689873
R-BTA-1428517	The citric acid (TCA) cycle and respiratory electron transport	The citric acid (TCA) cycle and respiratory electron transport	The citric acid (TCA) cycle and respiratory electron transport	2	266	103	15241	0.019417476	0.5393512	0.5727035
R-BTA-5693567	HDR through Homologous Recombination (HRR) or Single Strand Annealing (SSA)	HDR through Homologous Recombination (HRR) or Single Strand Annealing (SSA)	HDR through Homologous Recombination (HRR) or Single Strand Annealing (SSA)	1	266	44	15241	0.022727273	0.5396709	0.5727035
R-HSA-3769402	Deactivation of the beta-catenin transactivating complex	Deactivation of the beta-catenin transactivating complex	Deactivation of the beta-catenin transactivating complex	1	266	44	15241	0.022727273	0.5396709	0.5727035
R-HSA-9018519	Estrogen-dependent gene expression	Estrogen-dependent gene expression	Estrogen-dependent gene expression	3	266	162	15241	0.018518519	0.5398023	0.5727035
R-BTA-5693538	Homology Directed Repair	Homology Directed Repair	Homology Directed Repair	1	266	45	15241	0.022222222	0.5477282	0.5805128
R-BTA-73886	Chromosome Maintenance	Chromosome Maintenance	Chromosome Maintenance	1	266	46	15241	0.02173913	0.5556451	0.5864825
R-HSA-202424	Downstream TCR signaling	Downstream TCR signaling	Downstream TCR signaling	1	266	46	15241	0.02173913	0.5556451	0.5864825
R-HSA-5632684	Hedgehog 'on' state	Hedgehog 'on' state	Hedgehog 'on' state	1	266	46	15241	0.02173913	0.5556451	0.5864825
R-HSA-912446	Meiotic recombination	Meiotic recombination	Meiotic recombination	2	266	106	15241	0.018867925	0.5549071	0.5864825
R-HSA-1912408	Pre-NOTCH Transcription and Translation	Pre-NOTCH Transcription and Translation	Pre-NOTCH Transcription and Translation	2	266	107	15241	0.018691589	0.5600095	0.5904823
R-BTA-15869	Metabolism of nucleotides	Metabolism of nucleotides	Metabolism of nucleotides	1	266	48	15241	0.020833333	0.5710669	0.5990661
R-BTA-674695	RNA Polymerase II Pre-transcription Events	RNA Polymerase II Pre-transcription Events	RNA Polymerase II Pre-transcription Events	1	266	48	15241	0.020833333	0.5710669	0.5990661
R-HSA-159236	Transport of Mature mRNA derived from an Intron-Containing Transcript	Transport of Mature mRNA derived from an Intron-Containing Transcript	Transport of Mature mRNA derived from an Intron-Containing Transcript	1	266	48	15241	0.020833333	0.5710669	0.5990661
R-HSA-5578749	Transcriptional regulation by small RNAs	Transcriptional regulation by small RNAs	Transcriptional regulation by small RNAs	2	266	109	15241	0.018348624	0.5700888	0.5990661
R-HSA-6811438	Intra-Golgi traffic	Intra-Golgi traffic	Intra-Golgi traffic	1	266	48	15241	0.020833333	0.5710669	0.5990661
R-BTA-156580	Phase II - Conjugation of compounds	Phase II - Conjugation of compounds	Phase II - Conjugation of compounds	1	266	49	15241	0.020408163	0.5785767	0.6063248
R-BTA-425393	Transport of inorganic cations/anions and amino acids/oligopeptides	Transport of inorganic cations/anions and amino acids/oligopeptides	Transport of inorganic cations/anions and amino acids/oligopeptides	1	266	50	15241	0.02	0.5859555	0.6121834
R-HSA-5658442	Regulation of RAS by GAPs	Regulation of RAS by GAPs	Regulation of RAS by GAPs	1	266	50	15241	0.02	0.5859555	0.6121834
R-HSA-977225	Amyloid fiber formation	Amyloid fiber formation	Amyloid fiber formation	2	266	112	15241	0.017857143	0.5848935	0.6121834
R-HSA-8939902	Regulation of RUNX2 expression and activity	Regulation of RUNX2 expression and activity	Regulation of RUNX2 expression and activity	1	266	51	15241	0.019607843	0.5932056	0.6191282
R-BTA-425366	Transport of bile salts and organic acids, metal ions and amine compounds	Transport of bile salts and organic acids, metal ions and amine compounds	Transport of bile salts and organic acids, metal ions and amine compounds	1	266	54	15241	0.018518519	0.6142057	0.6397457
R-HSA-2871837	FCERI mediated NF-kB activation	FCERI mediated NF-kB activation	FCERI mediated NF-kB activation	1	266	54	15241	0.018518519	0.6142057	0.6397457
R-HSA-8936459	RUNX1 regulates genes involved in megakaryocyte differentiation and platelet function	RUNX1 regulates genes involved in megakaryocyte differentiation and platelet function	RUNX1 regulates genes involved in megakaryocyte differentiation and platelet function	2	266	121	15241	0.016528926	0.6270359	0.6524477
R-BTA-8957322	Metabolism of steroids	Metabolism of steroids	Metabolism of steroids	1	266	57	15241	0.01754386	0.6341255	0.6591568
R-BTA-425407	SLC-mediated transmembrane transport	SLC-mediated transmembrane transport	SLC-mediated transmembrane transport	2	266	123	15241	0.016260163	0.6359391	0.6603736
R-BTA-8856825	Cargo recognition for clathrin-mediated endocytosis	Cargo recognition for clathrin-mediated endocytosis	Cargo recognition for clathrin-mediated endocytosis	1	266	58	15241	0.017241379	0.6405351	0.6644743
R-HSA-6805567	Keratinization	Keratinization	Keratinization	1	266	60	15241	0.016666667	0.6530205	0.6760605
R-HSA-6809371	Formation of the cornified envelope	Formation of the cornified envelope	Formation of the cornified envelope	1	266	60	15241	0.016666667	0.6530205	0.6760605
R-HSA-1989781	PPARA activates gene expression	PPARA activates gene expression	PPARA activates gene expression	2	266	129	15241	0.015503876	0.6616519	0.6843066
R-BTA-611105	Respiratory electron transport	Respiratory electron transport	Respiratory electron transport	1	266	64	15241	0.015625	0.67671	0.6991762
R-HSA-8951664	Neddylation	Neddylation	Neddylation	3	266	199	15241	0.015075377	0.6783828	0.7002001
R-BTA-5368287	Mitochondrial translation	Mitochondrial translation	Mitochondrial translation	1	266	65	15241	0.015384615	0.6823762	0.7036148
R-HSA-445095	Interaction between L1 and Ankyrins	Interaction between L1 and Ankyrins	Interaction between L1 and Ankyrins	1	266	67	15241	0.014925373	0.6934133	0.7142783
R-BTA-163200	Respiratory electron transport, ATP synthesis by chemiosmotic coupling, and heat production by uncoupling proteins.	Respiratory electron transport, ATP synthesis by chemiosmotic coupling, and heat production by uncoupling proteins.	Respiratory electron transport, ATP synthesis by chemiosmotic coupling, and heat production by uncoupling proteins.	1	266	69	15241	0.014492754	0.7040684	0.7245273
R-HSA-3899300	SUMOylation of transcription cofactors	SUMOylation of transcription cofactors	SUMOylation of transcription cofactors	1	266	70	15241	0.014285714	0.7092568	0.7291359
R-HSA-418555	G alpha (s) signalling events	G alpha (s) signalling events	G alpha (s) signalling events	1	266	71	15241	0.014084507	0.7143545	0.7336421
R-BTA-69618	Mitotic Spindle Checkpoint	Mitotic Spindle Checkpoint	Mitotic Spindle Checkpoint	1	266	72	15241	0.013888889	0.7193632	0.7375201
R-HSA-2559580	Oxidative Stress Induced Senescence	Oxidative Stress Induced Senescence	Oxidative Stress Induced Senescence	2	266	144	15241	0.013888889	0.7195668	0.7375201
R-HSA-8876198	RAB GEFs exchange GTP for GDP on RABs	RAB GEFs exchange GTP for GDP on RABs	RAB GEFs exchange GTP for GDP on RABs	1	266	76	15241	0.013157895	0.738538	0.7562099
R-BTA-8978868	Fatty acid metabolism	Fatty acid metabolism	Fatty acid metabolism	1	266	83	15241	0.012048193	0.769006	0.7866227
R-BTA-5389840	Mitochondrial translation elongation	Mitochondrial translation elongation	Mitochondrial translation elongation	1	266	86	15241	0.011627907	0.7809554	0.7980509
R-BTA-5419276	Mitochondrial translation termination	Mitochondrial translation termination	Mitochondrial translation termination	1	266	87	15241	0.011494253	0.7848	0.8011825
R-BTA-211859	Biological oxidations	Biological oxidations	Biological oxidations	1	266	97	15241	0.010309278	0.8197356	0.8360163
R-HSA-2644606	Constitutive Signaling by NOTCH1 PEST Domain Mutants	Constitutive Signaling by NOTCH1 PEST Domain Mutants	Constitutive Signaling by NOTCH1 PEST Domain Mutants	1	266	104	15241	0.009615385	0.8407693	0.8557682
R-HSA-2894862	Constitutive Signaling by NOTCH1 HD+PEST Domain Mutants	Constitutive Signaling by NOTCH1 HD+PEST Domain Mutants	Constitutive Signaling by NOTCH1 HD+PEST Domain Mutants	1	266	104	15241	0.009615385	0.8407693	0.8557682
R-BTA-375276	Peptide ligand-binding receptors	Peptide ligand-binding receptors	Peptide ligand-binding receptors	1	266	107	15241	0.009345794	0.8490176	0.863308
R-HSA-6798695	Neutrophil degranulation	Neutrophil degranulation	Neutrophil degranulation	3	266	269	15241	0.011152416	0.8519547	0.8654377
R-HSA-983168	Antigen processing: Ubiquitination & Proteasome degradation	Antigen processing: Ubiquitination & Proteasome degradation	Antigen processing: Ubiquitination & Proteasome degradation	3	266	286	15241	0.01048951	0.8792202	0.8922521
R-HSA-8856828	Clathrin-mediated endocytosis	Clathrin-mediated endocytosis	Clathrin-mediated endocytosis	1	266	124	15241	0.008064516	0.88833	0.900607
R-HSA-198933	Immunoregulatory interactions between a Lymphoid and a non-Lymphoid cell	Immunoregulatory interactions between a Lymphoid and a non-Lymphoid cell	Immunoregulatory interactions between a Lymphoid and a non-Lymphoid cell	1	266	132	15241	0.007575758	0.9031181	0.9146965
R-BTA-500792	GPCR ligand binding	GPCR ligand binding	GPCR ligand binding	2	266	227	15241	0.008810573	0.9091852	0.9199342
R-HSA-380259	Loss of Nlp from mitotic centrosomes	Loss of Nlp from mitotic centrosomes	Loss of Nlp from mitotic centrosomes	1	266	139	15241	0.007194245	0.9144473	0.9234389
R-HSA-380284	Loss of proteins required for interphase microtubule organization from the centrosome	Loss of proteins required for interphase microtubule organization from the centrosome	Loss of proteins required for interphase microtubule organization from the centrosome	1	266	139	15241	0.007194245	0.9144473	0.9234389
R-HSA-380270	Recruitment of mitotic centrosome proteins and complexes	Recruitment of mitotic centrosome proteins and complexes	Recruitment of mitotic centrosome proteins and complexes	1	266	144	15241	0.006944444	0.9217219	0.9289582
R-HSA-8854518	AURKA Activation by TPX2	AURKA Activation by TPX2	AURKA Activation by TPX2	1	266	144	15241	0.006944444	0.9217219	0.9289582
R-HSA-380320	Recruitment of NuMA to mitotic centrosomes	Recruitment of NuMA to mitotic centrosomes	Recruitment of NuMA to mitotic centrosomes	1	266	147	15241	0.006802721	0.9257873	0.9321407
R-HSA-2565942	Regulation of PLK1 Activity at G2/M Transition	Regulation of PLK1 Activity at G2/M Transition	Regulation of PLK1 Activity at G2/M Transition	1	266	164	15241	0.006097561	0.9451549	0.9507092
R-BTA-373076	Class A/1 (Rhodopsin-like receptors)	Class A/1 (Rhodopsin-like receptors)	Class A/1 (Rhodopsin-like receptors)	1	266	176	15241	0.005681818	0.9557068	0.9603825
R-HSA-382556	ABC-family proteins mediated transport	ABC-family proteins mediated transport	ABC-family proteins mediated transport	1	266	183	15241	0.005464481	0.9609007	0.9646579
R-HSA-5620912	Anchoring of the basal body to the plasma membrane	Anchoring of the basal body to the plasma membrane	Anchoring of the basal body to the plasma membrane	1	266	187	15241	0.005347594	0.9635914	0.9654716
R-HSA-5689880	Ub-specific processing proteases	Ub-specific processing proteases	Ub-specific processing proteases	1	266	187	15241	0.005347594	0.9635914	0.9654716
R-HSA-194840	Rho GTPase cycle	Rho GTPase cycle	Rho GTPase cycle	1	266	256	15241	0.00390625	0.9893891	0.9903534
R-HSA-212436	Generic Transcription Pathway	Generic Transcription Pathway	Generic Transcription Pathway	2	266	441	15241	0.004535147	0.9965693	0.9965693
