# Supplementary material for: Characterization and Transcriptome Analysis of Exosomal and Nonexosomal RNAs in Bovine Adipocytes
Source: Int J Mol Sci. 2020 Dec 7;21(23):9313. doi: 10.3390/ijms21239313 (PMC7730049; doi:10.3390/ijms21239313)
Supplement: Supplementary file 1 [file ijms-21-09313-s001.zip › suppl/supplement/Table S11. BP result of the miRNA-mRNA network..xls]

GO_P Term ID	GO_P Term Desc	GO_P Term Level1	GO_P Term Level2	Term Candidate Gene Num	Total Candidate Gene Num	Term Gene Num	Total Gene Num	Rich Ratio	P value	Q value
GO:0043066	negative regulation of apoptotic process	biological_process	regulation of biological process	53	326	463	18336	0.114470842	9.55E-28	2.66E-24
GO:0010628	positive regulation of gene expression	biological_process	metabolic process	45	326	344	18336	0.130813953	4.63E-26	6.45E-23
GO:0006468	protein phosphorylation	biological_process	metabolic process	56	326	594	18336	0.094276094	5.12E-25	4.39E-22
GO:0045944	positive regulation of transcription by RNA polymerase II	biological_process	metabolic process	73	326	1030	18336	0.070873786	6.30E-25	4.39E-22
GO:0045893	positive regulation of transcription, DNA-templated	biological_process	metabolic process	49	326	548	18336	0.089416058	6.29E-21	3.50E-18
GO:0000122	negative regulation of transcription by RNA polymerase II	biological_process	metabolic process	55	326	737	18336	0.074626866	9.41E-20	4.37E-17
GO:0045892	negative regulation of transcription, DNA-templated	biological_process	metabolic process	43	326	507	18336	0.084812623	1.40E-17	5.55E-15
GO:0008284	positive regulation of cell proliferation	biological_process	regulation of biological process	38	326	444	18336	0.085585586	9.21E-16	3.21E-13
GO:0008285	negative regulation of cell proliferation	biological_process	regulation of biological process	30	326	296	18336	0.101351351	1.36E-14	4.21E-12
GO:0010629	negative regulation of gene expression	biological_process	metabolic process	24	326	186	18336	0.129032258	3.20E-14	8.90E-12
GO:0071310	cellular response to organic substance	biological_process	response to stimulus	12	326	36	18336	0.333333333	6.97E-13	1.76E-10
GO:0006915	apoptotic process	biological_process	cellular process	30	326	367	18336	0.081743869	3.76E-12	8.72E-10
GO:0016310	phosphorylation	biological_process	metabolic process	33	326	456	18336	0.072368421	8.39E-12	1.80E-09
GO:0042127	regulation of cell proliferation	biological_process	regulation of biological process	19	326	156	18336	0.121794872	4.50E-11	8.94E-09
GO:0006974	cellular response to DNA damage stimulus	biological_process	response to stimulus	27	326	335	18336	0.080597015	6.51E-11	1.21E-08
GO:0030335	positive regulation of cell migration	biological_process	regulation of biological process	21	326	200	18336	0.105	7.26E-11	1.26E-08
GO:0010468	regulation of gene expression	biological_process	metabolic process	21	326	208	18336	0.100961538	1.52E-10	2.49E-08
GO:0030308	negative regulation of cell growth	biological_process	regulation of biological process	15	326	98	18336	0.153061224	1.96E-10	3.04E-08
GO:0006355	regulation of transcription, DNA-templated	biological_process	metabolic process	56	326	1282	18336	0.043681747	3.10E-10	4.55E-08
GO:0043065	positive regulation of apoptotic process	biological_process	regulation of biological process	21	326	233	18336	0.090128755	1.24E-09	1.72E-07
GO:0042981	regulation of apoptotic process	biological_process	regulation of biological process	18	326	171	18336	0.105263158	1.63E-09	2.16E-07
GO:0014065	phosphatidylinositol 3-kinase signaling	biological_process	regulation of biological process	9	326	32	18336	0.28125	3.11E-09	3.77E-07
GO:0042326	negative regulation of phosphorylation	biological_process	metabolic process	7	326	15	18336	0.466666667	3.00E-09	3.77E-07
GO:0071356	cellular response to tumor necrosis factor	biological_process	response to stimulus	13	326	87	18336	0.149425287	4.39E-09	5.09E-07
GO:0048009	insulin-like growth factor receptor signaling pathway	biological_process	regulation of biological process	6	326	10	18336	0.6	5.97E-09	6.64E-07
GO:0060395	SMAD protein signal transduction	biological_process	regulation of biological process	11	326	60	18336	0.183333333	7.48E-09	8.00E-07
GO:1903800	positive regulation of production of miRNAs involved in gene silencing by miRNA	biological_process	metabolic process	5	326	6	18336	0.833333333	1.02E-08	1.05E-06
GO:0006357	regulation of transcription by RNA polymerase II	biological_process	metabolic process	28	326	452	18336	0.061946903	1.10E-08	1.09E-06
GO:0071363	cellular response to growth factor stimulus	biological_process	response to stimulus	9	326	37	18336	0.243243243	1.28E-08	1.23E-06
GO:0001701	in utero embryonic development	biological_process	developmental process	18	326	198	18336	0.090909091	1.69E-08	1.56E-06
GO:0071499	cellular response to laminar fluid shear stress	biological_process	response to stimulus	5	326	7	18336	0.714285714	3.51E-08	3.06E-06
GO:1901522	positive regulation of transcription from RNA polymerase II promoter involved in cellular response to chemical stimulus	biological_process	metabolic process	5	326	7	18336	0.714285714	3.51E-08	3.06E-06
GO:0030154	cell differentiation	biological_process	developmental process	31	326	577	18336	0.05372617	4.76E-08	4.01E-06
GO:0071276	cellular response to cadmium ion	biological_process	response to stimulus	7	326	21	18336	0.333333333	4.94E-08	4.05E-06
GO:0008584	male gonad development	biological_process	reproduction	11	326	73	18336	0.150684932	6.32E-08	5.03E-06
GO:0061614	pri-miRNA transcription by RNA polymerase II	biological_process	metabolic process	5	326	8	18336	0.625	9.24E-08	7.14E-06
GO:0034644	cellular response to UV	biological_process	response to stimulus	9	326	46	18336	0.195652174	9.82E-08	7.39E-06
GO:0008286	insulin receptor signaling pathway	biological_process	regulation of biological process	9	326	47	18336	0.191489362	1.20E-07	8.76E-06
GO:0070374	positive regulation of ERK1 and ERK2 cascade	biological_process	metabolic process	17	326	205	18336	0.082926829	1.62E-07	1.16E-05
GO:0048661	positive regulation of smooth muscle cell proliferation	biological_process	regulation of biological process	7	326	25	18336	0.28	1.92E-07	1.34E-05
GO:0050680	negative regulation of epithelial cell proliferation	biological_process	regulation of biological process	9	326	50	18336	0.18	2.10E-07	1.39E-05
GO:2000811	negative regulation of anoikis	biological_process	regulation of biological process	6	326	16	18336	0.375	2.08E-07	1.39E-05
GO:1902895	positive regulation of pri-miRNA transcription by RNA polymerase II	biological_process	metabolic process	7	326	26	18336	0.269230769	2.59E-07	1.68E-05
GO:0001657	ureteric bud development	biological_process	developmental process	8	326	38	18336	0.210526316	2.82E-07	1.78E-05
GO:0018107	peptidyl-threonine phosphorylation	biological_process	metabolic process	9	326	52	18336	0.173076923	2.99E-07	1.85E-05
GO:0071456	cellular response to hypoxia	biological_process	response to stimulus	10	326	68	18336	0.147058824	3.21E-07	1.94E-05
GO:0008283	cell proliferation	biological_process	cell proliferation	16	326	194	18336	0.082474227	4.05E-07	2.40E-05
GO:0010718	positive regulation of epithelial to mesenchymal transition	biological_process	developmental process	8	326	41	18336	0.195121951	5.25E-07	3.05E-05
GO:0007050	cell cycle arrest	biological_process	regulation of biological process	10	326	72	18336	0.138888889	5.56E-07	3.09E-05
GO:0007179	transforming growth factor beta receptor signaling pathway	biological_process	regulation of biological process	10	326	72	18336	0.138888889	5.56E-07	3.09E-05
GO:0043536	positive regulation of blood vessel endothelial cell migration	biological_process	regulation of biological process	7	326	29	18336	0.24137931	5.87E-07	3.20E-05
GO:0030890	positive regulation of B cell proliferation	biological_process	regulation of biological process	8	326	42	18336	0.19047619	6.39E-07	3.35E-05
GO:0033138	positive regulation of peptidyl-serine phosphorylation	biological_process	metabolic process	10	326	73	18336	0.136986301	6.34E-07	3.35E-05
GO:0010332	response to gamma radiation	biological_process	response to stimulus	6	326	19	18336	0.315789474	6.73E-07	3.41E-05
GO:2000378	negative regulation of reactive oxygen species metabolic process	biological_process	metabolic process	6	326	19	18336	0.315789474	6.73E-07	3.41E-05
GO:0007219	Notch signaling pathway	biological_process	regulation of biological process	11	326	93	18336	0.11827957	7.89E-07	3.92E-05
GO:0042493	response to drug	biological_process	response to stimulus	11	326	94	18336	0.117021277	8.80E-07	4.30E-05
GO:0000165	MAPK cascade	biological_process	metabolic process	11	326	95	18336	0.115789474	9.80E-07	4.70E-05
GO:0006954	inflammatory response	biological_process	response to stimulus	17	326	234	18336	0.072649573	1.05E-06	4.96E-05
GO:0042531	positive regulation of tyrosine phosphorylation of STAT protein	biological_process	metabolic process	8	326	45	18336	0.177777778	1.11E-06	5.17E-05
GO:0035729	cellular response to hepatocyte growth factor stimulus	biological_process	response to stimulus	5	326	12	18336	0.416666667	1.23E-06	5.62E-05
GO:0032873	negative regulation of stress-activated MAPK cascade	biological_process	metabolic process	4	326	6	18336	0.666666667	1.43E-06	6.42E-05
GO:0045786	negative regulation of cell cycle	biological_process	regulation of biological process	7	326	33	18336	0.212121212	1.51E-06	6.47E-05
GO:0046326	positive regulation of glucose import	biological_process	regulation of biological process	7	326	33	18336	0.212121212	1.51E-06	6.47E-05
GO:0070301	cellular response to hydrogen peroxide	biological_process	response to stimulus	7	326	33	18336	0.212121212	1.51E-06	6.47E-05
GO:0090200	positive regulation of release of cytochrome c from mitochondria	biological_process	regulation of biological process	6	326	22	18336	0.272727273	1.77E-06	7.46E-05
GO:0030217	T cell differentiation	biological_process	developmental process	7	326	34	18336	0.205882353	1.88E-06	7.79E-05
GO:0038061	NIK/NF-kappaB signaling	biological_process	regulation of biological process	5	326	13	18336	0.384615385	1.97E-06	8.07E-05
GO:0051726	regulation of cell cycle	biological_process	regulation of biological process	12	326	123	18336	0.097560976	2.01E-06	8.10E-05
GO:0010033	response to organic substance	biological_process	response to stimulus	7	326	35	18336	0.2	2.31E-06	9.05E-05
GO:0042177	negative regulation of protein catabolic process	biological_process	metabolic process	7	326	35	18336	0.2	2.31E-06	9.05E-05
GO:0045429	positive regulation of nitric oxide biosynthetic process	biological_process	metabolic process	6	326	23	18336	0.260869565	2.36E-06	9.12E-05
GO:0032868	response to insulin	biological_process	response to stimulus	7	326	36	18336	0.194444444	2.82E-06	1.08E-04
GO:0045736	negative regulation of cyclin-dependent protein serine/threonine kinase activity	biological_process	metabolic process	6	326	24	18336	0.25	3.10E-06	1.15E-04
GO:2000377	regulation of reactive oxygen species metabolic process	biological_process	metabolic process	6	326	24	18336	0.25	3.10E-06	1.15E-04
GO:0007183	SMAD protein complex assembly	biological_process	regulation of biological process	4	326	7	18336	0.571428571	3.29E-06	1.17E-04
GO:0045348	positive regulation of MHC class II biosynthetic process	biological_process	metabolic process	4	326	7	18336	0.571428571	3.29E-06	1.17E-04
GO:0060440	trachea formation	biological_process	developmental process	4	326	7	18336	0.571428571	3.29E-06	1.17E-04
GO:0009887	animal organ morphogenesis	biological_process	developmental process	9	326	69	18336	0.130434783	3.53E-06	1.23E-04
GO:0045669	positive regulation of osteoblast differentiation	biological_process	developmental process	8	326	52	18336	0.153846154	3.49E-06	1.23E-04
GO:0042593	glucose homeostasis	biological_process	biological regulation	11	326	109	18336	0.100917431	3.86E-06	1.33E-04
GO:0050727	regulation of inflammatory response	biological_process	regulation of biological process	8	326	53	18336	0.150943396	4.05E-06	1.37E-04
GO:0003180	aortic valve morphogenesis	biological_process	developmental process	5	326	15	18336	0.333333333	4.47E-06	1.48E-04
GO:0043551	regulation of phosphatidylinositol 3-kinase activity	biological_process	metabolic process	5	326	15	18336	0.333333333	4.47E-06	1.48E-04
GO:0048146	positive regulation of fibroblast proliferation	biological_process	regulation of biological process	7	326	39	18336	0.179487179	4.97E-06	1.63E-04
GO:0045766	positive regulation of angiogenesis	biological_process	multicellular organismal process	11	326	112	18336	0.098214286	5.04E-06	1.63E-04
GO:0043029	T cell homeostasis	biological_process	immune system process	6	326	26	18336	0.230769231	5.14E-06	1.65E-04
GO:1902263	apoptotic process involved in embryonic digit morphogenesis	biological_process	developmental process	3	326	3	18336	1	5.57E-06	1.76E-04
GO:0034614	cellular response to reactive oxygen species	biological_process	response to stimulus	6	326	27	18336	0.222222222	6.52E-06	1.80E-04
GO:0035556	intracellular signal transduction	biological_process	regulation of biological process	21	326	386	18336	0.054404145	6.18E-06	1.80E-04
GO:0043154	negative regulation of cysteine-type endopeptidase activity involved in apoptotic process	biological_process	metabolic process	8	326	56	18336	0.142857143	6.19E-06	1.80E-04
GO:0045591	positive regulation of regulatory T cell differentiation	biological_process	biological adhesion	4	326	8	18336	0.5	6.49E-06	1.80E-04
GO:0046328	regulation of JNK cascade	biological_process	metabolic process	5	326	16	18336	0.3125	6.41E-06	1.80E-04
GO:0051247	positive regulation of protein metabolic process	biological_process	metabolic process	4	326	8	18336	0.5	6.49E-06	1.80E-04
GO:0051301	cell division	biological_process	cellular process	15	326	211	18336	0.071090047	5.93E-06	1.80E-04
GO:0060396	growth hormone receptor signaling pathway	biological_process	regulation of biological process	4	326	8	18336	0.5	6.49E-06	1.80E-04
GO:0070059	intrinsic apoptotic signaling pathway in response to endoplasmic reticulum stress	biological_process	regulation of biological process	6	326	27	18336	0.222222222	6.52E-06	1.80E-04
GO:0071223	cellular response to lipoteichoic acid	biological_process	response to stimulus	4	326	8	18336	0.5	6.49E-06	1.80E-04
GO:0097192	extrinsic apoptotic signaling pathway in absence of ligand	biological_process	regulation of biological process	6	326	27	18336	0.222222222	6.52E-06	1.80E-04
GO:1902237	positive regulation of endoplasmic reticulum stress-induced intrinsic apoptotic signaling pathway	biological_process	regulation of biological process	4	326	8	18336	0.5	6.49E-06	1.80E-04
GO:2000352	negative regulation of endothelial cell apoptotic process	biological_process	regulation of biological process	6	326	27	18336	0.222222222	6.52E-06	1.80E-04
GO:0033209	tumor necrosis factor-mediated signaling pathway	biological_process	regulation of biological process	7	326	41	18336	0.170731707	7.04E-06	1.92E-04
GO:0018105	peptidyl-serine phosphorylation	biological_process	metabolic process	12	326	140	18336	0.085714286	7.78E-06	2.10E-04
GO:0045787	positive regulation of cell cycle	biological_process	regulation of biological process	7	326	42	18336	0.166666667	8.32E-06	2.23E-04
GO:0009791	post-embryonic development	biological_process	developmental process	9	326	77	18336	0.116883117	8.87E-06	2.33E-04
GO:0045725	positive regulation of glycogen biosynthetic process	biological_process	metabolic process	5	326	17	18336	0.294117647	8.94E-06	2.33E-04
GO:0071157	negative regulation of cell cycle arrest	biological_process	regulation of biological process	5	326	17	18336	0.294117647	8.94E-06	2.33E-04
GO:0030182	neuron differentiation	biological_process	developmental process	10	326	98	18336	0.102040816	9.65E-06	2.49E-04
GO:0048538	thymus development	biological_process	developmental process	7	326	43	18336	0.162790698	9.79E-06	2.50E-04
GO:0007281	germ cell development	biological_process	developmental process	6	326	29	18336	0.206896552	1.01E-05	2.57E-04
GO:0001934	positive regulation of protein phosphorylation	biological_process	metabolic process	12	326	145	18336	0.082758621	1.11E-05	2.79E-04
GO:0007507	heart development	biological_process	developmental process	14	326	196	18336	0.071428571	1.15E-05	2.81E-04
GO:0030218	erythrocyte differentiation	biological_process	developmental process	7	326	44	18336	0.159090909	1.15E-05	2.81E-04
GO:0070102	interleukin-6-mediated signaling pathway	biological_process	regulation of biological process	4	326	9	18336	0.444444444	1.15E-05	2.81E-04
GO:0007049	cell cycle	biological_process	cellular process	17	326	280	18336	0.060714286	1.18E-05	2.85E-04
GO:0030279	negative regulation of ossification	biological_process	regulation of biological process	5	326	18	18336	0.277777778	1.22E-05	2.90E-04
GO:1902042	negative regulation of extrinsic apoptotic signaling pathway via death domain receptors	biological_process	regulation of biological process	5	326	18	18336	0.277777778	1.22E-05	2.90E-04
GO:0010507	negative regulation of autophagy	biological_process	metabolic process	6	326	30	18336	0.2	1.25E-05	2.95E-04
GO:0008630	intrinsic apoptotic signaling pathway in response to DNA damage	biological_process	regulation of biological process	7	326	45	18336	0.155555556	1.34E-05	3.10E-04
GO:0046854	phosphatidylinositol phosphorylation	biological_process	metabolic process	7	326	45	18336	0.155555556	1.34E-05	3.10E-04
GO:0018108	peptidyl-tyrosine phosphorylation	biological_process	metabolic process	10	326	102	18336	0.098039216	1.38E-05	3.17E-04
GO:0030574	collagen catabolic process	biological_process	metabolic process	5	326	19	18336	0.263157895	1.63E-05	3.69E-04
GO:0045671	negative regulation of osteoclast differentiation	biological_process	developmental process	5	326	19	18336	0.263157895	1.63E-05	3.69E-04
GO:0031663	lipopolysaccharide-mediated signaling pathway	biological_process	regulation of biological process	6	326	32	18336	0.1875	1.85E-05	4.09E-04
GO:0060412	ventricular septum morphogenesis	biological_process	developmental process	6	326	32	18336	0.1875	1.85E-05	4.09E-04
GO:0071773	cellular response to BMP stimulus	biological_process	response to stimulus	6	326	32	18336	0.1875	1.85E-05	4.09E-04
GO:0003184	pulmonary valve morphogenesis	biological_process	developmental process	4	326	10	18336	0.4	1.89E-05	4.12E-04
GO:0003198	epithelial to mesenchymal transition involved in endocardial cushion formation	biological_process	developmental process	4	326	10	18336	0.4	1.89E-05	4.12E-04
GO:0045165	cell fate commitment	biological_process	developmental process	8	326	65	18336	0.123076923	1.92E-05	4.13E-04
GO:0010469	regulation of signaling receptor activity	biological_process	regulation of biological process	19	326	353	18336	0.053824363	1.99E-05	4.26E-04
GO:0001837	epithelial to mesenchymal transition	biological_process	developmental process	6	326	33	18336	0.181818182	2.23E-05	4.56E-04
GO:0002051	osteoblast fate commitment	biological_process	developmental process	3	326	4	18336	0.75	2.20E-05	4.56E-04
GO:0006344	maintenance of chromatin silencing	biological_process	metabolic process	3	326	4	18336	0.75	2.20E-05	4.56E-04
GO:0048701	embryonic cranial skeleton morphogenesis	biological_process	developmental process	6	326	33	18336	0.181818182	2.23E-05	4.56E-04
GO:0051098	regulation of binding	biological_process	biological regulation	3	326	4	18336	0.75	2.20E-05	4.56E-04
GO:0070141	response to UV-A	biological_process	response to stimulus	3	326	4	18336	0.75	2.20E-05	4.56E-04
GO:0023014	signal transduction by protein phosphorylation	biological_process	metabolic process	7	326	49	18336	0.142857143	2.38E-05	4.84E-04
GO:0090090	negative regulation of canonical Wnt signaling pathway	biological_process	regulation of biological process	10	326	109	18336	0.091743119	2.47E-05	4.99E-04
GO:0001822	kidney development	biological_process	developmental process	9	326	88	18336	0.102272727	2.65E-05	5.30E-04
GO:0032869	cellular response to insulin stimulus	biological_process	response to stimulus	8	326	68	18336	0.117647059	2.68E-05	5.33E-04
GO:0060548	negative regulation of cell death	biological_process	regulation of biological process	7	326	50	18336	0.14	2.73E-05	5.39E-04
GO:0000338	protein deneddylation	biological_process	metabolic process	4	326	11	18336	0.363636364	2.93E-05	5.75E-04
GO:0007569	cell aging	biological_process	developmental process	5	326	22	18336	0.227272727	3.54E-05	6.71E-04
GO:0042104	positive regulation of activated T cell proliferation	biological_process	biological adhesion	5	326	22	18336	0.227272727	3.54E-05	6.71E-04
GO:0043525	positive regulation of neuron apoptotic process	biological_process	regulation of biological process	5	326	22	18336	0.227272727	3.54E-05	6.71E-04
GO:0048754	branching morphogenesis of an epithelial tube	biological_process	developmental process	5	326	22	18336	0.227272727	3.54E-05	6.71E-04
GO:0050679	positive regulation of epithelial cell proliferation	biological_process	regulation of biological process	7	326	52	18336	0.134615385	3.54E-05	6.71E-04
GO:0030509	BMP signaling pathway	biological_process	metabolic process	8	326	71	18336	0.112676056	3.68E-05	6.88E-04
GO:0050731	positive regulation of peptidyl-tyrosine phosphorylation	biological_process	metabolic process	8	326	71	18336	0.112676056	3.68E-05	6.88E-04
GO:0071407	cellular response to organic cyclic compound	biological_process	response to stimulus	6	326	36	18336	0.166666667	3.75E-05	6.95E-04
GO:0009968	negative regulation of signal transduction	biological_process	regulation of biological process	9	326	92	18336	0.097826087	3.78E-05	6.97E-04
GO:0032495	response to muramyl dipeptide	biological_process	response to stimulus	4	326	12	18336	0.333333333	4.34E-05	7.79E-04
GO:0035994	response to muscle stretch	biological_process	response to stimulus	4	326	12	18336	0.333333333	4.34E-05	7.79E-04
GO:0046628	positive regulation of insulin receptor signaling pathway	biological_process	regulation of biological process	4	326	12	18336	0.333333333	4.34E-05	7.79E-04
GO:0055089	fatty acid homeostasis	biological_process	biological regulation	4	326	12	18336	0.333333333	4.34E-05	7.79E-04
GO:0034097	response to cytokine	biological_process	response to stimulus	6	326	37	18336	0.162162162	4.41E-05	7.86E-04
GO:0035924	cellular response to vascular endothelial growth factor stimulus	biological_process	response to stimulus	5	326	23	18336	0.217391304	4.46E-05	7.90E-04
GO:0060070	canonical Wnt signaling pathway	biological_process	regulation of biological process	8	326	73	18336	0.109589041	4.51E-05	7.95E-04
GO:0045599	negative regulation of fat cell differentiation	biological_process	developmental process	7	326	55	18336	0.127272727	5.14E-05	8.96E-04
GO:0051402	neuron apoptotic process	biological_process	cellular process	6	326	38	18336	0.157894737	5.15E-05	8.96E-04
GO:0001776	leukocyte homeostasis	biological_process	immune system process	3	326	5	18336	0.6	5.42E-05	9.09E-04
GO:0007182	common-partner SMAD protein phosphorylation	biological_process	cellular process	3	326	5	18336	0.6	5.42E-05	9.09E-04
GO:0060509	type I pneumocyte differentiation	biological_process	developmental process	3	326	5	18336	0.6	5.42E-05	9.09E-04
GO:0070168	negative regulation of biomineral tissue development	biological_process	developmental process	3	326	5	18336	0.6	5.42E-05	9.09E-04
GO:1900103	positive regulation of endoplasmic reticulum unfolded protein response	biological_process	cellular process	3	326	5	18336	0.6	5.42E-05	9.09E-04
GO:2000617	positive regulation of histone H3-K9 acetylation	biological_process	metabolic process	3	326	5	18336	0.6	5.42E-05	9.09E-04
GO:0001958	endochondral ossification	biological_process	developmental process	5	326	24	18336	0.208333333	5.55E-05	9.13E-04
GO:0030878	thyroid gland development	biological_process	developmental process	5	326	24	18336	0.208333333	5.55E-05	9.13E-04
GO:0045648	positive regulation of erythrocyte differentiation	biological_process	developmental process	5	326	24	18336	0.208333333	5.55E-05	9.13E-04
GO:0033673	negative regulation of kinase activity	biological_process	metabolic process	4	326	13	18336	0.307692308	6.18E-05	0.001005553
GO:1902894	negative regulation of pri-miRNA transcription by RNA polymerase II	biological_process	metabolic process	4	326	13	18336	0.307692308	6.18E-05	0.001005553
GO:0007492	endoderm development	biological_process	developmental process	5	326	25	18336	0.2	6.83E-05	0.001105421
GO:0002062	chondrocyte differentiation	biological_process	developmental process	6	326	40	18336	0.15	6.95E-05	0.001112393
GO:0043406	positive regulation of MAP kinase activity	biological_process	metabolic process	6	326	40	18336	0.15	6.95E-05	0.001112393
GO:0016477	cell migration	biological_process	locomotion	12	326	175	18336	0.068571429	7.19E-05	0.001143546
GO:0030307	positive regulation of cell growth	biological_process	regulation of biological process	7	326	59	18336	0.118644068	8.13E-05	0.001285216
GO:0016239	positive regulation of macroautophagy	biological_process	metabolic process	5	326	26	18336	0.192307692	8.34E-05	0.001310699
GO:2000679	positive regulation of transcription regulatory region DNA binding	biological_process	biological regulation	4	326	14	18336	0.285714286	8.53E-05	0.001333503
GO:0010977	negative regulation of neuron projection development	biological_process	developmental process	6	326	42	18336	0.142857143	9.23E-05	0.001434337
GO:0001501	skeletal system development	biological_process	developmental process	8	326	81	18336	0.098765432	9.55E-05	0.001476017
GO:0035987	endodermal cell differentiation	biological_process	developmental process	5	326	27	18336	0.185185185	1.01E-04	0.001541751
GO:0042771	intrinsic apoptotic signaling pathway in response to DNA damage by p53 class mediator	biological_process	regulation of biological process	5	326	27	18336	0.185185185	1.01E-04	0.001541751
GO:0001542	ovulation from ovarian follicle	biological_process	developmental process	3	326	6	18336	0.5	1.07E-04	0.001601465
GO:0035356	cellular triglyceride homeostasis	biological_process	cellular process	3	326	6	18336	0.5	1.07E-04	0.001601465
GO:0048070	regulation of developmental pigmentation	biological_process	regulation of biological process	3	326	6	18336	0.5	1.07E-04	0.001601465
GO:0071560	cellular response to transforming growth factor beta stimulus	biological_process	cellular process	6	326	43	18336	0.139534884	1.06E-04	0.001601465
GO:0001678	cellular glucose homeostasis	biological_process	cellular process	4	326	15	18336	0.266666667	1.15E-04	0.001679762
GO:0030330	DNA damage response, signal transduction by p53 class mediator	biological_process	regulation of biological process	4	326	15	18336	0.266666667	1.15E-04	0.001679762
GO:0032967	positive regulation of collagen biosynthetic process	biological_process	metabolic process	4	326	15	18336	0.266666667	1.15E-04	0.001679762
GO:1902230	negative regulation of intrinsic apoptotic signaling pathway in response to DNA damage	biological_process	regulation of biological process	4	326	15	18336	0.266666667	1.15E-04	0.001679762
GO:0000082	G1/S transition of mitotic cell cycle	biological_process	cellular process	6	326	44	18336	0.136363636	1.20E-04	0.001744334
GO:0010975	regulation of neuron projection development	biological_process	developmental process	5	326	28	18336	0.178571429	1.21E-04	0.001744334
GO:0045765	regulation of angiogenesis	biological_process	developmental process	5	326	28	18336	0.178571429	1.21E-04	0.001744334
GO:0032147	activation of protein kinase activity	biological_process	metabolic process	8	326	84	18336	0.095238095	1.24E-04	0.001772676
GO:0001649	osteoblast differentiation	biological_process	developmental process	7	326	64	18336	0.109375	1.37E-04	0.001958045
GO:0030513	positive regulation of BMP signaling pathway	biological_process	metabolic process	5	326	29	18336	0.172413793	1.44E-04	0.002035078
GO:0048015	phosphatidylinositol-mediated signaling	biological_process	regulation of biological process	5	326	29	18336	0.172413793	1.44E-04	0.002035078
GO:0043518	negative regulation of DNA damage response, signal transduction by p53 class mediator	biological_process	regulation of biological process	4	326	16	18336	0.25	1.51E-04	0.002119176
GO:0006914	autophagy	biological_process	metabolic process	9	326	110	18336	0.081818182	1.53E-04	0.00213945
GO:0071222	cellular response to lipopolysaccharide	biological_process	response to stimulus	9	326	111	18336	0.081081081	1.64E-04	0.002281005
GO:0033077	T cell differentiation in thymus	biological_process	developmental process	5	326	30	18336	0.166666667	1.70E-04	0.002358896
GO:0002320	lymphoid progenitor cell differentiation	biological_process	developmental process	3	326	7	18336	0.428571429	1.85E-04	0.002461275
GO:0002903	negative regulation of B cell apoptotic process	biological_process	regulation of biological process	3	326	7	18336	0.428571429	1.85E-04	0.002461275
GO:0035234	ectopic germ cell programmed cell death	biological_process	developmental process	3	326	7	18336	0.428571429	1.85E-04	0.002461275
GO:0045084	positive regulation of interleukin-12 biosynthetic process	biological_process	metabolic process	3	326	7	18336	0.428571429	1.85E-04	0.002461275
GO:0048679	regulation of axon regeneration	biological_process	developmental process	3	326	7	18336	0.428571429	1.85E-04	0.002461275
GO:0060687	regulation of branching involved in prostate gland morphogenesis	biological_process	reproduction	3	326	7	18336	0.428571429	1.85E-04	0.002461275
GO:1903146	regulation of autophagy of mitochondrion	biological_process	metabolic process	3	326	7	18336	0.428571429	1.85E-04	0.002461275
GO:1904798	positive regulation of core promoter binding	biological_process	biological regulation	3	326	7	18336	0.428571429	1.85E-04	0.002461275
GO:0060065	uterus development	biological_process	reproduction	4	326	17	18336	0.235294118	1.94E-04	0.002576403
GO:0071902	positive regulation of protein serine/threonine kinase activity	biological_process	metabolic process	6	326	48	18336	0.125	1.97E-04	0.002602921
GO:0042307	positive regulation of protein import into nucleus	biological_process	localization	5	326	31	18336	0.161290323	2.00E-04	0.002628066
GO:0034976	response to endoplasmic reticulum stress	biological_process	response to stimulus	7	326	69	18336	0.101449275	2.21E-04	0.002886196
GO:0007173	epidermal growth factor receptor signaling pathway	biological_process	regulation of biological process	5	326	32	18336	0.15625	2.34E-04	0.003041069
GO:0007178	transmembrane receptor protein serine/threonine kinase signaling pathway	biological_process	regulation of biological process	4	326	18	18336	0.222222222	2.46E-04	0.00316664
GO:0007275	multicellular organism development	biological_process	developmental process	19	326	427	18336	0.044496487	2.47E-04	0.00316664
GO:0030216	keratinocyte differentiation	biological_process	developmental process	6	326	50	18336	0.12	2.48E-04	0.00316664
GO:0032880	regulation of protein localization	biological_process	regulation of biological process	6	326	50	18336	0.12	2.48E-04	0.00316664
GO:0000422	autophagy of mitochondrion	biological_process	metabolic process	5	326	33	18336	0.151515152	2.72E-04	0.003451723
GO:0000045	autophagosome assembly	biological_process	metabolic process	6	326	51	18336	0.117647059	2.77E-04	0.003472133
GO:0031098	stress-activated protein kinase signaling cascade	biological_process	regulation of biological process	6	326	51	18336	0.117647059	2.77E-04	0.003472133
GO:0071230	cellular response to amino acid stimulus	biological_process	response to stimulus	6	326	51	18336	0.117647059	2.77E-04	0.003472133
GO:0010907	positive regulation of glucose metabolic process	biological_process	metabolic process	3	326	8	18336	0.375	2.92E-04	0.003593857
GO:0048012	hepatocyte growth factor receptor signaling pathway	biological_process	regulation of biological process	3	326	8	18336	0.375	2.92E-04	0.003593857
GO:1902176	negative regulation of oxidative stress-induced intrinsic apoptotic signaling pathway	biological_process	regulation of biological process	3	326	8	18336	0.375	2.92E-04	0.003593857
GO:2000774	positive regulation of cellular senescence	biological_process	developmental process	3	326	8	18336	0.375	2.92E-04	0.003593857
GO:0001844	protein insertion into mitochondrial membrane involved in apoptotic signaling pathway	biological_process	regulation of biological process	2	326	2	18336	1	3.15E-04	0.003654411
GO:0006808	regulation of nitrogen utilization	biological_process	regulation of biological process	2	326	2	18336	1	3.15E-04	0.003654411
GO:0010957	negative regulation of vitamin D biosynthetic process	biological_process	metabolic process	2	326	2	18336	1	3.15E-04	0.003654411
GO:0030336	negative regulation of cell migration	biological_process	negative regulation of biological process	8	326	96	18336	0.083333333	3.13E-04	0.003654411
GO:0048087	positive regulation of developmental pigmentation	biological_process	regulation of biological process	2	326	2	18336	1	3.15E-04	0.003654411
GO:0048873	homeostasis of number of cells within a tissue	biological_process	multicellular organismal process	5	326	34	18336	0.147058824	3.14E-04	0.003654411
GO:0060374	mast cell differentiation	biological_process	developmental process	2	326	2	18336	1	3.15E-04	0.003654411
GO:0060433	bronchus development	biological_process	developmental process	2	326	2	18336	1	3.15E-04	0.003654411
GO:1901653	cellular response to peptide	biological_process	response to stimulus	2	326	2	18336	1	3.15E-04	0.003654411
GO:1903660	negative regulation of complement-dependent cytotoxicity	biological_process	regulation of biological process	2	326	2	18336	1	3.15E-04	0.003654411
GO:1903849	positive regulation of aorta morphogenesis	biological_process	developmental process	2	326	2	18336	1	3.15E-04	0.003654411
GO:1904684	negative regulation of metalloendopeptidase activity	biological_process	regulation of biological process	2	326	2	18336	1	3.15E-04	0.003654411
GO:1905460	negative regulation of vascular associated smooth muscle cell apoptotic process	biological_process	regulation of biological process	2	326	2	18336	1	3.15E-04	0.003654411
GO:1990418	response to insulin-like growth factor stimulus	biological_process	response to stimulus	2	326	2	18336	1	3.15E-04	0.003654411
GO:0009952	anterior/posterior pattern specification	biological_process	developmental process	8	326	97	18336	0.082474227	3.36E-04	0.003876034
GO:0051091	positive regulation of DNA-binding transcription factor activity	biological_process	metabolic process	8	326	98	18336	0.081632653	3.60E-04	0.004139302
GO:0001525	angiogenesis	biological_process	developmental process	11	326	179	18336	0.061452514	3.71E-04	0.004246658
GO:0031069	hair follicle morphogenesis	biological_process	developmental process	4	326	20	18336	0.2	3.79E-04	0.004310146
GO:0071353	cellular response to interleukin-4	biological_process	response to stimulus	4	326	20	18336	0.2	3.79E-04	0.004310146
GO:0007249	I-kappaB kinase/NF-kappaB signaling	biological_process	regulation of biological process	5	326	36	18336	0.138888889	4.13E-04	0.004672854
GO:0001775	cell activation	biological_process	cellular process	3	326	9	18336	0.333333333	4.32E-04	0.004696435
GO:0002262	myeloid cell homeostasis	biological_process	immune system process	3	326	9	18336	0.333333333	4.32E-04	0.004696435
GO:0003149	membranous septum morphogenesis	biological_process	developmental process	3	326	9	18336	0.333333333	4.32E-04	0.004696435
GO:0007435	salivary gland morphogenesis	biological_process	developmental process	3	326	9	18336	0.333333333	4.32E-04	0.004696435
GO:0010224	response to UV-B	biological_process	response to stimulus	3	326	9	18336	0.333333333	4.32E-04	0.004696435
GO:0014911	positive regulation of smooth muscle cell migration	biological_process	regulation of biological process	3	326	9	18336	0.333333333	4.32E-04	0.004696435
GO:0043433	negative regulation of DNA-binding transcription factor activity	biological_process	metabolic process	6	326	55	18336	0.109090909	4.20E-04	0.004696435
GO:0044321	response to leptin	biological_process	response to stimulus	3	326	9	18336	0.333333333	4.32E-04	0.004696435
GO:0060020	Bergmann glial cell differentiation	biological_process	developmental process	3	326	9	18336	0.333333333	4.32E-04	0.004696435
GO:2000271	positive regulation of fibroblast apoptotic process	biological_process	regulation of biological process	3	326	9	18336	0.333333333	4.32E-04	0.004696435
GO:1990830	cellular response to leukemia inhibitory factor	biological_process	response to stimulus	8	326	101	18336	0.079207921	4.42E-04	0.004781066
GO:0000060	protein import into nucleus, translocation	biological_process	localization	4	326	21	18336	0.19047619	4.62E-04	0.004905328
GO:0007389	pattern specification process	biological_process	developmental process	6	326	56	18336	0.107142857	4.64E-04	0.004905328
GO:0051216	cartilage development	biological_process	developmental process	6	326	56	18336	0.107142857	4.64E-04	0.004905328
GO:0060425	lung morphogenesis	biological_process	developmental process	4	326	21	18336	0.19047619	4.62E-04	0.004905328
GO:1900182	positive regulation of protein localization to nucleus	biological_process	regulation of biological process	4	326	21	18336	0.19047619	4.62E-04	0.004905328
GO:1904707	positive regulation of vascular smooth muscle cell proliferation	biological_process	regulation of biological process	4	326	21	18336	0.19047619	4.62E-04	0.004905328
GO:0030324	lung development	biological_process	developmental process	7	326	78	18336	0.08974359	4.72E-04	0.004976697
GO:0006281	DNA repair	biological_process	metabolic process	13	326	247	18336	0.052631579	5.02E-04	0.005273629
GO:0000079	regulation of cyclin-dependent protein serine/threonine kinase activity	biological_process	metabolic process	5	326	38	18336	0.131578947	5.34E-04	0.005526866
GO:0001942	hair follicle development	biological_process	developmental process	5	326	38	18336	0.131578947	5.34E-04	0.005526866
GO:0045668	negative regulation of osteoblast differentiation	biological_process	developmental process	5	326	38	18336	0.131578947	5.34E-04	0.005526866
GO:0050767	regulation of neurogenesis	biological_process	developmental process	5	326	38	18336	0.131578947	5.34E-04	0.005526866
GO:0043408	regulation of MAPK cascade	biological_process	regulation of biological process	6	326	58	18336	0.103448276	5.61E-04	0.005782155
GO:0001658	branching involved in ureteric bud morphogenesis	biological_process	developmental process	5	326	39	18336	0.128205128	6.04E-04	0.006119042
GO:0045667	regulation of osteoblast differentiation	biological_process	developmental process	3	326	10	18336	0.3	6.09E-04	0.006119042
GO:0050678	regulation of epithelial cell proliferation	biological_process	regulation of biological process	3	326	10	18336	0.3	6.09E-04	0.006119042
GO:0060391	positive regulation of SMAD protein signal transduction	biological_process	regulation of biological process	3	326	10	18336	0.3	6.09E-04	0.006119042
GO:0062009	secondary palate development	biological_process	developmental process	3	326	10	18336	0.3	6.09E-04	0.006119042
GO:0097191	extrinsic apoptotic signaling pathway	biological_process	regulation of biological process	5	326	39	18336	0.128205128	6.04E-04	0.006119042
GO:2001237	negative regulation of extrinsic apoptotic signaling pathway	biological_process	regulation of biological process	5	326	39	18336	0.128205128	6.04E-04	0.006119042
GO:1901224	positive regulation of NIK/NF-kappaB signaling	biological_process	regulation of biological process	6	326	59	18336	0.101694915	6.15E-04	0.006159395
GO:0032496	response to lipopolysaccharide	biological_process	response to stimulus	7	326	82	18336	0.085365854	6.40E-04	0.006379505
GO:0001764	neuron migration	biological_process	developmental process	8	326	107	18336	0.074766355	6.50E-04	0.006457631
GO:0043388	positive regulation of DNA binding	biological_process	biological regulation	4	326	23	18336	0.173913043	6.65E-04	0.006585469
GO:0034599	cellular response to oxidative stress	biological_process	response to stimulus	6	326	60	18336	0.1	6.74E-04	0.006647321
GO:0030879	mammary gland development	biological_process	developmental process	5	326	40	18336	0.125	6.80E-04	0.006689996
GO:0045600	positive regulation of fat cell differentiation	biological_process	developmental process	5	326	41	18336	0.12195122	7.64E-04	0.007483092
GO:0008625	extrinsic apoptotic signaling pathway via death domain receptors	biological_process	regulation of biological process	4	326	24	18336	0.166666667	7.87E-04	0.007603306
GO:0032715	negative regulation of interleukin-6 production	biological_process	regulation of biological process	4	326	24	18336	0.166666667	7.87E-04	0.007603306
GO:0071158	positive regulation of cell cycle arrest	biological_process	regulation of biological process	4	326	24	18336	0.166666667	7.87E-04	0.007603306
GO:0071345	cellular response to cytokine stimulus	biological_process	response to stimulus	4	326	24	18336	0.166666667	7.87E-04	0.007603306
GO:0006325	chromatin organization	biological_process	cellular process	10	326	166	18336	0.060240964	7.92E-04	0.007631082
GO:0001823	mesonephros development	biological_process	developmental process	3	326	11	18336	0.272727273	8.26E-04	0.00787664
GO:0070723	response to cholesterol	biological_process	response to stimulus	3	326	11	18336	0.272727273	8.26E-04	0.00787664
GO:0090179	planar cell polarity pathway involved in neural tube closure	biological_process	developmental process	3	326	11	18336	0.272727273	8.26E-04	0.00787664
GO:0009611	response to wounding	biological_process	response to stimulus	5	326	42	18336	0.119047619	8.54E-04	0.008087387
GO:0031648	protein destabilization	biological_process	biological regulation	5	326	42	18336	0.119047619	8.54E-04	0.008087387
GO:0001782	B cell homeostasis	biological_process	immune system process	4	326	25	18336	0.16	9.24E-04	0.008333901
GO:0003148	outflow tract septum morphogenesis	biological_process	developmental process	4	326	25	18336	0.16	9.24E-04	0.008333901
GO:0003273	cell migration involved in endocardial cushion formation	biological_process	developmental process	2	326	3	18336	0.666666667	9.34E-04	0.008333901
GO:0007369	gastrulation	biological_process	developmental process	4	326	25	18336	0.16	9.24E-04	0.008333901
GO:0031281	positive regulation of cyclase activity	biological_process	biological regulation	2	326	3	18336	0.666666667	9.34E-04	0.008333901
GO:0035986	senescence-associated heterochromatin focus assembly	biological_process	cellular process	2	326	3	18336	0.666666667	9.34E-04	0.008333901
GO:0042306	regulation of protein import into nucleus	biological_process	regulation of biological process	2	326	3	18336	0.666666667	9.34E-04	0.008333901
GO:0045967	negative regulation of growth rate	biological_process	regulation of biological process	2	326	3	18336	0.666666667	9.34E-04	0.008333901
GO:0046777	protein autophosphorylation	biological_process	metabolic process	9	326	140	18336	0.064285714	9.08E-04	0.008333901
GO:0051894	positive regulation of focal adhesion assembly	biological_process	biological adhesion	4	326	25	18336	0.16	9.24E-04	0.008333901
GO:0060197	cloacal septation	biological_process	developmental process	2	326	3	18336	0.666666667	9.34E-04	0.008333901
GO:0060397	JAK-STAT cascade involved in growth hormone signaling pathway	biological_process	regulation of biological process	2	326	3	18336	0.666666667	9.34E-04	0.008333901
GO:0060502	epithelial cell proliferation involved in lung morphogenesis	biological_process	developmental process	2	326	3	18336	0.666666667	9.34E-04	0.008333901
GO:0061035	regulation of cartilage development	biological_process	developmental process	2	326	3	18336	0.666666667	9.34E-04	0.008333901
GO:0072193	ureter smooth muscle cell differentiation	biological_process	developmental process	2	326	3	18336	0.666666667	9.34E-04	0.008333901
GO:0090400	stress-induced premature senescence	biological_process	developmental process	2	326	3	18336	0.666666667	9.34E-04	0.008333901
GO:1904179	positive regulation of adipose tissue development	biological_process	developmental process	2	326	3	18336	0.666666667	9.34E-04	0.008333901
GO:2000619	negative regulation of histone H4-K16 acetylation	biological_process	metabolic process	2	326	3	18336	0.666666667	9.34E-04	0.008333901
GO:0009411	response to UV	biological_process	response to stimulus	5	326	43	18336	0.11627907	9.53E-04	0.008418624
GO:0019221	cytokine-mediated signaling pathway	biological_process	regulation of biological process	10	326	170	18336	0.058823529	9.51E-04	0.008418624
GO:0030514	negative regulation of BMP signaling pathway	biological_process	metabolic process	5	326	43	18336	0.11627907	9.53E-04	0.008418624
GO:0030097	hemopoiesis	biological_process	developmental process	6	326	65	18336	0.092307692	0.00103191	0.009087992
GO:0003323	type B pancreatic cell development	biological_process	developmental process	3	326	12	18336	0.25	0.001087458	0.009283422
GO:0006995	cellular response to nitrogen starvation	biological_process	response to stimulus	3	326	12	18336	0.25	0.001087458	0.009283422
GO:0007548	sex differentiation	biological_process	developmental process	3	326	12	18336	0.25	0.001087458	0.009283422
GO:0030278	regulation of ossification	biological_process	regulation of biological process	3	326	12	18336	0.25	0.001087458	0.009283422
GO:0032700	negative regulation of interleukin-17 production	biological_process	regulation of biological process	3	326	12	18336	0.25	0.001087458	0.009283422
GO:0045579	positive regulation of B cell differentiation	biological_process	developmental process	3	326	12	18336	0.25	0.001087458	0.009283422
GO:0045717	negative regulation of fatty acid biosynthetic process	biological_process	metabolic process	3	326	12	18336	0.25	0.001087458	0.009283422
GO:0048066	developmental pigmentation	biological_process	pigmentation	3	326	12	18336	0.25	0.001087458	0.009283422
GO:0048589	developmental growth	biological_process	developmental process	4	326	26	18336	0.153846154	0.001076478	0.009283422
GO:1903672	positive regulation of sprouting angiogenesis	biological_process	developmental process	3	326	12	18336	0.25	0.001087458	0.009283422
GO:1903078	positive regulation of protein localization to plasma membrane	biological_process	regulation of biological process	5	326	45	18336	0.111111111	0.001174924	0.00999943
GO:0090263	positive regulation of canonical Wnt signaling pathway	biological_process	regulation of biological process	7	326	91	18336	0.076923077	0.001188937	0.01008784
GO:0002376	immune system process	biological_process	immune system process	10	326	176	18336	0.056818182	0.001237659	0.01046932
GO:0048663	neuron fate commitment	biological_process	developmental process	4	326	27	18336	0.148148148	0.001246157	0.01047751
GO:2000134	negative regulation of G1/S transition of mitotic cell cycle	biological_process	regulation of biological process	4	326	27	18336	0.148148148	0.001246157	0.01047751
GO:0042475	odontogenesis of dentin-containing tooth	biological_process	developmental process	5	326	46	18336	0.108695652	0.001299282	0.01089127
GO:0007259	JAK-STAT cascade	biological_process	regulation of biological process	3	326	13	18336	0.230769231	0.001395159	0.0113863
GO:0022408	negative regulation of cell-cell adhesion	biological_process	regulation of biological process	3	326	13	18336	0.230769231	0.001395159	0.0113863
GO:0030520	intracellular estrogen receptor signaling pathway	biological_process	regulation of biological process	3	326	13	18336	0.230769231	0.001395159	0.0113863
GO:0035162	embryonic hemopoiesis	biological_process	developmental process	3	326	13	18336	0.230769231	0.001395159	0.0113863
GO:0046622	positive regulation of organ growth	biological_process	developmental process	3	326	13	18336	0.230769231	0.001395159	0.0113863
GO:0048546	digestive tract morphogenesis	biological_process	developmental process	3	326	13	18336	0.230769231	0.001395159	0.0113863
GO:0071168	protein localization to chromatin	biological_process	localization	3	326	13	18336	0.230769231	0.001395159	0.0113863
GO:0071391	cellular response to estrogen stimulus	biological_process	cellular process	3	326	13	18336	0.230769231	0.001395159	0.0113863
GO:1901222	regulation of NIK/NF-kappaB signaling	biological_process	regulation of biological process	3	326	13	18336	0.230769231	0.001395159	0.0113863
GO:0030522	intracellular receptor signaling pathway	biological_process	regulation of biological process	4	326	28	18336	0.142857143	0.001433688	0.01149843
GO:0032024	positive regulation of insulin secretion	biological_process	regulation of biological process	4	326	28	18336	0.142857143	0.001433688	0.01149843
GO:0045739	positive regulation of DNA repair	biological_process	metabolic process	4	326	28	18336	0.142857143	0.001433688	0.01149843
GO:0046627	negative regulation of insulin receptor signaling pathway	biological_process	regulation of biological process	4	326	28	18336	0.142857143	0.001433688	0.01149843
GO:0050714	positive regulation of protein secretion	biological_process	regulation of biological process	4	326	28	18336	0.142857143	0.001433688	0.01149843
GO:2001243	negative regulation of intrinsic apoptotic signaling pathway	biological_process	regulation of biological process	4	326	28	18336	0.142857143	0.001433688	0.01149843
GO:0000902	cell morphogenesis	biological_process	developmental process	6	326	70	18336	0.085714286	0.001521202	0.01216524
GO:0003151	outflow tract morphogenesis	biological_process	developmental process	5	326	48	18336	0.104166667	0.001576785	0.01257362
GO:0000187	activation of MAPK activity	biological_process	metabolic process	6	326	71	18336	0.084507042	0.001637235	0.01301836
GO:0001547	antral ovarian follicle growth	biological_process	developmental process	2	326	4	18336	0.5	0.001846632	0.01352415
GO:0006501	C-terminal protein lipidation	biological_process	metabolic process	2	326	4	18336	0.5	0.001846632	0.01352415
GO:0014002	astrocyte development	biological_process	developmental process	3	326	14	18336	0.214285714	0.001752396	0.01352415
GO:0017015	regulation of transforming growth factor beta receptor signaling pathway	biological_process	response to stimulus	3	326	14	18336	0.214285714	0.001752396	0.01352415
GO:0022614	membrane to membrane docking	biological_process	cellular process	2	326	4	18336	0.5	0.001846632	0.01352415
GO:0022898	regulation of transmembrane transporter activity	biological_process	regulation of biological process	2	326	4	18336	0.5	0.001846632	0.01352415
GO:0043508	negative regulation of JUN kinase activity	biological_process	metabolic process	3	326	14	18336	0.214285714	0.001752396	0.01352415
GO:0045876	positive regulation of sister chromatid cohesion	biological_process	regulation of biological process	2	326	4	18336	0.5	0.001846632	0.01352415
GO:0048102	autophagic cell death	biological_process	cellular process	2	326	4	18336	0.5	0.001846632	0.01352415
GO:0048485	sympathetic nervous system development	biological_process	developmental process	3	326	14	18336	0.214285714	0.001752396	0.01352415
GO:0050729	positive regulation of inflammatory response	biological_process	regulation of biological process	5	326	49	18336	0.102040816	0.001730787	0.01352415
GO:0050793	regulation of developmental process	biological_process	developmental process	2	326	4	18336	0.5	0.001846632	0.01352415
GO:0051571	positive regulation of histone H3-K4 methylation	biological_process	metabolic process	3	326	14	18336	0.214285714	0.001752396	0.01352415
GO:0060011	Sertoli cell proliferation	biological_process	developmental process	2	326	4	18336	0.5	0.001846632	0.01352415
GO:0060363	cranial suture morphogenesis	biological_process	developmental process	2	326	4	18336	0.5	0.001846632	0.01352415
GO:0060512	prostate gland morphogenesis	biological_process	developmental process	2	326	4	18336	0.5	0.001846632	0.01352415
GO:0060761	negative regulation of response to cytokine stimulus	biological_process	regulation of biological process	2	326	4	18336	0.5	0.001846632	0.01352415
GO:0060965	negative regulation of gene silencing by miRNA	biological_process	regulation of biological process	2	326	4	18336	0.5	0.001846632	0.01352415
GO:0061314	Notch signaling involved in heart development	biological_process	developmental process	2	326	4	18336	0.5	0.001846632	0.01352415
GO:0070242	thymocyte apoptotic process	biological_process	cellular process	2	326	4	18336	0.5	0.001846632	0.01352415
GO:0071224	cellular response to peptidoglycan	biological_process	response to stimulus	2	326	4	18336	0.5	0.001846632	0.01352415
GO:0071504	cellular response to heparin	biological_process	response to stimulus	2	326	4	18336	0.5	0.001846632	0.01352415
GO:0072107	positive regulation of ureteric bud formation	biological_process	developmental process	2	326	4	18336	0.5	0.001846632	0.01352415
GO:0090051	negative regulation of cell migration involved in sprouting angiogenesis	biological_process	developmental process	3	326	14	18336	0.214285714	0.001752396	0.01352415
GO:0090191	negative regulation of branching involved in ureteric bud morphogenesis	biological_process	developmental process	2	326	4	18336	0.5	0.001846632	0.01352415
GO:0090335	regulation of brown fat cell differentiation	biological_process	developmental process	2	326	4	18336	0.5	0.001846632	0.01352415
GO:1902110	positive regulation of mitochondrial membrane permeability involved in apoptotic process	biological_process	localization	2	326	4	18336	0.5	0.001846632	0.01352415
GO:1904030	negative regulation of cyclin-dependent protein kinase activity	biological_process	metabolic process	2	326	4	18336	0.5	0.001846632	0.01352415
GO:1990086	lens fiber cell apoptotic process	biological_process	cellular process	2	326	4	18336	0.5	0.001846632	0.01352415
GO:2000773	negative regulation of cellular senescence	biological_process	developmental process	3	326	14	18336	0.214285714	0.001752396	0.01352415
GO:0007566	embryo implantation	biological_process	reproduction	4	326	30	18336	0.133333333	0.001866131	0.01363108
GO:0001889	liver development	biological_process	developmental process	5	326	50	18336	0.1	0.001895536	0.0137377
GO:0042632	cholesterol homeostasis	biological_process	biological regulation	6	326	73	18336	0.082191781	0.001889353	0.0137377
GO:0043401	steroid hormone mediated signaling pathway	biological_process	regulation of biological process	5	326	50	18336	0.1	0.001895536	0.0137377
GO:0045596	negative regulation of cell differentiation	biological_process	regulation of biological process	6	326	74	18336	0.081081081	0.002025918	0.01464449
GO:0021987	cerebral cortex development	biological_process	developmental process	5	326	51	18336	0.098039216	0.002071467	0.01493496
GO:0002088	lens development in camera-type eye	biological_process	developmental process	4	326	31	18336	0.129032258	0.002112936	0.01511645
GO:0007088	regulation of mitotic nuclear division	biological_process	regulation of biological process	4	326	31	18336	0.129032258	0.002112936	0.01511645
GO:0071479	cellular response to ionizing radiation	biological_process	response to stimulus	4	326	31	18336	0.129032258	0.002112936	0.01511645
GO:0001836	release of cytochrome c from mitochondria	biological_process	regulation of biological process	3	326	15	18336	0.2	0.002161825	0.01526995
GO:0003279	cardiac septum development	biological_process	developmental process	3	326	15	18336	0.2	0.002161825	0.01526995
GO:0035066	positive regulation of histone acetylation	biological_process	metabolic process	3	326	15	18336	0.2	0.002161825	0.01526995
GO:0043583	ear development	biological_process	developmental process	3	326	15	18336	0.2	0.002161825	0.01526995
GO:1903076	regulation of protein localization to plasma membrane	biological_process	regulation of biological process	3	326	15	18336	0.2	0.002161825	0.01526995
GO:0030326	embryonic limb morphogenesis	biological_process	developmental process	5	326	52	18336	0.096153846	0.002259019	0.01587588
GO:0030900	forebrain development	biological_process	developmental process	5	326	52	18336	0.096153846	0.002259019	0.01587588
GO:0045747	positive regulation of Notch signaling pathway	biological_process	regulation of biological process	4	326	32	18336	0.125	0.002381377	0.01665169
GO:2001244	positive regulation of intrinsic apoptotic signaling pathway	biological_process	regulation of biological process	4	326	32	18336	0.125	0.002381377	0.01665169
GO:0001570	vasculogenesis	biological_process	developmental process	5	326	53	18336	0.094339623	0.002458633	0.01714881
GO:0001953	negative regulation of cell-matrix adhesion	biological_process	biological adhesion	3	326	16	18336	0.1875	0.002625915	0.01804425
GO:0042325	regulation of phosphorylation	biological_process	metabolic process	3	326	16	18336	0.1875	0.002625915	0.01804425
GO:0045672	positive regulation of osteoclast differentiation	biological_process	developmental process	3	326	16	18336	0.1875	0.002625915	0.01804425
GO:0046579	positive regulation of Ras protein signal transduction	biological_process	regulation of biological process	3	326	16	18336	0.1875	0.002625915	0.01804425
GO:0051492	regulation of stress fiber assembly	biological_process	regulation of biological process	3	326	16	18336	0.1875	0.002625915	0.01804425
GO:0097194	execution phase of apoptosis	biological_process	cellular process	3	326	16	18336	0.1875	0.002625915	0.01804425
GO:0022008	neurogenesis	biological_process	developmental process	5	326	54	18336	0.092592593	0.002670752	0.0182285
GO:0040018	positive regulation of multicellular organism growth	biological_process	developmental process	4	326	33	18336	0.121212121	0.002672378	0.0182285
GO:0043491	protein kinase B signaling	biological_process	regulation of biological process	4	326	33	18336	0.121212121	0.002672378	0.0182285
GO:0001541	ovarian follicle development	biological_process	developmental process	4	326	34	18336	0.117647059	0.002986847	0.01936997
GO:0001932	regulation of protein phosphorylation	biological_process	metabolic process	5	326	55	18336	0.090909091	0.002895818	0.01936997
GO:0009299	mRNA transcription	biological_process	metabolic process	2	326	5	18336	0.4	0.003041565	0.01936997
GO:0010748	negative regulation of plasma membrane long-chain fatty acid transport	biological_process	regulation of biological process	2	326	5	18336	0.4	0.003041565	0.01936997
GO:0010894	negative regulation of steroid biosynthetic process	biological_process	metabolic process	2	326	5	18336	0.4	0.003041565	0.01936997
GO:0014834	skeletal muscle satellite cell maintenance involved in skeletal muscle regeneration	biological_process	developmental process	2	326	5	18336	0.4	0.003041565	0.01936997
GO:0034121	regulation of toll-like receptor signaling pathway	biological_process	regulation of biological process	2	326	5	18336	0.4	0.003041565	0.01936997
GO:0034405	response to fluid shear stress	biological_process	response to stimulus	2	326	5	18336	0.4	0.003041565	0.01936997
GO:0036003	positive regulation of transcription from RNA polymerase II promoter in response to stress	biological_process	metabolic process	2	326	5	18336	0.4	0.003041565	0.01936997
GO:0043524	negative regulation of neuron apoptotic process	biological_process	regulation of biological process	7	326	106	18336	0.066037736	0.002857664	0.01936997
GO:0043620	regulation of DNA-templated transcription in response to stress	biological_process	metabolic process	2	326	5	18336	0.4	0.003041565	0.01936997
GO:0045629	negative regulation of T-helper 2 cell differentiation	biological_process	developmental process	2	326	5	18336	0.4	0.003041565	0.01936997
GO:0045836	positive regulation of meiotic nuclear division	biological_process	reproduction	2	326	5	18336	0.4	0.003041565	0.01936997
GO:0048642	negative regulation of skeletal muscle tissue development	biological_process	regulation of biological process	2	326	5	18336	0.4	0.003041565	0.01936997
GO:0048708	astrocyte differentiation	biological_process	developmental process	2	326	5	18336	0.4	0.003041565	0.01936997
GO:0048845	venous blood vessel morphogenesis	biological_process	developmental process	2	326	5	18336	0.4	0.003041565	0.01936997
GO:0051272	positive regulation of cellular component movement	biological_process	regulation of biological process	2	326	5	18336	0.4	0.003041565	0.01936997
GO:0051291	protein heterooligomerization	biological_process	cellular process	4	326	34	18336	0.117647059	0.002986847	0.01936997
GO:0051573	negative regulation of histone H3-K9 methylation	biological_process	metabolic process	2	326	5	18336	0.4	0.003041565	0.01936997
GO:0060231	mesenchymal to epithelial transition	biological_process	developmental process	2	326	5	18336	0.4	0.003041565	0.01936997
GO:0060235	lens induction in camera-type eye	biological_process	developmental process	2	326	5	18336	0.4	0.003041565	0.01936997
GO:0061551	trigeminal ganglion development	biological_process	developmental process	2	326	5	18336	0.4	0.003041565	0.01936997
GO:0071316	cellular response to nicotine	biological_process	response to stimulus	2	326	5	18336	0.4	0.003041565	0.01936997
GO:0071681	cellular response to indole-3-methanol	biological_process	response to stimulus	2	326	5	18336	0.4	0.003041565	0.01936997
GO:0072178	nephric duct morphogenesis	biological_process	developmental process	2	326	5	18336	0.4	0.003041565	0.01936997
GO:0072602	interleukin-4 secretion	biological_process	localization	2	326	5	18336	0.4	0.003041565	0.01936997
GO:1904385	cellular response to angiotensin	biological_process	response to stimulus	2	326	5	18336	0.4	0.003041565	0.01936997
GO:2000630	positive regulation of miRNA metabolic process	biological_process	metabolic process	2	326	5	18336	0.4	0.003041565	0.01936997
GO:2001205	negative regulation of osteoclast development	biological_process	developmental process	2	326	5	18336	0.4	0.003041565	0.01936997
GO:0007399	nervous system development	biological_process	developmental process	10	326	199	18336	0.050251256	0.003053213	0.01939975
GO:0006306	DNA methylation	biological_process	metabolic process	3	326	17	18336	0.176470588	0.003146951	0.0198144
GO:0032332	positive regulation of chondrocyte differentiation	biological_process	developmental process	3	326	17	18336	0.176470588	0.003146951	0.0198144
GO:0051000	positive regulation of nitric-oxide synthase activity	biological_process	metabolic process	3	326	17	18336	0.176470588	0.003146951	0.0198144
GO:0070373	negative regulation of ERK1 and ERK2 cascade	biological_process	metabolic process	5	326	56	18336	0.089285714	0.003134274	0.0198144
GO:0051897	positive regulation of protein kinase B signaling	biological_process	response to stimulus	6	326	81	18336	0.074074074	0.003201073	0.02010968
GO:0001843	neural tube closure	biological_process	developmental process	6	326	82	18336	0.073170732	0.003403298	0.02133193
GO:0007169	transmembrane receptor protein tyrosine kinase signaling pathway	biological_process	regulation of biological process	6	326	83	18336	0.072289157	0.003614879	0.02259777
GO:0008637	apoptotic mitochondrial changes	biological_process	cellular process	3	326	18	18336	0.166666667	0.003727048	0.02259777
GO:0009314	response to radiation	biological_process	response to stimulus	3	326	18	18336	0.166666667	0.003727048	0.02259777
GO:0010613	positive regulation of cardiac muscle hypertrophy	biological_process	regulation of biological process	3	326	18	18336	0.166666667	0.003727048	0.02259777
GO:0016567	protein ubiquitination	biological_process	metabolic process	17	326	459	18336	0.037037037	0.003670126	0.02259777
GO:0019752	carboxylic acid metabolic process	biological_process	metabolic process	3	326	18	18336	0.166666667	0.003727048	0.02259777
GO:0030855	epithelial cell differentiation	biological_process	developmental process	5	326	58	18336	0.086206897	0.003653129	0.02259777
GO:0032331	negative regulation of chondrocyte differentiation	biological_process	developmental process	3	326	18	18336	0.166666667	0.003727048	0.02259777
GO:0035094	response to nicotine	biological_process	response to stimulus	3	326	18	18336	0.166666667	0.003727048	0.02259777
GO:0045582	positive regulation of T cell differentiation	biological_process	developmental process	3	326	18	18336	0.166666667	0.003727048	0.02259777
GO:0045740	positive regulation of DNA replication	biological_process	metabolic process	3	326	18	18336	0.166666667	0.003727048	0.02259777
GO:0048646	anatomical structure formation involved in morphogenesis	biological_process	developmental process	3	326	18	18336	0.166666667	0.003727048	0.02259777
GO:0060324	face development	biological_process	developmental process	3	326	18	18336	0.166666667	0.003727048	0.02259777
GO:0070371	ERK1 and ERK2 cascade	biological_process	metabolic process	3	326	18	18336	0.166666667	0.003727048	0.02259777
GO:0070932	histone H3 deacetylation	biological_process	metabolic process	3	326	18	18336	0.166666667	0.003727048	0.02259777
GO:0071347	cellular response to interleukin-1	biological_process	response to stimulus	5	326	59	18336	0.084745763	0.003934412	0.02380319
GO:0009749	response to glucose	biological_process	response to stimulus	4	326	37	18336	0.108108108	0.004079947	0.02457682
GO:0051262	protein tetramerization	biological_process	cellular process	4	326	37	18336	0.108108108	0.004079947	0.02457682
GO:0006338	chromatin remodeling	biological_process	cellular process	6	326	86	18336	0.069767442	0.00430836	0.02540096
GO:0009950	dorsal/ventral axis specification	biological_process	developmental process	2	326	6	18336	0.333333333	0.004508831	0.02540096
GO:0010216	maintenance of DNA methylation	biological_process	metabolic process	2	326	6	18336	0.333333333	0.004508831	0.02540096
GO:0010972	negative regulation of G2/M transition of mitotic cell cycle	biological_process	regulation of biological process	2	326	6	18336	0.333333333	0.004508831	0.02540096
GO:0014031	mesenchymal cell development	biological_process	developmental process	2	326	6	18336	0.333333333	0.004508831	0.02540096
GO:0032722	positive regulation of chemokine production	biological_process	regulation of biological process	3	326	19	18336	0.157894737	0.004368149	0.02540096
GO:0032736	positive regulation of interleukin-13 production	biological_process	regulation of biological process	2	326	6	18336	0.333333333	0.004508831	0.02540096
GO:0033033	negative regulation of myeloid cell apoptotic process	biological_process	regulation of biological process	2	326	6	18336	0.333333333	0.004508831	0.02540096
GO:0034393	positive regulation of smooth muscle cell apoptotic process	biological_process	regulation of biological process	2	326	6	18336	0.333333333	0.004508831	0.02540096
GO:0035280	miRNA loading onto RISC involved in gene silencing by miRNA	biological_process	metabolic process	2	326	6	18336	0.333333333	0.004508831	0.02540096
GO:0040008	regulation of growth	biological_process	regulation of biological process	5	326	60	18336	0.083333333	0.004230852	0.02540096
GO:0042118	endothelial cell activation	biological_process	cellular process	2	326	6	18336	0.333333333	0.004508831	0.02540096
GO:0042149	cellular response to glucose starvation	biological_process	response to stimulus	4	326	38	18336	0.105263158	0.004497092	0.02540096
GO:0042487	regulation of odontogenesis of dentin-containing tooth	biological_process	developmental process	2	326	6	18336	0.333333333	0.004508831	0.02540096
GO:0043011	myeloid dendritic cell differentiation	biological_process	developmental process	3	326	19	18336	0.157894737	0.004368149	0.02540096
GO:0043496	regulation of protein homodimerization activity	biological_process	biological regulation	2	326	6	18336	0.333333333	0.004508831	0.02540096
GO:0045843	negative regulation of striated muscle tissue development	biological_process	developmental process	2	326	6	18336	0.333333333	0.004508831	0.02540096
GO:0046677	response to antibiotic	biological_process	response to stimulus	3	326	19	18336	0.157894737	0.004368149	0.02540096
GO:0048096	chromatin-mediated maintenance of transcription	biological_process	metabolic process	2	326	6	18336	0.333333333	0.004508831	0.02540096
GO:0050671	positive regulation of lymphocyte proliferation	biological_process	regulation of biological process	2	326	6	18336	0.333333333	0.004508831	0.02540096
GO:0060390	regulation of SMAD protein signal transduction	biological_process	response to stimulus	2	326	6	18336	0.333333333	0.004508831	0.02540096
GO:0060527	prostate epithelial cord arborization involved in prostate glandular acinus morphogenesis	biological_process	reproduction	2	326	6	18336	0.333333333	0.004508831	0.02540096
GO:0060576	intestinal epithelial cell development	biological_process	developmental process	2	326	6	18336	0.333333333	0.004508831	0.02540096
GO:0060956	endocardial cell differentiation	biological_process	developmental process	2	326	6	18336	0.333333333	0.004508831	0.02540096
GO:0070257	positive regulation of mucus secretion	biological_process	regulation of biological process	2	326	6	18336	0.333333333	0.004508831	0.02540096
GO:0072540	T-helper 17 cell lineage commitment	biological_process	developmental process	2	326	6	18336	0.333333333	0.004508831	0.02540096
GO:0090344	negative regulation of cell aging	biological_process	developmental process	2	326	6	18336	0.333333333	0.004508831	0.02540096
GO:0099527	postsynapse to nucleus signaling pathway	biological_process	regulation of biological process	2	326	6	18336	0.333333333	0.004508831	0.02540096
GO:0140052	cellular response to oxidised low-density lipoprotein particle stimulus	biological_process	response to stimulus	2	326	6	18336	0.333333333	0.004508831	0.02540096
GO:1903753	negative regulation of p38MAPK cascade	biological_process	metabolic process	2	326	6	18336	0.333333333	0.004508831	0.02540096
GO:2000379	positive regulation of reactive oxygen species metabolic process	biological_process	metabolic process	3	326	19	18336	0.157894737	0.004368149	0.02540096
GO:2000810	regulation of bicellular tight junction assembly	biological_process	regulation of biological process	2	326	6	18336	0.333333333	0.004508831	0.02540096
GO:0009267	cellular response to starvation	biological_process	response to stimulus	5	326	61	18336	0.081967213	0.004542888	0.02554113
GO:0001666	response to hypoxia	biological_process	response to stimulus	6	326	87	18336	0.068965517	0.00455997	0.02558548
GO:0000278	mitotic cell cycle	biological_process	cellular process	7	326	116	18336	0.060344828	0.004707608	0.02636071
GO:0006919	activation of cysteine-type endopeptidase activity involved in apoptotic process	biological_process	metabolic process	5	326	62	18336	0.080645161	0.004870956	0.02716607
GO:0045666	positive regulation of neuron differentiation	biological_process	developmental process	5	326	62	18336	0.080645161	0.004870956	0.02716607
GO:0030155	regulation of cell adhesion	biological_process	biological adhesion	4	326	39	18336	0.102564103	0.004942022	0.02750729
GO:0006801	superoxide metabolic process	biological_process	metabolic process	3	326	20	18336	0.15	0.005072038	0.02784119
GO:0009725	response to hormone	biological_process	response to stimulus	3	326	20	18336	0.15	0.005072038	0.02784119
GO:0031116	positive regulation of microtubule polymerization	biological_process	regulation of biological process	3	326	20	18336	0.15	0.005072038	0.02784119
GO:0033627	cell adhesion mediated by integrin	biological_process	biological adhesion	3	326	20	18336	0.15	0.005072038	0.02784119
GO:0048870	cell motility	biological_process	locomotion	3	326	20	18336	0.15	0.005072038	0.02784119
GO:0070498	interleukin-1-mediated signaling pathway	biological_process	regulation of biological process	3	326	20	18336	0.15	0.005072038	0.02784119
GO:0097150	neuronal stem cell population maintenance	biological_process	developmental process	3	326	20	18336	0.15	0.005072038	0.02784119
GO:0051607	defense response to virus	biological_process	immune system process	9	326	181	18336	0.049723757	0.005189018	0.02842724
GO:0042472	inner ear morphogenesis	biological_process	developmental process	5	326	63	18336	0.079365079	0.005215488	0.02851612
GO:0050821	protein stabilization	biological_process	biological regulation	8	326	149	18336	0.053691275	0.005239116	0.02858914
GO:0043410	positive regulation of MAPK cascade	biological_process	metabolic process	6	326	90	18336	0.066666667	0.005379814	0.02929946
GO:0008544	epidermis development	biological_process	developmental process	4	326	40	18336	0.1	0.005415547	0.02943646
GO:0009615	response to virus	biological_process	response to stimulus	5	326	64	18336	0.078125	0.005576917	0.0302545
GO:0016055	Wnt signaling pathway	biological_process	regulation of biological process	8	326	151	18336	0.052980132	0.005669794	0.03069851
GO:0007159	leukocyte cell-cell adhesion	biological_process	biological adhesion	3	326	21	18336	0.142857143	0.005840345	0.03113732
GO:0021983	pituitary gland development	biological_process	developmental process	3	326	21	18336	0.142857143	0.005840345	0.03113732
GO:0032355	response to estradiol	biological_process	response to stimulus	3	326	21	18336	0.142857143	0.005840345	0.03113732
GO:0045638	negative regulation of myeloid cell differentiation	biological_process	developmental process	3	326	21	18336	0.142857143	0.005840345	0.03113732
GO:0045662	negative regulation of myoblast differentiation	biological_process	regulation of biological process	3	326	21	18336	0.142857143	0.005840345	0.03113732
GO:0045664	regulation of neuron differentiation	biological_process	developmental process	3	326	21	18336	0.142857143	0.005840345	0.03113732
GO:0055007	cardiac muscle cell differentiation	biological_process	developmental process	3	326	21	18336	0.142857143	0.005840345	0.03113732
GO:2001234	negative regulation of apoptotic signaling pathway	biological_process	regulation of biological process	3	326	21	18336	0.142857143	0.005840345	0.03113732
GO:0043280	positive regulation of cysteine-type endopeptidase activity involved in apoptotic process	biological_process	metabolic process	4	326	41	18336	0.097560976	0.005918456	0.03149343
GO:0000731	DNA synthesis involved in DNA repair	biological_process	metabolic process	2	326	7	18336	0.285714286	0.006238427	0.03173957
GO:0002639	positive regulation of immunoglobulin production	biological_process	regulation of biological process	2	326	7	18336	0.285714286	0.006238427	0.03173957
GO:0007605	sensory perception of sound	biological_process	multicellular organismal process	7	326	122	18336	0.057377049	0.006183309	0.03173957
GO:0009913	epidermal cell differentiation	biological_process	developmental process	2	326	7	18336	0.285714286	0.006238427	0.03173957
GO:0021902	commitment of neuronal cell to specific neuron type in forebrain	biological_process	developmental process	2	326	7	18336	0.285714286	0.006238427	0.03173957
GO:0021978	telencephalon regionalization	biological_process	developmental process	2	326	7	18336	0.285714286	0.006238427	0.03173957
GO:0031293	membrane protein intracellular domain proteolysis	biological_process	metabolic process	2	326	7	18336	0.285714286	0.006238427	0.03173957
GO:0033280	response to vitamin D	biological_process	response to stimulus	2	326	7	18336	0.285714286	0.006238427	0.03173957
GO:0034983	peptidyl-lysine deacetylation	biological_process	metabolic process	2	326	7	18336	0.285714286	0.006238427	0.03173957
GO:0038092	nodal signaling pathway	biological_process	regulation of biological process	2	326	7	18336	0.285714286	0.006238427	0.03173957
GO:0043497	regulation of protein heterodimerization activity	biological_process	biological regulation	2	326	7	18336	0.285714286	0.006238427	0.03173957
GO:0045656	negative regulation of monocyte differentiation	biological_process	regulation of biological process	2	326	7	18336	0.285714286	0.006238427	0.03173957
GO:0050920	regulation of chemotaxis	biological_process	regulation of biological process	2	326	7	18336	0.285714286	0.006238427	0.03173957
GO:0051574	positive regulation of histone H3-K9 methylation	biological_process	metabolic process	2	326	7	18336	0.285714286	0.006238427	0.03173957
GO:0060416	response to growth hormone	biological_process	response to stimulus	2	326	7	18336	0.285714286	0.006238427	0.03173957
GO:0060536	cartilage morphogenesis	biological_process	developmental process	2	326	7	18336	0.285714286	0.006238427	0.03173957
GO:0070431	nucleotide-binding oligomerization domain containing 2 signaling pathway	biological_process	regulation of biological process	2	326	7	18336	0.285714286	0.006238427	0.03173957
GO:0071599	otic vesicle development	biological_process	developmental process	2	326	7	18336	0.285714286	0.006238427	0.03173957
GO:0097094	craniofacial suture morphogenesis	biological_process	developmental process	2	326	7	18336	0.285714286	0.006238427	0.03173957
GO:1900122	positive regulation of receptor binding	biological_process	biological regulation	2	326	7	18336	0.285714286	0.006238427	0.03173957
GO:1903038	negative regulation of leukocyte cell-cell adhesion	biological_process	biological adhesion	2	326	7	18336	0.285714286	0.006238427	0.03173957
GO:1904996	positive regulation of leukocyte adhesion to vascular endothelial cell	biological_process	biological adhesion	2	326	7	18336	0.285714286	0.006238427	0.03173957
GO:1990001	inhibition of cysteine-type endopeptidase activity involved in apoptotic process	biological_process	metabolic process	2	326	7	18336	0.285714286	0.006238427	0.03173957
GO:2000270	negative regulation of fibroblast apoptotic process	biological_process	regulation of biological process	2	326	7	18336	0.285714286	0.006238427	0.03173957
GO:0032689	negative regulation of interferon-gamma production	biological_process	regulation of biological process	3	326	22	18336	0.136363636	0.006674551	0.03352938
GO:0035567	non-canonical Wnt signaling pathway	biological_process	regulation of biological process	3	326	22	18336	0.136363636	0.006674551	0.03352938
GO:0043552	positive regulation of phosphatidylinositol 3-kinase activity	biological_process	regulation of biological process	3	326	22	18336	0.136363636	0.006674551	0.03352938
GO:0048147	negative regulation of fibroblast proliferation	biological_process	regulation of biological process	3	326	22	18336	0.136363636	0.006674551	0.03352938
GO:0050768	negative regulation of neurogenesis	biological_process	developmental process	3	326	22	18336	0.136363636	0.006674551	0.03352938
GO:0071392	cellular response to estradiol stimulus	biological_process	cellular process	3	326	22	18336	0.136363636	0.006674551	0.03352938
GO:0072001	renal system development	biological_process	developmental process	3	326	22	18336	0.136363636	0.006674551	0.03352938
GO:0002244	hematopoietic progenitor cell differentiation	biological_process	developmental process	5	326	68	18336	0.073529412	0.007200064	0.03597447
GO:0031647	regulation of protein stability	biological_process	biological regulation	5	326	68	18336	0.073529412	0.007200064	0.03597447
GO:0045444	fat cell differentiation	biological_process	developmental process	5	326	68	18336	0.073529412	0.007200064	0.03597447
GO:0010800	positive regulation of peptidyl-threonine phosphorylation	biological_process	regulation of biological process	3	326	23	18336	0.130434783	0.007575993	0.03758287
GO:0030511	positive regulation of transforming growth factor beta receptor signaling pathway	biological_process	regulation of biological process	3	326	23	18336	0.130434783	0.007575993	0.03758287
GO:0048709	oligodendrocyte differentiation	biological_process	developmental process	3	326	23	18336	0.130434783	0.007575993	0.03758287
GO:2001240	negative regulation of extrinsic apoptotic signaling pathway in absence of ligand	biological_process	regulation of biological process	3	326	23	18336	0.130434783	0.007575993	0.03758287
GO:0031397	negative regulation of protein ubiquitination	biological_process	metabolic process	4	326	44	18336	0.090909091	0.00761107	0.03762275
GO:0060348	bone development	biological_process	developmental process	4	326	44	18336	0.090909091	0.00761107	0.03762275
GO:0007224	smoothened signaling pathway	biological_process	regulation of biological process	5	326	69	18336	0.072463768	0.007652293	0.03775945
GO:0001783	B cell apoptotic process	biological_process	cellular process	2	326	8	18336	0.25	0.008220621	0.03860826
GO:0001955	blood vessel maturation	biological_process	developmental process	2	326	8	18336	0.25	0.008220621	0.03860826
GO:0002070	epithelial cell maturation	biological_process	developmental process	2	326	8	18336	0.25	0.008220621	0.03860826
GO:0003417	growth plate cartilage development	biological_process	developmental process	2	326	8	18336	0.25	0.008220621	0.03860826
GO:0006470	protein dephosphorylation	biological_process	metabolic process	8	326	161	18336	0.049689441	0.008240499	0.03860826
GO:0006687	glycosphingolipid metabolic process	biological_process	metabolic process	2	326	8	18336	0.25	0.008220621	0.03860826
GO:0010564	regulation of cell cycle process	biological_process	regulation of biological process	2	326	8	18336	0.25	0.008220621	0.03860826
GO:0010763	positive regulation of fibroblast migration	biological_process	regulation of biological process	2	326	8	18336	0.25	0.008220621	0.03860826
GO:0010863	positive regulation of phospholipase C activity	biological_process	biological regulation	2	326	8	18336	0.25	0.008220621	0.03860826
GO:0030856	regulation of epithelial cell differentiation	biological_process	developmental process	2	326	8	18336	0.25	0.008220621	0.03860826
GO:0030953	astral microtubule organization	biological_process	cellular process	2	326	8	18336	0.25	0.008220621	0.03860826
GO:0031571	mitotic G1 DNA damage checkpoint	biological_process	regulation of biological process	2	326	8	18336	0.25	0.008220621	0.03860826
GO:0032464	positive regulation of protein homooligomerization	biological_process	regulation of biological process	2	326	8	18336	0.25	0.008220621	0.03860826
GO:0033160	positive regulation of protein import into nucleus, translocation	biological_process	regulation of biological process	2	326	8	18336	0.25	0.008220621	0.03860826
GO:0033210	leptin-mediated signaling pathway	biological_process	regulation of biological process	2	326	8	18336	0.25	0.008220621	0.03860826
GO:0033598	mammary gland epithelial cell proliferation	biological_process	developmental process	2	326	8	18336	0.25	0.008220621	0.03860826
GO:0035988	chondrocyte proliferation	biological_process	cell proliferation	2	326	8	18336	0.25	0.008220621	0.03860826
GO:0042769	DNA damage response, detection of DNA damage	biological_process	response to stimulus	2	326	8	18336	0.25	0.008220621	0.03860826
GO:0043123	positive regulation of I-kappaB kinase/NF-kappaB signaling	biological_process	regulation of biological process	7	326	128	18336	0.0546875	0.007979349	0.03860826
GO:0048666	neuron development	biological_process	developmental process	4	326	45	18336	0.088888889	0.008238986	0.03860826
GO:0051782	negative regulation of cell division	biological_process	regulation of biological process	2	326	8	18336	0.25	0.008220621	0.03860826
GO:0051974	negative regulation of telomerase activity	biological_process	metabolic process	2	326	8	18336	0.25	0.008220621	0.03860826
GO:0060346	bone trabecula formation	biological_process	developmental process	2	326	8	18336	0.25	0.008220621	0.03860826
GO:0061072	iris morphogenesis	biological_process	developmental process	2	326	8	18336	0.25	0.008220621	0.03860826
GO:0071481	cellular response to X-ray	biological_process	response to stimulus	2	326	8	18336	0.25	0.008220621	0.03860826
GO:0071638	negative regulation of monocyte chemotactic protein-1 production	biological_process	regulation of biological process	2	326	8	18336	0.25	0.008220621	0.03860826
GO:1900119	positive regulation of execution phase of apoptosis	biological_process	regulation of biological process	2	326	8	18336	0.25	0.008220621	0.03860826
GO:1900121	negative regulation of receptor binding	biological_process	biological regulation	2	326	8	18336	0.25	0.008220621	0.03860826
GO:1903671	negative regulation of sprouting angiogenesis	biological_process	developmental process	2	326	8	18336	0.25	0.008220621	0.03860826
GO:1903799	negative regulation of production of miRNAs involved in gene silencing by miRNA	biological_process	metabolic process	2	326	8	18336	0.25	0.008220621	0.03860826
GO:0008585	female gonad development	biological_process	reproduction	3	326	24	18336	0.125	0.008545874	0.0398378
GO:0010971	positive regulation of G2/M transition of mitotic cell cycle	biological_process	regulation of biological process	3	326	24	18336	0.125	0.008545874	0.0398378
GO:0031334	positive regulation of protein complex assembly	biological_process	regulation of biological process	3	326	24	18336	0.125	0.008545874	0.0398378
GO:0007265	Ras protein signal transduction	biological_process	regulation of biological process	4	326	47	18336	0.085106383	0.009594498	0.04391692
GO:0007595	lactation	biological_process	developmental process	3	326	25	18336	0.12	0.009585262	0.04391692
GO:0010595	positive regulation of endothelial cell migration	biological_process	regulation of biological process	4	326	47	18336	0.085106383	0.009594498	0.04391692
GO:0010862	positive regulation of pathway-restricted SMAD protein phosphorylation	biological_process	metabolic process	4	326	47	18336	0.085106383	0.009594498	0.04391692
GO:0035116	embryonic hindlimb morphogenesis	biological_process	developmental process	3	326	25	18336	0.12	0.009585262	0.04391692
GO:0035914	skeletal muscle cell differentiation	biological_process	developmental process	4	326	47	18336	0.085106383	0.009594498	0.04391692
GO:0040014	regulation of multicellular organism growth	biological_process	developmental process	3	326	25	18336	0.12	0.009585262	0.04391692
GO:0070207	protein homotrimerization	biological_process	cellular process	3	326	25	18336	0.12	0.009585262	0.04391692
GO:0070555	response to interleukin-1	biological_process	response to stimulus	3	326	25	18336	0.12	0.009585262	0.04391692
GO:0071260	cellular response to mechanical stimulus	biological_process	response to stimulus	4	326	47	18336	0.085106383	0.009594498	0.04391692
GO:1900087	positive regulation of G1/S transition of mitotic cell cycle	biological_process	regulation of biological process	3	326	25	18336	0.12	0.009585262	0.04391692
GO:0000724	double-strand break repair via homologous recombination	biological_process	metabolic process	5	326	74	18336	0.067567568	0.01021224	0.04643938
GO:0002260	lymphocyte homeostasis	biological_process	immune system process	2	326	9	18336	0.222222222	0.01044594	0.04643938
GO:0006978	DNA damage response, signal transduction by p53 class mediator resulting in transcription of p21 class mediator	biological_process	regulation of biological process	2	326	9	18336	0.222222222	0.01044594	0.04643938
GO:0010831	positive regulation of myotube differentiation	biological_process	developmental process	2	326	9	18336	0.222222222	0.01044594	0.04643938
GO:0021954	central nervous system neuron development	biological_process	developmental process	2	326	9	18336	0.222222222	0.01044594	0.04643938
GO:0031065	positive regulation of histone deacetylation	biological_process	regulation of biological process	2	326	9	18336	0.222222222	0.01044594	0.04643938
GO:0032000	positive regulation of fatty acid beta-oxidation	biological_process	metabolic process	2	326	9	18336	0.222222222	0.01044594	0.04643938
GO:0032471	negative regulation of endoplasmic reticulum calcium ion concentration	biological_process	cellular process	2	326	9	18336	0.222222222	0.01044594	0.04643938
GO:0032688	negative regulation of interferon-beta production	biological_process	regulation of biological process	2	326	9	18336	0.222222222	0.01044594	0.04643938
GO:0035148	tube formation	biological_process	developmental process	2	326	9	18336	0.222222222	0.01044594	0.04643938
GO:0043281	regulation of cysteine-type endopeptidase activity involved in apoptotic process	biological_process	metabolic process	2	326	9	18336	0.222222222	0.01044594	0.04643938
GO:0045899	positive regulation of RNA polymerase II transcriptional preinitiation complex assembly	biological_process	metabolic process	2	326	9	18336	0.222222222	0.01044594	0.04643938
GO:0048699	generation of neurons	biological_process	developmental process	2	326	9	18336	0.222222222	0.01044594	0.04643938
GO:0060068	vagina development	biological_process	reproduction	2	326	9	18336	0.222222222	0.01044594	0.04643938
GO:0060429	epithelium development	biological_process	developmental process	2	326	9	18336	0.222222222	0.01044594	0.04643938
GO:0097421	liver regeneration	biological_process	developmental process	2	326	9	18336	0.222222222	0.01044594	0.04643938
GO:1905564	positive regulation of vascular endothelial cell proliferation	biological_process	regulation of biological process	2	326	9	18336	0.222222222	0.01044594	0.04643938
GO:2000727	positive regulation of cardiac muscle cell differentiation	biological_process	developmental process	2	326	9	18336	0.222222222	0.01044594	0.04643938
GO:0001974	blood vessel remodeling	biological_process	multicellular organismal process	3	326	26	18336	0.115384615	0.0106951	0.04717031
GO:0042110	T cell activation	biological_process	immune system process	3	326	26	18336	0.115384615	0.0106951	0.04717031
GO:0043627	response to estrogen	biological_process	response to stimulus	3	326	26	18336	0.115384615	0.0106951	0.04717031
GO:0048008	platelet-derived growth factor receptor signaling pathway	biological_process	regulation of biological process	3	326	26	18336	0.115384615	0.0106951	0.04717031
GO:0048514	blood vessel morphogenesis	biological_process	developmental process	3	326	26	18336	0.115384615	0.0106951	0.04717031
GO:0006006	glucose metabolic process	biological_process	metabolic process	4	326	49	18336	0.081632653	0.01108717	0.04874501
GO:0043085	positive regulation of catalytic activity	biological_process	biological regulation	4	326	49	18336	0.081632653	0.01108717	0.04874501
GO:0000086	G2/M transition of mitotic cell cycle	biological_process	cellular process	4	326	50	18336	0.08	0.01188644	0.05201252
GO:0046427	positive regulation of JAK-STAT cascade	biological_process	regulation of biological process	3	326	27	18336	0.111111111	0.01187622	0.05201252
GO:0048863	stem cell differentiation	biological_process	developmental process	3	326	27	18336	0.111111111	0.01187622	0.05201252
GO:0120162	positive regulation of cold-induced thermogenesis	biological_process	metabolic process	5	326	77	18336	0.064935065	0.01200106	0.05243163
GO:0000077	DNA damage checkpoint	biological_process	regulation of biological process	3	326	30	18336	0.1	0.01585378	0.05354935
GO:0000735	removal of nonhomologous ends	biological_process	metabolic process	1	326	1	18336	1	0.01777923	0.05354935
GO:0001568	blood vessel development	biological_process	developmental process	4	326	56	18336	0.071428571	0.0174568	0.05354935
GO:0001759	organ induction	biological_process	developmental process	2	326	11	18336	0.181818182	0.01558932	0.05354935
GO:0001777	T cell homeostatic proliferation	biological_process	cell proliferation	1	326	1	18336	1	0.01777923	0.05354935
GO:0001893	maternal placenta development	biological_process	developmental process	2	326	10	18336	0.2	0.01290516	0.05354935
GO:0001938	positive regulation of endothelial cell proliferation	biological_process	regulation of biological process	4	326	56	18336	0.071428571	0.0174568	0.05354935
GO:0002246	wound healing involved in inflammatory response	biological_process	response to stimulus	1	326	1	18336	1	0.01777923	0.05354935
GO:0002371	dendritic cell cytokine production	biological_process	immune system process	1	326	1	18336	1	0.01777923	0.05354935
GO:0002384	hepatic immune response	biological_process	immune system process	1	326	1	18336	1	0.01777923	0.05354935
GO:0002460	adaptive immune response based on somatic recombination of immune receptors built from immunoglobulin superfamily domains	biological_process	immune system process	1	326	1	18336	1	0.01777923	0.05354935
GO:0002572	pro-T cell differentiation	biological_process	developmental process	1	326	1	18336	1	0.01777923	0.05354935
GO:0002651	positive regulation of tolerance induction to self antigen	biological_process	developmental process	1	326	1	18336	1	0.01777923	0.05354935
GO:0002663	positive regulation of B cell tolerance induction	biological_process	developmental process	1	326	1	18336	1	0.01777923	0.05354935
GO:0002793	positive regulation of peptide secretion	biological_process	regulation of biological process	1	326	1	18336	1	0.01777923	0.05354935
GO:0003014	renal system process	biological_process	multicellular organismal process	2	326	10	18336	0.2	0.01290516	0.05354935
GO:0003131	mesodermal-endodermal cell signaling	biological_process	signaling	1	326	1	18336	1	0.01777923	0.05354935
GO:0003169	coronary vein morphogenesis	biological_process	developmental process	1	326	1	18336	1	0.01777923	0.05354935
GO:0003181	atrioventricular valve morphogenesis	biological_process	developmental process	2	326	10	18336	0.2	0.01290516	0.05354935
GO:0003182	coronary sinus valve morphogenesis	biological_process	developmental process	1	326	1	18336	1	0.01777923	0.05354935
GO:0003190	atrioventricular valve formation	biological_process	developmental process	1	326	1	18336	1	0.01777923	0.05354935
GO:0003197	endocardial cushion development	biological_process	developmental process	2	326	11	18336	0.181818182	0.01558932	0.05354935
GO:0003205	cardiac chamber development	biological_process	developmental process	1	326	1	18336	1	0.01777923	0.05354935
GO:0003213	cardiac right atrium morphogenesis	biological_process	developmental process	1	326	1	18336	1	0.01777923	0.05354935
GO:0003214	cardiac left ventricle morphogenesis	biological_process	developmental process	2	326	10	18336	0.2	0.01290516	0.05354935
GO:0003215	cardiac right ventricle morphogenesis	biological_process	developmental process	2	326	10	18336	0.2	0.01290516	0.05354935
GO:0003241	growth involved in heart morphogenesis	biological_process	developmental process	1	326	1	18336	1	0.01777923	0.05354935
GO:0003251	positive regulation of cell proliferation involved in heart valve morphogenesis	biological_process	developmental process	1	326	1	18336	1	0.01777923	0.05354935
GO:0003270	Notch signaling pathway involved in regulation of secondary heart field cardioblast proliferation	biological_process	developmental process	1	326	1	18336	1	0.01777923	0.05354935
GO:0003322	pancreatic A cell development	biological_process	developmental process	1	326	1	18336	1	0.01777923	0.05354935
GO:0003359	noradrenergic neuron fate commitment	biological_process	developmental process	1	326	1	18336	1	0.01777923	0.05354935
GO:0003408	optic cup formation involved in camera-type eye development	biological_process	developmental process	1	326	1	18336	1	0.01777923	0.05354935
GO:0006117	acetaldehyde metabolic process	biological_process	metabolic process	1	326	1	18336	1	0.01777923	0.05354935
GO:0006284	base-excision repair	biological_process	metabolic process	3	326	31	18336	0.096774194	0.01732601	0.05354935
GO:0006309	apoptotic DNA fragmentation	biological_process	metabolic process	2	326	11	18336	0.181818182	0.01558932	0.05354935
GO:0006343	establishment of chromatin silencing	biological_process	metabolic process	1	326	1	18336	1	0.01777923	0.05354935
GO:0006638	neutral lipid metabolic process	biological_process	metabolic process	1	326	1	18336	1	0.01777923	0.05354935
GO:0006837	serotonin transport	biological_process	localization	1	326	1	18336	1	0.01777923	0.05354935
GO:0006955	immune response	biological_process	immune system process	11	326	297	18336	0.037037037	0.01767349	0.05354935
GO:0007093	mitotic cell cycle checkpoint	biological_process	negative regulation of biological process	3	326	28	18336	0.107142857	0.01312933	0.05354935
GO:0007162	negative regulation of cell adhesion	biological_process	biological adhesion	3	326	30	18336	0.1	0.01585378	0.05354935
GO:0007252	I-kappaB phosphorylation	biological_process	metabolic process	2	326	10	18336	0.2	0.01290516	0.05354935
GO:0007400	neuroblast fate determination	biological_process	developmental process	1	326	1	18336	1	0.01777923	0.05354935
GO:0007440	foregut morphogenesis	biological_process	developmental process	1	326	1	18336	1	0.01777923	0.05354935
GO:0007499	ectoderm and mesoderm interaction	biological_process	developmental process	1	326	1	18336	1	0.01777923	0.05354935
GO:0007500	mesodermal cell fate determination	biological_process	developmental process	1	326	1	18336	1	0.01777923	0.05354935
GO:0010481	epidermal cell division	biological_process	cellular process	1	326	1	18336	1	0.01777923	0.05354935
GO:0010517	regulation of phospholipase activity	biological_process	biological regulation	1	326	1	18336	1	0.01777923	0.05354935
GO:0010533	regulation of activation of Janus kinase activity	biological_process	metabolic process	1	326	1	18336	1	0.01777923	0.05354935
GO:0010560	positive regulation of glycoprotein biosynthetic process	biological_process	metabolic process	1	326	1	18336	1	0.01777923	0.05354935
GO:0010626	negative regulation of Schwann cell proliferation	biological_process	regulation of biological process	1	326	1	18336	1	0.01777923	0.05354935
GO:0010737	protein kinase A signaling	biological_process	regulation of biological process	2	326	10	18336	0.2	0.01290516	0.05354935
GO:0010767	regulation of transcription from RNA polymerase II promoter in response to UV-induced DNA damage	biological_process	metabolic process	1	326	1	18336	1	0.01777923	0.05354935
GO:0010803	regulation of tumor necrosis factor-mediated signaling pathway	biological_process	regulation of biological process	2	326	11	18336	0.181818182	0.01558932	0.05354935
GO:0010942	positive regulation of cell death	biological_process	regulation of biological process	3	326	28	18336	0.107142857	0.01312933	0.05354935
GO:0014008	positive regulation of microglia differentiation	biological_process	developmental process	1	326	1	18336	1	0.01777923	0.05354935
GO:0014034	neural crest cell fate commitment	biological_process	developmental process	1	326	1	18336	1	0.01777923	0.05354935
GO:0014040	positive regulation of Schwann cell differentiation	biological_process	developmental process	1	326	1	18336	1	0.01777923	0.05354935
GO:0014042	positive regulation of neuron maturation	biological_process	developmental process	1	326	1	18336	1	0.01777923	0.05354935
GO:0014048	regulation of glutamate secretion	biological_process	regulation of biological process	1	326	1	18336	1	0.01777923	0.05354935
GO:0014740	negative regulation of muscle hyperplasia	biological_process	regulation of biological process	1	326	1	18336	1	0.01777923	0.05354935
GO:0014806	smooth muscle hyperplasia	biological_process	response to stimulus	1	326	1	18336	1	0.01777923	0.05354935
GO:0014896	muscle hypertrophy	biological_process	multicellular organismal process	1	326	1	18336	1	0.01777923	0.05354935
GO:0015823	phenylalanine transport	biological_process	localization	1	326	1	18336	1	0.01777923	0.05354935
GO:0016476	regulation of embryonic cell shape	biological_process	developmental process	1	326	1	18336	1	0.01777923	0.05354935
GO:0016485	protein processing	biological_process	metabolic process	4	326	55	18336	0.072727273	0.01643376	0.05354935
GO:0016572	histone phosphorylation	biological_process	metabolic process	2	326	11	18336	0.181818182	0.01558932	0.05354935
GO:0019430	removal of superoxide radicals	biological_process	metabolic process	2	326	11	18336	0.181818182	0.01558932	0.05354935
GO:0019858	cytosine metabolic process	biological_process	metabolic process	1	326	1	18336	1	0.01777923	0.05354935
GO:0019883	antigen processing and presentation of endogenous antigen	biological_process	immune system process	1	326	1	18336	1	0.01777923	0.05354935
GO:0021572	rhombomere 6 development	biological_process	developmental process	1	326	1	18336	1	0.01777923	0.05354935
GO:0021675	nerve development	biological_process	developmental process	2	326	11	18336	0.181818182	0.01558932	0.05354935
GO:0021779	oligodendrocyte cell fate commitment	biological_process	developmental process	1	326	1	18336	1	0.01777923	0.05354935
GO:0021905	forebrain-midbrain boundary formation	biological_process	developmental process	1	326	1	18336	1	0.01777923	0.05354935
GO:0021918	regulation of transcription from RNA polymerase II promoter involved in somatic motor neuron fate commitment	biological_process	developmental process	1	326	1	18336	1	0.01777923	0.05354935
GO:0030225	macrophage differentiation	biological_process	developmental process	2	326	10	18336	0.2	0.01290516	0.05354935
GO:0030237	female sex determination	biological_process	developmental process	1	326	1	18336	1	0.01777923	0.05354935
GO:0031054	pre-miRNA processing	biological_process	metabolic process	2	326	10	18336	0.2	0.01290516	0.05354935
GO:0031115	negative regulation of microtubule polymerization	biological_process	regulation of biological process	2	326	10	18336	0.2	0.01290516	0.05354935
GO:0031339	negative regulation of vesicle fusion	biological_process	regulation of biological process	1	326	1	18336	1	0.01777923	0.05354935
GO:0031427	response to methotrexate	biological_process	response to stimulus	1	326	1	18336	1	0.01777923	0.05354935
GO:0031638	zymogen activation	biological_process	metabolic process	2	326	11	18336	0.181818182	0.01558932	0.05354935
GO:0032077	positive regulation of deoxyribonuclease activity	biological_process	metabolic process	1	326	1	18336	1	0.01777923	0.05354935
GO:0032461	positive regulation of protein oligomerization	biological_process	regulation of biological process	2	326	11	18336	0.181818182	0.01558932	0.05354935
GO:0032526	response to retinoic acid	biological_process	response to stimulus	3	326	30	18336	0.1	0.01585378	0.05354935
GO:0032667	regulation of interleukin-23 production	biological_process	regulation of biological process	1	326	1	18336	1	0.01777923	0.05354935
GO:0032764	negative regulation of mast cell cytokine production	biological_process	regulation of biological process	1	326	1	18336	1	0.01777923	0.05354935
GO:0032769	negative regulation of monooxygenase activity	biological_process	metabolic process	1	326	1	18336	1	0.01777923	0.05354935
GO:0032801	receptor catabolic process	biological_process	cellular process	2	326	11	18336	0.181818182	0.01558932	0.05354935
GO:0032803	regulation of low-density lipoprotein particle receptor catabolic process	biological_process	metabolic process	1	326	1	18336	1	0.01777923	0.05354935
GO:0032834	positive regulation of CD4-positive, CD25-positive, alpha-beta regulatory T cell differentiation involved in immune response	biological_process	developmental process	1	326	1	18336	1	0.01777923	0.05354935
GO:0032848	negative regulation of cellular pH reduction	biological_process	regulation of biological process	1	326	1	18336	1	0.01777923	0.05354935
GO:0032943	mononuclear cell proliferation	biological_process	cell proliferation	1	326	1	18336	1	0.01777923	0.05354935
GO:0032976	release of matrix enzymes from mitochondria	biological_process	cellular process	1	326	1	18336	1	0.01777923	0.05354935
GO:0033080	immature T cell proliferation in thymus	biological_process	developmental process	1	326	1	18336	1	0.01777923	0.05354935
GO:0033147	negative regulation of intracellular estrogen receptor signaling pathway	biological_process	regulation of biological process	2	326	11	18336	0.181818182	0.01558932	0.05354935
GO:0033168	conversion of ds siRNA to ss siRNA involved in RNA interference	biological_process	metabolic process	1	326	1	18336	1	0.01777923	0.05354935
GO:0033233	regulation of protein sumoylation	biological_process	metabolic process	1	326	1	18336	1	0.01777923	0.05354935
GO:0033234	negative regulation of protein sumoylation	biological_process	metabolic process	2	326	11	18336	0.181818182	0.01558932	0.05354935
GO:0033590	response to cobalamin	biological_process	response to stimulus	1	326	1	18336	1	0.01777923	0.05354935
GO:0033601	positive regulation of mammary gland epithelial cell proliferation	biological_process	regulation of biological process	2	326	11	18336	0.181818182	0.01558932	0.05354935
GO:0033668	negative regulation by symbiont of host apoptotic process	biological_process	regulation of biological process	1	326	1	18336	1	0.01777923	0.05354935
GO:0033689	negative regulation of osteoblast proliferation	biological_process	regulation of biological process	2	326	10	18336	0.2	0.01290516	0.05354935
GO:0034142	toll-like receptor 4 signaling pathway	biological_process	regulation of biological process	2	326	11	18336	0.181818182	0.01558932	0.05354935
GO:0034199	activation of protein kinase A activity	biological_process	metabolic process	1	326	1	18336	1	0.01777923	0.05354935
GO:0034255	regulation of urea metabolic process	biological_process	metabolic process	1	326	1	18336	1	0.01777923	0.05354935
GO:0034329	cell junction assembly	biological_process	cellular process	2	326	10	18336	0.2	0.01290516	0.05354935
GO:0034501	protein localization to kinetochore	biological_process	localization	2	326	11	18336	0.181818182	0.01558932	0.05354935
GO:0035019	somatic stem cell population maintenance	biological_process	developmental process	3	326	30	18336	0.1	0.01585378	0.05354935
GO:0035067	negative regulation of histone acetylation	biological_process	metabolic process	2	326	10	18336	0.2	0.01290516	0.05354935
GO:0035088	establishment or maintenance of apical/basal cell polarity	biological_process	cellular process	1	326	1	18336	1	0.01777923	0.05354935
GO:0035265	organ growth	biological_process	developmental process	2	326	11	18336	0.181818182	0.01558932	0.05354935
GO:0035409	histone H3-Y41 phosphorylation	biological_process	metabolic process	1	326	1	18336	1	0.01777923	0.05354935
GO:0035898	parathyroid hormone secretion	biological_process	signaling	1	326	1	18336	1	0.01777923	0.05354935
GO:0035921	desmosome disassembly	biological_process	cellular process	1	326	1	18336	1	0.01777923	0.05354935
GO:0035978	histone H2A-S139 phosphorylation	biological_process	metabolic process	1	326	1	18336	1	0.01777923	0.05354935
GO:0036092	phosphatidylinositol-3-phosphate biosynthetic process	biological_process	metabolic process	2	326	10	18336	0.2	0.01290516	0.05354935
GO:0036316	SREBP-SCAP complex retention in endoplasmic reticulum	biological_process	metabolic process	1	326	1	18336	1	0.01777923	0.05354935
GO:0036333	hepatocyte homeostasis	biological_process	biological regulation	1	326	1	18336	1	0.01777923	0.05354935
GO:0036404	conversion of ds siRNA to ss siRNA	biological_process	metabolic process	1	326	1	18336	1	0.01777923	0.05354935
GO:0038030	non-canonical Wnt signaling pathway via MAPK cascade	biological_process	regulation of biological process	1	326	1	18336	1	0.01777923	0.05354935
GO:0038160	CXCL12-activated CXCR4 signaling pathway	biological_process	regulation of biological process	1	326	1	18336	1	0.01777923	0.05354935
GO:0038179	neurotrophin signaling pathway	biological_process	regulation of biological process	1	326	1	18336	1	0.01777923	0.05354935
GO:0038185	intracellular bile acid receptor signaling pathway	biological_process	regulation of biological process	1	326	1	18336	1	0.01777923	0.05354935
GO:0042092	type 2 immune response	biological_process	immune system process	1	326	1	18336	1	0.01777923	0.05354935
GO:0042480	negative regulation of eye photoreceptor cell development	biological_process	developmental process	1	326	1	18336	1	0.01777923	0.05354935
GO:0042595	behavioral response to starvation	biological_process	response to stimulus	1	326	1	18336	1	0.01777923	0.05354935
GO:0043067	regulation of programmed cell death	biological_process	regulation of biological process	1	326	1	18336	1	0.01777923	0.05354935
GO:0043278	response to morphine	biological_process	response to stimulus	2	326	10	18336	0.2	0.01290516	0.05354935
GO:0043375	CD8-positive, alpha-beta T cell lineage commitment	biological_process	developmental process	1	326	1	18336	1	0.01777923	0.05354935
GO:0043379	memory T cell differentiation	biological_process	developmental process	1	326	1	18336	1	0.01777923	0.05354935
GO:0043380	regulation of memory T cell differentiation	biological_process	developmental process	1	326	1	18336	1	0.01777923	0.05354935
GO:0044345	stromal-epithelial cell signaling involved in prostate gland development	biological_process	developmental process	1	326	1	18336	1	0.01777923	0.05354935
GO:0044843	cell cycle G1/S phase transition	biological_process	cellular process	1	326	1	18336	1	0.01777923	0.05354935
GO:0045023	G0 to G1 transition	biological_process	cellular process	1	326	1	18336	1	0.01777923	0.05354935
GO:0045086	positive regulation of interleukin-2 biosynthetic process	biological_process	metabolic process	2	326	11	18336	0.181818182	0.01558932	0.05354935
GO:0045088	regulation of innate immune response	biological_process	regulation of biological process	2	326	11	18336	0.181818182	0.01558932	0.05354935
GO:0045595	regulation of cell differentiation	biological_process	developmental process	3	326	30	18336	0.1	0.01585378	0.05354935
GO:0045665	negative regulation of neuron differentiation	biological_process	developmental process	4	326	56	18336	0.071428571	0.0174568	0.05354935
GO:0045727	positive regulation of translation	biological_process	metabolic process	4	326	55	18336	0.072727273	0.01643376	0.05354935
GO:0045930	negative regulation of mitotic cell cycle	biological_process	regulation of biological process	3	326	28	18336	0.107142857	0.01312933	0.05354935
GO:0046452	dihydrofolate metabolic process	biological_process	metabolic process	1	326	1	18336	1	0.01777923	0.05354935
GO:0046621	negative regulation of organ growth	biological_process	developmental process	2	326	10	18336	0.2	0.01290516	0.05354935
GO:0048392	intermediate mesodermal cell differentiation	biological_process	developmental process	1	326	1	18336	1	0.01777923	0.05354935
GO:0048753	pigment granule organization	biological_process	pigmentation	1	326	1	18336	1	0.01777923	0.05354935
GO:0048807	female genitalia morphogenesis	biological_process	developmental process	1	326	1	18336	1	0.01777923	0.05354935
GO:0050435	amyloid-beta metabolic process	biological_process	metabolic process	2	326	11	18336	0.181818182	0.01558932	0.05354935
GO:0050707	regulation of cytokine secretion	biological_process	regulation of biological process	2	326	10	18336	0.2	0.01290516	0.05354935
GO:0050812	regulation of acyl-CoA biosynthetic process	biological_process	metabolic process	1	326	1	18336	1	0.01777923	0.05354935
GO:0050872	white fat cell differentiation	biological_process	developmental process	2	326	10	18336	0.2	0.01290516	0.05354935
GO:0051088	PMA-inducible membrane protein ectodomain proteolysis	biological_process	metabolic process	1	326	1	18336	1	0.01777923	0.05354935
GO:0051089	constitutive protein ectodomain proteolysis	biological_process	metabolic process	1	326	1	18336	1	0.01777923	0.05354935
GO:0051146	striated muscle cell differentiation	biological_process	developmental process	2	326	11	18336	0.181818182	0.01558932	0.05354935
GO:0051585	negative regulation of dopamine uptake involved in synaptic transmission	biological_process	regulation of biological process	1	326	1	18336	1	0.01777923	0.05354935
GO:0051622	negative regulation of norepinephrine uptake	biological_process	regulation of biological process	1	326	1	18336	1	0.01777923	0.05354935
GO:0051973	positive regulation of telomerase activity	biological_process	metabolic process	3	326	31	18336	0.096774194	0.01732601	0.05354935
GO:0055020	positive regulation of cardiac muscle fiber development	biological_process	developmental process	1	326	1	18336	1	0.01777923	0.05354935
GO:0055024	regulation of cardiac muscle tissue development	biological_process	developmental process	1	326	1	18336	1	0.01777923	0.05354935
GO:0060004	reflex	biological_process	response to stimulus	1	326	1	18336	1	0.01777923	0.05354935
GO:0060156	milk ejection reflex	biological_process	developmental process	1	326	1	18336	1	0.01777923	0.05354935
GO:0060165	regulation of timing of subpallium neuron differentiation	biological_process	developmental process	1	326	1	18336	1	0.01777923	0.05354935
GO:0060218	hematopoietic stem cell differentiation	biological_process	cellular process	2	326	10	18336	0.2	0.01290516	0.05354935
GO:0060283	negative regulation of oocyte development	biological_process	reproduction	1	326	1	18336	1	0.01777923	0.05354935
GO:0060503	bud dilation involved in lung branching	biological_process	developmental process	1	326	1	18336	1	0.01777923	0.05354935
GO:0060550	positive regulation of fructose 1,6-bisphosphate 1-phosphatase activity	biological_process	metabolic process	1	326	1	18336	1	0.01777923	0.05354935
GO:0060552	positive regulation of fructose 1,6-bisphosphate metabolic process	biological_process	metabolic process	1	326	1	18336	1	0.01777923	0.05354935
GO:0060592	mammary gland formation	biological_process	developmental process	1	326	1	18336	1	0.01777923	0.05354935
GO:0060691	epithelial cell maturation involved in salivary gland development	biological_process	developmental process	1	326	1	18336	1	0.01777923	0.05354935
GO:0060709	glycogen cell differentiation involved in embryonic placenta development	biological_process	developmental process	1	326	1	18336	1	0.01777923	0.05354935
GO:0060751	branch elongation involved in mammary gland duct branching	biological_process	multicellular organismal process	1	326	1	18336	1	0.01777923	0.05354935
GO:0060806	negative regulation of cell differentiation involved in embryonic placenta development	biological_process	reproduction	1	326	1	18336	1	0.01777923	0.05354935
GO:0060843	venous endothelial cell differentiation	biological_process	developmental process	1	326	1	18336	1	0.01777923	0.05354935
GO:0060976	coronary vasculature development	biological_process	developmental process	3	326	28	18336	0.107142857	0.01312933	0.05354935
GO:0061040	female gonad morphogenesis	biological_process	developmental process	1	326	1	18336	1	0.01777923	0.05354935
GO:0061078	positive regulation of prostaglandin secretion involved in immune response	biological_process	regulation of biological process	1	326	1	18336	1	0.01777923	0.05354935
GO:0061081	positive regulation of myeloid leukocyte cytokine production involved in immune response	biological_process	regulation of biological process	1	326	1	18336	1	0.01777923	0.05354935
GO:0061085	regulation of histone H3-K27 methylation	biological_process	metabolic process	1	326	1	18336	1	0.01777923	0.05354935
GO:0061100	lung neuroendocrine cell differentiation	biological_process	developmental process	1	326	1	18336	1	0.01777923	0.05354935
GO:0061102	stomach neuroendocrine cell differentiation	biological_process	developmental process	1	326	1	18336	1	0.01777923	0.05354935
GO:0061103	carotid body glomus cell differentiation	biological_process	developmental process	1	326	1	18336	1	0.01777923	0.05354935
GO:0061149	BMP signaling pathway involved in ureter morphogenesis	biological_process	developmental process	1	326	1	18336	1	0.01777923	0.05354935
GO:0061151	BMP signaling pathway involved in renal system segmentation	biological_process	developmental process	1	326	1	18336	1	0.01777923	0.05354935
GO:0061155	pulmonary artery endothelial tube morphogenesis	biological_process	developmental process	1	326	1	18336	1	0.01777923	0.05354935
GO:0061369	negative regulation of testicular blood vessel morphogenesis	biological_process	developmental process	1	326	1	18336	1	0.01777923	0.05354935
GO:0061433	cellular response to caloric restriction	biological_process	response to stimulus	1	326	1	18336	1	0.01777923	0.05354935
GO:0061549	sympathetic ganglion development	biological_process	developmental process	2	326	11	18336	0.181818182	0.01558932	0.05354935
GO:0070430	positive regulation of nucleotide-binding oligomerization domain containing 1 signaling pathway	biological_process	regulation of biological process	1	326	1	18336	1	0.01777923	0.05354935
GO:0070434	positive regulation of nucleotide-binding oligomerization domain containing 2 signaling pathway	biological_process	regulation of biological process	1	326	1	18336	1	0.01777923	0.05354935
GO:0070512	positive regulation of histone H4-K20 methylation	biological_process	metabolic process	1	326	1	18336	1	0.01777923	0.05354935
GO:0070862	negative regulation of protein exit from endoplasmic reticulum	biological_process	regulation of biological process	1	326	1	18336	1	0.01777923	0.05354935
GO:0070933	histone H4 deacetylation	biological_process	metabolic process	2	326	11	18336	0.181818182	0.01558932	0.05354935
GO:0071000	response to magnetism	biological_process	response to stimulus	1	326	1	18336	1	0.01777923	0.05354935
GO:0071243	cellular response to arsenic-containing substance	biological_process	response to stimulus	2	326	10	18336	0.2	0.01290516	0.05354935
GO:0071285	cellular response to lithium ion	biological_process	response to stimulus	2	326	10	18336	0.2	0.01290516	0.05354935
GO:0071305	cellular response to vitamin D	biological_process	cellular process	1	326	1	18336	1	0.01777923	0.05354935
GO:0071354	cellular response to interleukin-6	biological_process	response to stimulus	2	326	11	18336	0.181818182	0.01558932	0.05354935
GO:0071409	cellular response to cycloheximide	biological_process	response to stimulus	1	326	1	18336	1	0.01777923	0.05354935
GO:0071417	cellular response to organonitrogen compound	biological_process	response to stimulus	1	326	1	18336	1	0.01777923	0.05354935
GO:0071441	negative regulation of histone H3-K14 acetylation	biological_process	metabolic process	1	326	1	18336	1	0.01777923	0.05354935
GO:0071506	cellular response to mycophenolic acid	biological_process	response to stimulus	1	326	1	18336	1	0.01777923	0.05354935
GO:0071893	BMP signaling pathway involved in nephric duct formation	biological_process	developmental process	1	326	1	18336	1	0.01777923	0.05354935
GO:0072097	negative regulation of branch elongation involved in ureteric bud branching by BMP signaling pathway	biological_process	developmental process	1	326	1	18336	1	0.01777923	0.05354935
GO:0072101	specification of ureteric bud anterior/posterior symmetry by BMP signaling pathway	biological_process	developmental process	1	326	1	18336	1	0.01777923	0.05354935
GO:0072110	glomerular mesangial cell proliferation	biological_process	developmental process	1	326	1	18336	1	0.01777923	0.05354935
GO:0072172	mesonephric tubule formation	biological_process	developmental process	1	326	1	18336	1	0.01777923	0.05354935
GO:0072192	ureter epithelial cell differentiation	biological_process	developmental process	1	326	1	18336	1	0.01777923	0.05354935
GO:0072198	mesenchymal cell proliferation involved in ureter development	biological_process	developmental process	1	326	1	18336	1	0.01777923	0.05354935
GO:0072200	negative regulation of mesenchymal cell proliferation involved in ureter development	biological_process	developmental process	1	326	1	18336	1	0.01777923	0.05354935
GO:0072273	metanephric nephron morphogenesis	biological_process	developmental process	1	326	1	18336	1	0.01777923	0.05354935
GO:0072303	positive regulation of glomerular metanephric mesangial cell proliferation	biological_process	developmental process	1	326	1	18336	1	0.01777923	0.05354935
GO:0072332	intrinsic apoptotic signaling pathway by p53 class mediator	biological_process	regulation of biological process	3	326	28	18336	0.107142857	0.01312933	0.05354935
GO:0072683	T cell extravasation	biological_process	immune system process	1	326	1	18336	1	0.01777923	0.05354935
GO:0090067	regulation of thalamus size	biological_process	biological regulation	1	326	1	18336	1	0.01777923	0.05354935
GO:0090194	negative regulation of glomerulus development	biological_process	developmental process	1	326	1	18336	1	0.01777923	0.05354935
GO:0090246	convergent extension involved in somitogenesis	biological_process	developmental process	1	326	1	18336	1	0.01777923	0.05354935
GO:0090387	phagolysosome assembly involved in apoptotic cell clearance	biological_process	localization	1	326	1	18336	1	0.01777923	0.05354935
GO:0090472	dibasic protein processing	biological_process	metabolic process	1	326	1	18336	1	0.01777923	0.05354935
GO:0097011	cellular response to granulocyte macrophage colony-stimulating factor stimulus	biological_process	response to stimulus	2	326	10	18336	0.2	0.01290516	0.05354935
GO:0097296	activation of cysteine-type endopeptidase activity involved in apoptotic signaling pathway	biological_process	metabolic process	1	326	1	18336	1	0.01777923	0.05354935
GO:0097326	melanocyte adhesion	biological_process	biological adhesion	1	326	1	18336	1	0.01777923	0.05354935
GO:0097474	retinal cone cell apoptotic process	biological_process	cellular process	1	326	1	18336	1	0.01777923	0.05354935
GO:0097533	cellular stress response to acid chemical	biological_process	response to stimulus	1	326	1	18336	1	0.01777923	0.05354935
GO:0097699	vascular endothelial cell response to fluid shear stress	biological_process	response to stimulus	1	326	1	18336	1	0.01777923	0.05354935
GO:0098759	cellular response to interleukin-8	biological_process	response to stimulus	1	326	1	18336	1	0.01777923	0.05354935
GO:0099039	sphingolipid translocation	biological_process	localization	1	326	1	18336	1	0.01777923	0.05354935
GO:0099111	microtubule-based transport	biological_process	localization	1	326	1	18336	1	0.01777923	0.05354935
GO:0099551	trans-synaptic signaling by neuropeptide, modulating synaptic transmission	biological_process	regulation of biological process	1	326	1	18336	1	0.01777923	0.05354935
GO:1900100	positive regulation of plasma cell differentiation	biological_process	developmental process	1	326	1	18336	1	0.01777923	0.05354935
GO:1900224	positive regulation of nodal signaling pathway involved in determination of lateral mesoderm left/right asymmetry	biological_process	developmental process	1	326	1	18336	1	0.01777923	0.05354935
GO:1900248	negative regulation of cytoplasmic translational elongation	biological_process	metabolic process	1	326	1	18336	1	0.01777923	0.05354935
GO:1900387	negative regulation of cell-cell adhesion by negative regulation of transcription from RNA polymerase II promoter	biological_process	biological adhesion	1	326	1	18336	1	0.01777923	0.05354935
GO:1901303	negative regulation of cargo loading into COPII-coated vesicle	biological_process	regulation of biological process	1	326	1	18336	1	0.01777923	0.05354935
GO:1901394	positive regulation of transforming growth factor beta1 activation	biological_process	positive regulation of biological process	1	326	1	18336	1	0.01777923	0.05354935
GO:1901964	positive regulation of cell proliferation involved in outflow tract morphogenesis	biological_process	developmental process	1	326	1	18336	1	0.01777923	0.05354935
GO:1902166	negative regulation of intrinsic apoptotic signaling pathway in response to DNA damage by p53 class mediator	biological_process	regulation of biological process	2	326	11	18336	0.181818182	0.01558932	0.05354935
GO:1902178	fibroblast growth factor receptor apoptotic signaling pathway	biological_process	regulation of biological process	1	326	1	18336	1	0.01777923	0.05354935
GO:1902512	positive regulation of apoptotic DNA fragmentation	biological_process	metabolic process	1	326	1	18336	1	0.01777923	0.05354935
GO:1902746	regulation of lens fiber cell differentiation	biological_process	developmental process	1	326	1	18336	1	0.01777923	0.05354935
GO:1903223	positive regulation of oxidative stress-induced neuron death	biological_process	regulation of biological process	1	326	1	18336	1	0.01777923	0.05354935
GO:1903284	positive regulation of glutathione peroxidase activity	biological_process	metabolic process	1	326	1	18336	1	0.01777923	0.05354935
GO:1903285	positive regulation of hydrogen peroxide catabolic process	biological_process	metabolic process	1	326	1	18336	1	0.01777923	0.05354935
GO:1903378	positive regulation of oxidative stress-induced neuron intrinsic apoptotic signaling pathway	biological_process	regulation of biological process	1	326	1	18336	1	0.01777923	0.05354935
GO:1903407	negative regulation of sodium:potassium-exchanging ATPase activity	biological_process	regulation of biological process	1	326	1	18336	1	0.01777923	0.05354935
GO:1903408	positive regulation of sodium:potassium-exchanging ATPase activity	biological_process	regulation of biological process	1	326	1	18336	1	0.01777923	0.05354935
GO:1903620	positive regulation of transdifferentiation	biological_process	developmental process	1	326	1	18336	1	0.01777923	0.05354935
GO:1903839	positive regulation of mRNA 3'-UTR binding	biological_process	biological regulation	1	326	1	18336	1	0.01777923	0.05354935
GO:1903901	negative regulation of viral life cycle	biological_process	regulation of biological process	1	326	1	18336	1	0.01777923	0.05354935
GO:1903911	positive regulation of receptor clustering	biological_process	regulation of biological process	1	326	1	18336	1	0.01777923	0.05354935
GO:1904685	positive regulation of metalloendopeptidase activity	biological_process	metabolic process	1	326	1	18336	1	0.01777923	0.05354935
GO:1904772	response to tetrachloromethane	biological_process	response to stimulus	1	326	1	18336	1	0.01777923	0.05354935
GO:1904828	positive regulation of hydrogen sulfide biosynthetic process	biological_process	metabolic process	1	326	1	18336	1	0.01777923	0.05354935
GO:1904998	negative regulation of leukocyte adhesion to arterial endothelial cell	biological_process	biological adhesion	1	326	1	18336	1	0.01777923	0.05354935
GO:1905042	negative regulation of epithelium regeneration	biological_process	developmental process	1	326	1	18336	1	0.01777923	0.05354935
GO:1905065	positive regulation of vascular smooth muscle cell differentiation	biological_process	developmental process	1	326	1	18336	1	0.01777923	0.05354935
GO:1905179	negative regulation of cardiac muscle tissue regeneration	biological_process	developmental process	1	326	1	18336	1	0.01777923	0.05354935
GO:1905208	negative regulation of cardiocyte differentiation	biological_process	developmental process	1	326	1	18336	1	0.01777923	0.05354935
GO:1905305	negative regulation of cardiac myofibril assembly	biological_process	developmental process	1	326	1	18336	1	0.01777923	0.05354935
GO:1905313	transforming growth factor beta receptor signaling pathway involved in heart development	biological_process	developmental process	1	326	1	18336	1	0.01777923	0.05354935
GO:1905317	inferior endocardial cushion morphogenesis	biological_process	developmental process	1	326	1	18336	1	0.01777923	0.05354935
GO:1905523	positive regulation of macrophage migration	biological_process	regulation of biological process	1	326	1	18336	1	0.01777923	0.05354935
GO:1905695	positive regulation of phosphatidic acid biosynthetic process	biological_process	metabolic process	1	326	1	18336	1	0.01777923	0.05354935
GO:1990117	B cell receptor apoptotic signaling pathway	biological_process	regulation of biological process	1	326	1	18336	1	0.01777923	0.05354935
GO:1990402	embryonic liver development	biological_process	developmental process	1	326	1	18336	1	0.01777923	0.05354935
GO:1990654	sebum secreting cell proliferation	biological_process	cell proliferation	1	326	1	18336	1	0.01777923	0.05354935
GO:2000005	negative regulation of metanephric S-shaped body morphogenesis	biological_process	developmental process	1	326	1	18336	1	0.01777923	0.05354935
GO:2000007	negative regulation of metanephric comma-shaped body morphogenesis	biological_process	developmental process	1	326	1	18336	1	0.01777923	0.05354935
GO:2000019	negative regulation of male gonad development	biological_process	reproduction	1	326	1	18336	1	0.01777923	0.05354935
GO:2000054	negative regulation of Wnt signaling pathway involved in dorsal/ventral axis specification	biological_process	developmental process	1	326	1	18336	1	0.01777923	0.05354935
GO:2000060	positive regulation of ubiquitin-dependent protein catabolic process	biological_process	metabolic process	2	326	11	18336	0.181818182	0.01558932	0.05354935
GO:2000066	positive regulation of cortisol biosynthetic process	biological_process	metabolic process	1	326	1	18336	1	0.01777923	0.05354935
GO:2000080	negative regulation of canonical Wnt signaling pathway involved in controlling type B pancreatic cell proliferation	biological_process	regulation of biological process	1	326	1	18336	1	0.01777923	0.05354935
GO:2000137	negative regulation of cell proliferation involved in heart morphogenesis	biological_process	developmental process	1	326	1	18336	1	0.01777923	0.05354935
GO:2000177	regulation of neural precursor cell proliferation	biological_process	regulation of biological process	2	326	10	18336	0.2	0.01290516	0.05354935
GO:2000180	negative regulation of androgen biosynthetic process	biological_process	metabolic process	1	326	1	18336	1	0.01777923	0.05354935
GO:2000213	positive regulation of glutamate metabolic process	biological_process	metabolic process	1	326	1	18336	1	0.01777923	0.05354935
GO:2000342	negative regulation of chemokine (C-X-C motif) ligand 2 production	biological_process	regulation of biological process	1	326	1	18336	1	0.01777923	0.05354935
GO:2000607	negative regulation of cell proliferation involved in mesonephros development	biological_process	developmental process	1	326	1	18336	1	0.01777923	0.05354935
GO:2000655	negative regulation of cellular response to testosterone stimulus	biological_process	regulation of biological process	1	326	1	18336	1	0.01777923	0.05354935
GO:2000683	regulation of cellular response to X-ray	biological_process	regulation of biological process	1	326	1	18336	1	0.01777923	0.05354935
GO:2000685	positive regulation of cellular response to X-ray	biological_process	regulation of biological process	1	326	1	18336	1	0.01777923	0.05354935
GO:2000703	negative regulation of fibroblast growth factor receptor signaling pathway involved in ureteric bud formation	biological_process	developmental process	1	326	1	18336	1	0.01777923	0.05354935
GO:2000734	negative regulation of glial cell-derived neurotrophic factor receptor signaling pathway involved in ureteric bud formation	biological_process	developmental process	1	326	1	18336	1	0.01777923	0.05354935
GO:2000761	positive regulation of N-terminal peptidyl-lysine acetylation	biological_process	metabolic process	1	326	1	18336	1	0.01777923	0.05354935
GO:2001012	mesenchymal cell differentiation involved in renal system development	biological_process	developmental process	1	326	1	18336	1	0.01777923	0.05354935
GO:2001022	positive regulation of response to DNA damage stimulus	biological_process	regulation of biological process	2	326	11	18336	0.181818182	0.01558932	0.05354935
GO:2001038	regulation of cellular response to drug	biological_process	regulation of biological process	1	326	1	18336	1	0.01777923	0.05354935
GO:2001250	positive regulation of ammonia assimilation cycle	biological_process	metabolic process	1	326	1	18336	1	0.01777923	0.05354935
GO:0001709	cell fate determination	biological_process	developmental process	2	326	12	18336	0.166666667	0.01848969	0.05427933
GO:0002064	epithelial cell development	biological_process	developmental process	2	326	12	18336	0.166666667	0.01848969	0.05427933
GO:0002224	toll-like receptor signaling pathway	biological_process	regulation of biological process	2	326	12	18336	0.166666667	0.01848969	0.05427933
GO:0007250	activation of NF-kappaB-inducing kinase activity	biological_process	metabolic process	2	326	12	18336	0.166666667	0.01848969	0.05427933
GO:0010259	multicellular organism aging	biological_process	developmental process	2	326	12	18336	0.166666667	0.01848969	0.05427933
GO:0010614	negative regulation of cardiac muscle hypertrophy	biological_process	regulation of biological process	2	326	12	18336	0.166666667	0.01848969	0.05427933
GO:0032270	positive regulation of cellular protein metabolic process	biological_process	metabolic process	2	326	12	18336	0.166666667	0.01848969	0.05427933
GO:0032469	endoplasmic reticulum calcium ion homeostasis	biological_process	cellular process	2	326	12	18336	0.166666667	0.01848969	0.05427933
GO:0032740	positive regulation of interleukin-17 production	biological_process	regulation of biological process	2	326	12	18336	0.166666667	0.01848969	0.05427933
GO:0035278	miRNA mediated inhibition of translation	biological_process	metabolic process	2	326	12	18336	0.166666667	0.01848969	0.05427933
GO:0038180	nerve growth factor signaling pathway	biological_process	regulation of biological process	2	326	12	18336	0.166666667	0.01848969	0.05427933
GO:0043032	positive regulation of macrophage activation	biological_process	regulation of biological process	2	326	12	18336	0.166666667	0.01848969	0.05427933
GO:0045647	negative regulation of erythrocyte differentiation	biological_process	developmental process	2	326	12	18336	0.166666667	0.01848969	0.05427933
GO:0048333	mesodermal cell differentiation	biological_process	developmental process	2	326	12	18336	0.166666667	0.01848969	0.05427933
GO:0048599	oocyte development	biological_process	developmental process	2	326	12	18336	0.166666667	0.01848969	0.05427933
GO:0050862	positive regulation of T cell receptor signaling pathway	biological_process	regulation of biological process	2	326	12	18336	0.166666667	0.01848969	0.05427933
GO:0051044	positive regulation of membrane protein ectodomain proteolysis	biological_process	metabolic process	2	326	12	18336	0.166666667	0.01848969	0.05427933
GO:0051145	smooth muscle cell differentiation	biological_process	developmental process	2	326	12	18336	0.166666667	0.01848969	0.05427933
GO:0051489	regulation of filopodium assembly	biological_process	regulation of biological process	2	326	12	18336	0.166666667	0.01848969	0.05427933
GO:0060038	cardiac muscle cell proliferation	biological_process	developmental process	2	326	12	18336	0.166666667	0.01848969	0.05427933
GO:0060674	placenta blood vessel development	biological_process	reproduction	2	326	12	18336	0.166666667	0.01848969	0.05427933
GO:0060766	negative regulation of androgen receptor signaling pathway	biological_process	regulation of biological process	2	326	12	18336	0.166666667	0.01848969	0.05427933
GO:0060993	kidney morphogenesis	biological_process	developmental process	2	326	12	18336	0.166666667	0.01848969	0.05427933
GO:0090399	replicative senescence	biological_process	developmental process	2	326	12	18336	0.166666667	0.01848969	0.05427933
GO:0001656	metanephros development	biological_process	developmental process	3	326	32	18336	0.09375	0.01887201	0.05511102
GO:0001707	mesoderm formation	biological_process	developmental process	3	326	32	18336	0.09375	0.01887201	0.05511102
GO:0032467	positive regulation of cytokinesis	biological_process	regulation of biological process	3	326	32	18336	0.09375	0.01887201	0.05511102
GO:0045597	positive regulation of cell differentiation	biological_process	developmental process	3	326	32	18336	0.09375	0.01887201	0.05511102
GO:0051781	positive regulation of cell division	biological_process	cellular process	3	326	32	18336	0.09375	0.01887201	0.05511102
GO:0007613	memory	biological_process	behavior	4	326	58	18336	0.068965517	0.01961986	0.05723487
GO:0035115	embryonic forelimb morphogenesis	biological_process	developmental process	3	326	33	18336	0.090909091	0.02049197	0.05971639
GO:0001952	regulation of cell-matrix adhesion	biological_process	biological adhesion	2	326	13	18336	0.153846154	0.02159779	0.06215786
GO:0006476	protein deacetylation	biological_process	metabolic process	2	326	13	18336	0.153846154	0.02159779	0.06215786
GO:0010839	negative regulation of keratinocyte proliferation	biological_process	regulation of biological process	2	326	13	18336	0.153846154	0.02159779	0.06215786
GO:0015918	sterol transport	biological_process	localization	2	326	13	18336	0.153846154	0.02159779	0.06215786
GO:0043922	negative regulation by host of viral transcription	biological_process	metabolic process	2	326	13	18336	0.153846154	0.02159779	0.06215786
GO:0048665	neuron fate specification	biological_process	developmental process	2	326	13	18336	0.153846154	0.02159779	0.06215786
GO:0051403	stress-activated MAPK cascade	biological_process	metabolic process	2	326	13	18336	0.153846154	0.02159779	0.06215786
GO:0060389	pathway-restricted SMAD protein phosphorylation	biological_process	response to stimulus	2	326	13	18336	0.153846154	0.02159779	0.06215786
GO:0060546	negative regulation of necroptotic process	biological_process	regulation of biological process	2	326	13	18336	0.153846154	0.02159779	0.06215786
GO:0060707	trophoblast giant cell differentiation	biological_process	developmental process	2	326	13	18336	0.153846154	0.02159779	0.06215786
GO:0071498	cellular response to fluid shear stress	biological_process	response to stimulus	2	326	13	18336	0.153846154	0.02159779	0.06215786
GO:2000737	negative regulation of stem cell differentiation	biological_process	developmental process	2	326	13	18336	0.153846154	0.02159779	0.06215786
GO:0032482	Rab protein signal transduction	biological_process	regulation of biological process	4	326	60	18336	0.066666667	0.02194131	0.06308127
GO:0006979	response to oxidative stress	biological_process	response to stimulus	5	326	90	18336	0.055555556	0.02219493	0.06348252
GO:0007346	regulation of mitotic cell cycle	biological_process	regulation of biological process	3	326	34	18336	0.088235294	0.02218602	0.06348252
GO:0007565	female pregnancy	biological_process	reproduction	3	326	34	18336	0.088235294	0.02218602	0.06348252
GO:0048469	cell maturation	biological_process	developmental process	3	326	34	18336	0.088235294	0.02218602	0.06348252
GO:0060291	long-term synaptic potentiation	biological_process	regulation of biological process	3	326	34	18336	0.088235294	0.02218602	0.06348252
GO:0030501	positive regulation of bone mineralization	biological_process	regulation of biological process	3	326	35	18336	0.085714286	0.02395417	0.06823383
GO:0043473	pigmentation	biological_process	pigmentation	3	326	35	18336	0.085714286	0.02395417	0.06823383
GO:0048013	ephrin receptor signaling pathway	biological_process	regulation of biological process	3	326	35	18336	0.085714286	0.02395417	0.06823383
GO:0051209	release of sequestered calcium ion into cytosol	biological_process	regulation of biological process	3	326	35	18336	0.085714286	0.02395417	0.06823383
GO:0002028	regulation of sodium ion transport	biological_process	regulation of biological process	2	326	14	18336	0.142857143	0.02490536	0.07015346
GO:0008593	regulation of Notch signaling pathway	biological_process	regulation of biological process	2	326	14	18336	0.142857143	0.02490536	0.07015346
GO:0032703	negative regulation of interleukin-2 production	biological_process	regulation of biological process	2	326	14	18336	0.142857143	0.02490536	0.07015346
GO:0045618	positive regulation of keratinocyte differentiation	biological_process	developmental process	2	326	14	18336	0.142857143	0.02490536	0.07015346
GO:0060216	definitive hemopoiesis	biological_process	developmental process	2	326	14	18336	0.142857143	0.02490536	0.07015346
GO:0061036	positive regulation of cartilage development	biological_process	developmental process	2	326	14	18336	0.142857143	0.02490536	0.07015346
GO:0070885	negative regulation of calcineurin-NFAT signaling cascade	biological_process	regulation of biological process	2	326	14	18336	0.142857143	0.02490536	0.07015346
GO:0071380	cellular response to prostaglandin E stimulus	biological_process	response to stimulus	2	326	14	18336	0.142857143	0.02490536	0.07015346
GO:1902043	positive regulation of extrinsic apoptotic signaling pathway via death domain receptors	biological_process	regulation of biological process	2	326	14	18336	0.142857143	0.02490536	0.07015346
GO:1903364	positive regulation of cellular protein catabolic process	biological_process	metabolic process	2	326	14	18336	0.142857143	0.02490536	0.07015346
GO:2000045	regulation of G1/S transition of mitotic cell cycle	biological_process	regulation of biological process	2	326	14	18336	0.142857143	0.02490536	0.07015346
GO:0001890	placenta development	biological_process	reproduction	3	326	36	18336	0.083333333	0.02579639	0.07258984
GO:0006366	transcription by RNA polymerase II	biological_process	metabolic process	6	326	128	18336	0.046875	0.02693579	0.07564309
GO:0008360	regulation of cell shape	biological_process	developmental process	6	326	128	18336	0.046875	0.02693579	0.07564309
GO:0032091	negative regulation of protein binding	biological_process	biological regulation	4	326	64	18336	0.0625	0.02706925	0.07594125
GO:0045087	innate immune response	biological_process	immune system process	10	326	278	18336	0.035971223	0.02750552	0.07708747
GO:0007043	cell-cell junction assembly	biological_process	cellular process	3	326	37	18336	0.081081081	0.02771255	0.07735609
GO:0007193	adenylate cyclase-inhibiting G protein-coupled receptor signaling pathway	biological_process	response to stimulus	3	326	37	18336	0.081081081	0.02771255	0.07735609
GO:0050853	B cell receptor signaling pathway	biological_process	regulation of biological process	3	326	37	18336	0.081081081	0.02771255	0.07735609
GO:1900026	positive regulation of substrate adhesion-dependent cell spreading	biological_process	developmental process	3	326	37	18336	0.081081081	0.02771255	0.07735609
GO:0003203	endocardial cushion morphogenesis	biological_process	developmental process	2	326	15	18336	0.133333333	0.02840436	0.07857787
GO:0006977	DNA damage response, signal transduction by p53 class mediator resulting in cell cycle arrest	biological_process	regulation of biological process	2	326	15	18336	0.133333333	0.02840436	0.07857787
GO:0022011	myelination in peripheral nervous system	biological_process	developmental process	2	326	15	18336	0.133333333	0.02840436	0.07857787
GO:0023019	signal transduction involved in regulation of gene expression	biological_process	metabolic process	2	326	15	18336	0.133333333	0.02840436	0.07857787
GO:0031641	regulation of myelination	biological_process	developmental process	2	326	15	18336	0.133333333	0.02840436	0.07857787
GO:0032570	response to progesterone	biological_process	response to stimulus	2	326	15	18336	0.133333333	0.02840436	0.07857787
GO:0051591	response to cAMP	biological_process	response to stimulus	2	326	15	18336	0.133333333	0.02840436	0.07857787
GO:1901216	positive regulation of neuron death	biological_process	regulation of biological process	2	326	15	18336	0.133333333	0.02840436	0.07857787
GO:1990090	cellular response to nerve growth factor stimulus	biological_process	response to stimulus	2	326	15	18336	0.133333333	0.02840436	0.07857787
GO:0045732	positive regulation of protein catabolic process	biological_process	metabolic process	4	326	65	18336	0.061538462	0.02845375	0.07863633
GO:0000320	re-entry into mitotic cell cycle	biological_process	cellular process	1	326	2	18336	0.5	0.03524332	0.07974159
GO:0000720	pyrimidine dimer repair by nucleotide-excision repair	biological_process	metabolic process	1	326	2	18336	0.5	0.03524332	0.07974159
GO:0001315	age-dependent response to reactive oxygen species	biological_process	developmental process	1	326	2	18336	0.5	0.03524332	0.07974159
GO:0001544	initiation of primordial ovarian follicle growth	biological_process	developmental process	1	326	2	18336	0.5	0.03524332	0.07974159
GO:0001704	formation of primary germ layer	biological_process	developmental process	1	326	2	18336	0.5	0.03524332	0.07974159
GO:0001710	mesodermal cell fate commitment	biological_process	developmental process	1	326	2	18336	0.5	0.03524332	0.07974159
GO:0001754	eye photoreceptor cell differentiation	biological_process	developmental process	1	326	2	18336	0.5	0.03524332	0.07974159
GO:0001781	neutrophil apoptotic process	biological_process	immune system process	1	326	2	18336	0.5	0.03524332	0.07974159
GO:0001933	negative regulation of protein phosphorylation	biological_process	metabolic process	4	326	67	18336	0.059701493	0.03134713	0.07974159
GO:0002042	cell migration involved in sprouting angiogenesis	biological_process	developmental process	2	326	16	18336	0.125	0.032087	0.07974159
GO:0002076	osteoblast development	biological_process	developmental process	2	326	16	18336	0.125	0.032087	0.07974159
GO:0002352	B cell negative selection	biological_process	developmental process	1	326	2	18336	0.5	0.03524332	0.07974159
GO:0002448	mast cell mediated immunity	biological_process	immune system process	1	326	2	18336	0.5	0.03524332	0.07974159
GO:0002537	nitric oxide production involved in inflammatory response	biological_process	response to stimulus	1	326	2	18336	0.5	0.03524332	0.07974159
GO:0002551	mast cell chemotaxis	biological_process	immune system process	1	326	2	18336	0.5	0.03524332	0.07974159
GO:0002667	regulation of T cell anergy	biological_process	developmental process	1	326	2	18336	0.5	0.03524332	0.07974159
GO:0002675	positive regulation of acute inflammatory response	biological_process	regulation of biological process	1	326	2	18336	0.5	0.03524332	0.07974159
GO:0002739	regulation of cytokine secretion involved in immune response	biological_process	regulation of biological process	1	326	2	18336	0.5	0.03524332	0.07974159
GO:0003002	regionalization	biological_process	developmental process	1	326	2	18336	0.5	0.03524332	0.07974159
GO:0003057	regulation of the force of heart contraction by chemical signal	biological_process	regulation of biological process	1	326	2	18336	0.5	0.03524332	0.07974159
GO:0003130	BMP signaling pathway involved in heart induction	biological_process	developmental process	1	326	2	18336	0.5	0.03524332	0.07974159
GO:0003160	endocardium morphogenesis	biological_process	developmental process	1	326	2	18336	0.5	0.03524332	0.07974159
GO:0003207	cardiac chamber formation	biological_process	developmental process	1	326	2	18336	0.5	0.03524332	0.07974159
GO:0003220	left ventricular cardiac muscle tissue morphogenesis	biological_process	developmental process	1	326	2	18336	0.5	0.03524332	0.07974159
GO:0003252	negative regulation of cell proliferation involved in heart valve morphogenesis	biological_process	developmental process	1	326	2	18336	0.5	0.03524332	0.07974159
GO:0003294	atrial ventricular junction remodeling	biological_process	developmental process	1	326	2	18336	0.5	0.03524332	0.07974159
GO:0003430	growth plate cartilage chondrocyte growth	biological_process	developmental process	1	326	2	18336	0.5	0.03524332	0.07974159
GO:0006403	RNA localization	biological_process	localization	1	326	2	18336	0.5	0.03524332	0.07974159
GO:0006591	ornithine metabolic process	biological_process	metabolic process	1	326	2	18336	0.5	0.03524332	0.07974159
GO:0006788	heme oxidation	biological_process	metabolic process	1	326	2	18336	0.5	0.03524332	0.07974159
GO:0006855	drug transmembrane transport	biological_process	response to stimulus	2	326	16	18336	0.125	0.032087	0.07974159
GO:0006924	activation-induced cell death of T cells	biological_process	immune system process	1	326	2	18336	0.5	0.03524332	0.07974159
GO:0006991	response to sterol depletion	biological_process	response to stimulus	1	326	2	18336	0.5	0.03524332	0.07974159
GO:0007015	actin filament organization	biological_process	cellular process	5	326	99	18336	0.050505051	0.03180962	0.07974159
GO:0007098	centrosome cycle	biological_process	cellular process	3	326	38	18336	0.078947368	0.02970245	0.07974159
GO:0007172	signal complex assembly	biological_process	regulation of biological process	1	326	2	18336	0.5	0.03524332	0.07974159
GO:0007352	zygotic specification of dorsal/ventral axis	biological_process	developmental process	1	326	2	18336	0.5	0.03524332	0.07974159
GO:0007356	thorax and anterior abdomen determination	biological_process	developmental process	1	326	2	18336	0.5	0.03524332	0.07974159
GO:0007621	negative regulation of female receptivity	biological_process	reproduction	1	326	2	18336	0.5	0.03524332	0.07974159
GO:0008050	female courtship behavior	biological_process	reproduction	1	326	2	18336	0.5	0.03524332	0.07974159
GO:0008627	intrinsic apoptotic signaling pathway in response to osmotic stress	biological_process	regulation of biological process	1	326	2	18336	0.5	0.03524332	0.07974159
GO:0009786	regulation of asymmetric cell division	biological_process	regulation of biological process	1	326	2	18336	0.5	0.03524332	0.07974159
GO:0010424	DNA methylation on cytosine within a CG sequence	biological_process	metabolic process	1	326	2	18336	0.5	0.03524332	0.07974159
GO:0010559	regulation of glycoprotein biosynthetic process	biological_process	metabolic process	1	326	2	18336	0.5	0.03524332	0.07974159
GO:0010633	negative regulation of epithelial cell migration	biological_process	regulation of biological process	2	326	16	18336	0.125	0.032087	0.07974159
GO:0010643	cell communication by chemical coupling	biological_process	cellular process	1	326	2	18336	0.5	0.03524332	0.07974159
GO:0010804	negative regulation of tumor necrosis factor-mediated signaling pathway	biological_process	regulation of biological process	2	326	16	18336	0.125	0.032087	0.07974159
GO:0010934	macrophage cytokine production	biological_process	immune system process	1	326	2	18336	0.5	0.03524332	0.07974159
GO:0014013	regulation of gliogenesis	biological_process	developmental process	1	326	2	18336	0.5	0.03524332	0.07974159
GO:0014908	myotube differentiation involved in skeletal muscle regeneration	biological_process	developmental process	1	326	2	18336	0.5	0.03524332	0.07974159
GO:0016575	histone deacetylation	biological_process	metabolic process	3	326	38	18336	0.078947368	0.02970245	0.07974159
GO:0019049	evasion or tolerance of host defenses by virus	biological_process	multi-organism process	1	326	2	18336	0.5	0.03524332	0.07974159
GO:0021529	spinal cord oligodendrocyte cell differentiation	biological_process	developmental process	1	326	2	18336	0.5	0.03524332	0.07974159
GO:0021546	rhombomere development	biological_process	developmental process	1	326	2	18336	0.5	0.03524332	0.07974159
GO:0021571	rhombomere 5 development	biological_process	developmental process	1	326	2	18336	0.5	0.03524332	0.07974159
GO:0021599	abducens nerve formation	biological_process	developmental process	1	326	2	18336	0.5	0.03524332	0.07974159
GO:0021649	vestibulocochlear nerve structural organization	biological_process	developmental process	1	326	2	18336	0.5	0.03524332	0.07974159
GO:0021750	vestibular nucleus development	biological_process	developmental process	1	326	2	18336	0.5	0.03524332	0.07974159
GO:0021778	oligodendrocyte cell fate specification	biological_process	developmental process	1	326	2	18336	0.5	0.03524332	0.07974159
GO:0030318	melanocyte differentiation	biological_process	developmental process	2	326	16	18336	0.125	0.032087	0.07974159
GO:0030859	polarized epithelial cell differentiation	biological_process	developmental process	1	326	2	18336	0.5	0.03524332	0.07974159
GO:0030910	olfactory placode formation	biological_process	developmental process	1	326	2	18336	0.5	0.03524332	0.07974159
GO:0031052	chromosome breakage	biological_process	metabolic process	1	326	2	18336	0.5	0.03524332	0.07974159
GO:0031291	Ran protein signal transduction	biological_process	regulation of biological process	1	326	2	18336	0.5	0.03524332	0.07974159
GO:0031393	negative regulation of prostaglandin biosynthetic process	biological_process	metabolic process	1	326	2	18336	0.5	0.03524332	0.07974159
GO:0031589	cell-substrate adhesion	biological_process	biological adhesion	2	326	16	18336	0.125	0.032087	0.07974159
GO:0032088	negative regulation of NF-kappaB transcription factor activity	biological_process	metabolic process	4	326	66	18336	0.060606061	0.02987965	0.07974159
GO:0032148	activation of protein kinase B activity	biological_process	metabolic process	2	326	16	18336	0.125	0.032087	0.07974159
GO:0032258	protein localization by the Cvt pathway	biological_process	localization	1	326	2	18336	0.5	0.03524332	0.07974159
GO:0032349	positive regulation of aldosterone biosynthetic process	biological_process	metabolic process	1	326	2	18336	0.5	0.03524332	0.07974159
GO:0032436	positive regulation of proteasomal ubiquitin-dependent protein catabolic process	biological_process	metabolic process	4	326	67	18336	0.059701493	0.03134713	0.07974159
GO:0032534	regulation of microvillus assembly	biological_process	regulation of biological process	1	326	2	18336	0.5	0.03524332	0.07974159
GO:0032692	negative regulation of interleukin-1 production	biological_process	regulation of biological process	1	326	2	18336	0.5	0.03524332	0.07974159
GO:0032707	negative regulation of interleukin-23 production	biological_process	regulation of biological process	1	326	2	18336	0.5	0.03524332	0.07974159
GO:0032735	positive regulation of interleukin-12 production	biological_process	regulation of biological process	2	326	16	18336	0.125	0.032087	0.07974159
GO:0032762	mast cell cytokine production	biological_process	immune system process	1	326	2	18336	0.5	0.03524332	0.07974159
GO:0032776	DNA methylation on cytosine	biological_process	metabolic process	1	326	2	18336	0.5	0.03524332	0.07974159
GO:0032796	uropod organization	biological_process	cellular process	1	326	2	18336	0.5	0.03524332	0.07974159
GO:0032804	negative regulation of low-density lipoprotein particle receptor catabolic process	biological_process	metabolic process	1	326	2	18336	0.5	0.03524332	0.07974159
GO:0032823	regulation of natural killer cell differentiation	biological_process	developmental process	1	326	2	18336	0.5	0.03524332	0.07974159
GO:0032902	nerve growth factor production	biological_process	multicellular organismal process	1	326	2	18336	0.5	0.03524332	0.07974159
GO:0032924	activin receptor signaling pathway	biological_process	regulation of biological process	2	326	16	18336	0.125	0.032087	0.07974159
GO:0033082	regulation of extrathymic T cell differentiation	biological_process	developmental process	1	326	2	18336	0.5	0.03524332	0.07974159
GO:0033158	regulation of protein import into nucleus, translocation	biological_process	regulation of biological process	1	326	2	18336	0.5	0.03524332	0.07974159
GO:0033762	response to glucagon	biological_process	response to stimulus	1	326	2	18336	0.5	0.03524332	0.07974159
GO:0034115	negative regulation of heterotypic cell-cell adhesion	biological_process	developmental process	2	326	16	18336	0.125	0.032087	0.07974159
GO:0034342	response to type III interferon	biological_process	immune system process	1	326	2	18336	0.5	0.03524332	0.07974159
GO:0034349	glial cell apoptotic process	biological_process	cellular process	1	326	2	18336	0.5	0.03524332	0.07974159
GO:0034391	regulation of smooth muscle cell apoptotic process	biological_process	regulation of biological process	1	326	2	18336	0.5	0.03524332	0.07974159
GO:0034395	regulation of transcription from RNA polymerase II promoter in response to iron	biological_process	metabolic process	1	326	2	18336	0.5	0.03524332	0.07974159
GO:0035196	production of miRNAs involved in gene silencing by miRNA	biological_process	metabolic process	2	326	16	18336	0.125	0.032087	0.07974159
GO:0035358	regulation of peroxisome proliferator activated receptor signaling pathway	biological_process	regulation of biological process	1	326	2	18336	0.5	0.03524332	0.07974159
GO:0035407	histone H3-T11 phosphorylation	biological_process	metabolic process	1	326	2	18336	0.5	0.03524332	0.07974159
GO:0035701	hematopoietic stem cell migration	biological_process	locomotion	1	326	2	18336	0.5	0.03524332	0.07974159
GO:0035947	regulation of gluconeogenesis by regulation of transcription from RNA polymerase II promoter	biological_process	metabolic process	1	326	2	18336	0.5	0.03524332	0.07974159
GO:0035984	cellular response to trichostatin A	biological_process	response to stimulus	1	326	2	18336	0.5	0.03524332	0.07974159
GO:0035990	tendon cell differentiation	biological_process	developmental process	1	326	2	18336	0.5	0.03524332	0.07974159
GO:0036294	cellular response to decreased oxygen levels	biological_process	response to stimulus	1	326	2	18336	0.5	0.03524332	0.07974159
GO:0038091	positive regulation of cell proliferation by VEGF-activated platelet derived growth factor receptor signaling pathway	biological_process	regulation of biological process	1	326	2	18336	0.5	0.03524332	0.07974159
GO:0038109	Kit signaling pathway	biological_process	regulation of biological process	1	326	2	18336	0.5	0.03524332	0.07974159
GO:0042045	epithelial fluid transport	biological_process	localization	1	326	2	18336	0.5	0.03524332	0.07974159
GO:0042176	regulation of protein catabolic process	biological_process	regulation of biological process	2	326	16	18336	0.125	0.032087	0.07974159
GO:0042462	eye photoreceptor cell development	biological_process	developmental process	2	326	16	18336	0.125	0.032087	0.07974159
GO:0042538	hyperosmotic salinity response	biological_process	response to stimulus	1	326	2	18336	0.5	0.03524332	0.07974159
GO:0043124	negative regulation of I-kappaB kinase/NF-kappaB signaling	biological_process	regulation of biological process	3	326	39	18336	0.076923077	0.03176581	0.07974159
GO:0043377	negative regulation of CD8-positive, alpha-beta T cell differentiation	biological_process	developmental process	1	326	2	18336	0.5	0.03524332	0.07974159
GO:0044338	canonical Wnt signaling pathway involved in mesenchymal stem cell differentiation	biological_process	developmental process	1	326	2	18336	0.5	0.03524332	0.07974159
GO:0044339	canonical Wnt signaling pathway involved in osteoblast differentiation	biological_process	developmental process	1	326	2	18336	0.5	0.03524332	0.07974159
GO:0044818	mitotic G2/M transition checkpoint	biological_process	regulation of biological process	1	326	2	18336	0.5	0.03524332	0.07974159
GO:0045003	double-strand break repair via synthesis-dependent strand annealing	biological_process	metabolic process	1	326	2	18336	0.5	0.03524332	0.07974159
GO:0045136	development of secondary sexual characteristics	biological_process	developmental process	1	326	2	18336	0.5	0.03524332	0.07974159
GO:0045578	negative regulation of B cell differentiation	biological_process	developmental process	1	326	2	18336	0.5	0.03524332	0.07974159
GO:0045605	negative regulation of epidermal cell differentiation	biological_process	developmental process	1	326	2	18336	0.5	0.03524332	0.07974159
GO:0045841	negative regulation of mitotic metaphase/anaphase transition	biological_process	regulation of biological process	1	326	2	18336	0.5	0.03524332	0.07974159
GO:0045844	positive regulation of striated muscle tissue development	biological_process	developmental process	1	326	2	18336	0.5	0.03524332	0.07974159
GO:0045900	negative regulation of translational elongation	biological_process	metabolic process	1	326	2	18336	0.5	0.03524332	0.07974159
GO:0046543	development of secondary female sexual characteristics	biological_process	developmental process	1	326	2	18336	0.5	0.03524332	0.07974159
GO:0046654	tetrahydrofolate biosynthetic process	biological_process	metabolic process	1	326	2	18336	0.5	0.03524332	0.07974159
GO:0046666	retinal cell programmed cell death	biological_process	developmental process	1	326	2	18336	0.5	0.03524332	0.07974159
GO:0046671	negative regulation of retinal cell programmed cell death	biological_process	developmental process	1	326	2	18336	0.5	0.03524332	0.07974159
GO:0046851	negative regulation of bone remodeling	biological_process	regulation of biological process	1	326	2	18336	0.5	0.03524332	0.07974159
GO:0046985	positive regulation of hemoglobin biosynthetic process	biological_process	metabolic process	1	326	2	18336	0.5	0.03524332	0.07974159
GO:0048340	paraxial mesoderm morphogenesis	biological_process	developmental process	1	326	2	18336	0.5	0.03524332	0.07974159
GO:0048563	post-embryonic animal organ morphogenesis	biological_process	developmental process	1	326	2	18336	0.5	0.03524332	0.07974159
GO:0048597	post-embryonic camera-type eye morphogenesis	biological_process	developmental process	1	326	2	18336	0.5	0.03524332	0.07974159
GO:0048634	regulation of muscle organ development	biological_process	developmental process	1	326	2	18336	0.5	0.03524332	0.07974159
GO:0048840	otolith development	biological_process	developmental process	1	326	2	18336	0.5	0.03524332	0.07974159
GO:0050725	positive regulation of interleukin-1 beta biosynthetic process	biological_process	metabolic process	1	326	2	18336	0.5	0.03524332	0.07974159
GO:0050851	antigen receptor-mediated signaling pathway	biological_process	regulation of biological process	1	326	2	18336	0.5	0.03524332	0.07974159
GO:0050918	positive chemotaxis	biological_process	locomotion	3	326	39	18336	0.076923077	0.03176581	0.07974159
GO:0051036	regulation of endosome size	biological_process	cellular process	1	326	2	18336	0.5	0.03524332	0.07974159
GO:0051097	negative regulation of helicase activity	biological_process	biological regulation	1	326	2	18336	0.5	0.03524332	0.07974159
GO:0051126	negative regulation of actin nucleation	biological_process	regulation of biological process	1	326	2	18336	0.5	0.03524332	0.07974159
GO:0051136	regulation of NK T cell differentiation	biological_process	developmental process	1	326	2	18336	0.5	0.03524332	0.07974159
GO:0051154	negative regulation of striated muscle cell differentiation	biological_process	developmental process	1	326	2	18336	0.5	0.03524332	0.07974159
GO:0051384	response to glucocorticoid	biological_process	response to stimulus	2	326	16	18336	0.125	0.032087	0.07974159
GO:0051621	regulation of norepinephrine uptake	biological_process	regulation of biological process	1	326	2	18336	0.5	0.03524332	0.07974159
GO:0051697	protein delipidation	biological_process	metabolic process	1	326	2	18336	0.5	0.03524332	0.07974159
GO:0055025	positive regulation of cardiac muscle tissue development	biological_process	developmental process	1	326	2	18336	0.5	0.03524332	0.07974159
GO:0060058	positive regulation of apoptotic process involved in mammary gland involution	biological_process	developmental process	1	326	2	18336	0.5	0.03524332	0.07974159
GO:0060139	positive regulation of apoptotic process by virus	biological_process	regulation of biological process	1	326	2	18336	0.5	0.03524332	0.07974159
GO:0060163	subpallium neuron fate commitment	biological_process	developmental process	1	326	2	18336	0.5	0.03524332	0.07974159
GO:0060434	bronchus morphogenesis	biological_process	developmental process	1	326	2	18336	0.5	0.03524332	0.07974159
GO:0060443	mammary gland morphogenesis	biological_process	developmental process	1	326	2	18336	0.5	0.03524332	0.07974159
GO:0060529	squamous basal epithelial stem cell differentiation involved in prostate gland acinus development	biological_process	reproduction	1	326	2	18336	0.5	0.03524332	0.07974159
GO:0060557	positive regulation of vitamin D biosynthetic process	biological_process	metabolic process	1	326	2	18336	0.5	0.03524332	0.07974159
GO:0060579	ventral spinal cord interneuron fate commitment	biological_process	developmental process	1	326	2	18336	0.5	0.03524332	0.07974159
GO:0060749	mammary gland alveolus development	biological_process	developmental process	2	326	16	18336	0.125	0.032087	0.07974159
GO:0060768	regulation of epithelial cell proliferation involved in prostate gland development	biological_process	reproduction	1	326	2	18336	0.5	0.03524332	0.07974159
GO:0060948	cardiac vascular smooth muscle cell development	biological_process	developmental process	1	326	2	18336	0.5	0.03524332	0.07974159
GO:0060979	vasculogenesis involved in coronary vascular morphogenesis	biological_process	developmental process	1	326	2	18336	0.5	0.03524332	0.07974159
GO:0061047	positive regulation of branching involved in lung morphogenesis	biological_process	developmental process	1	326	2	18336	0.5	0.03524332	0.07974159
GO:0061051	positive regulation of cell growth involved in cardiac muscle cell development	biological_process	developmental process	1	326	2	18336	0.5	0.03524332	0.07974159
GO:0061104	adrenal chromaffin cell differentiation	biological_process	developmental process	1	326	2	18336	0.5	0.03524332	0.07974159
GO:0061197	fungiform papilla morphogenesis	biological_process	developmental process	1	326	2	18336	0.5	0.03524332	0.07974159
GO:0061290	canonical Wnt signaling pathway involved in metanephric kidney development	biological_process	developmental process	1	326	2	18336	0.5	0.03524332	0.07974159
GO:0061502	early endosome to recycling endosome transport	biological_process	localization	1	326	2	18336	0.5	0.03524332	0.07974159
GO:0061647	histone H3-K9 modification	biological_process	metabolic process	1	326	2	18336	0.5	0.03524332	0.07974159
GO:0070424	regulation of nucleotide-binding oligomerization domain containing signaling pathway	biological_process	regulation of biological process	1	326	2	18336	0.5	0.03524332	0.07974159
GO:0070488	neutrophil aggregation	biological_process	biological adhesion	1	326	2	18336	0.5	0.03524332	0.07974159
GO:0070563	negative regulation of vitamin D receptor signaling pathway	biological_process	regulation of biological process	1	326	2	18336	0.5	0.03524332	0.07974159
GO:0071140	resolution of mitotic recombination intermediates	biological_process	metabolic process	1	326	2	18336	0.5	0.03524332	0.07974159
GO:0071228	cellular response to tumor cell	biological_process	response to stimulus	1	326	2	18336	0.5	0.03524332	0.07974159
GO:0071626	mastication	biological_process	multicellular organismal process	1	326	2	18336	0.5	0.03524332	0.07974159
GO:0072033	renal vesicle formation	biological_process	developmental process	1	326	2	18336	0.5	0.03524332	0.07974159
GO:0072104	glomerular capillary formation	biological_process	developmental process	1	326	2	18336	0.5	0.03524332	0.07974159
GO:0072125	negative regulation of glomerular mesangial cell proliferation	biological_process	developmental process	1	326	2	18336	0.5	0.03524332	0.07974159
GO:0072134	nephrogenic mesenchyme morphogenesis	biological_process	developmental process	1	326	2	18336	0.5	0.03524332	0.07974159
GO:0072174	metanephric tubule formation	biological_process	developmental process	1	326	2	18336	0.5	0.03524332	0.07974159
GO:0072179	nephric duct formation	biological_process	developmental process	1	326	2	18336	0.5	0.03524332	0.07974159
GO:0072182	regulation of nephron tubule epithelial cell differentiation	biological_process	developmental process	1	326	2	18336	0.5	0.03524332	0.07974159
GO:0072210	metanephric nephron development	biological_process	developmental process	1	326	2	18336	0.5	0.03524332	0.07974159
GO:0072331	signal transduction by p53 class mediator	biological_process	regulation of biological process	1	326	2	18336	0.5	0.03524332	0.07974159
GO:0072615	interleukin-17 secretion	biological_process	localization	1	326	2	18336	0.5	0.03524332	0.07974159
GO:0072697	protein localization to cell cortex	biological_process	localization	1	326	2	18336	0.5	0.03524332	0.07974159
GO:0072717	cellular response to actinomycin D	biological_process	response to stimulus	1	326	2	18336	0.5	0.03524332	0.07974159
GO:0072734	cellular response to staurosporine	biological_process	response to stimulus	1	326	2	18336	0.5	0.03524332	0.07974159
GO:0090042	tubulin deacetylation	biological_process	metabolic process	1	326	2	18336	0.5	0.03524332	0.07974159
GO:0090049	regulation of cell migration involved in sprouting angiogenesis	biological_process	developmental process	1	326	2	18336	0.5	0.03524332	0.07974159
GO:0090083	regulation of inclusion body assembly	biological_process	regulation of biological process	1	326	2	18336	0.5	0.03524332	0.07974159
GO:0090402	oncogene-induced cell senescence	biological_process	developmental process	1	326	2	18336	0.5	0.03524332	0.07974159
GO:0090737	telomere maintenance via telomere trimming	biological_process	metabolic process	1	326	2	18336	0.5	0.03524332	0.07974159
GO:0097252	oligodendrocyte apoptotic process	biological_process	cellular process	1	326	2	18336	0.5	0.03524332	0.07974159
GO:0097324	melanocyte migration	biological_process	locomotion	1	326	2	18336	0.5	0.03524332	0.07974159
GO:0097466	ubiquitin-dependent glycoprotein ERAD pathway	biological_process	metabolic process	1	326	2	18336	0.5	0.03524332	0.07974159
GO:0098583	learned vocalization behavior	biological_process	behavior	1	326	2	18336	0.5	0.03524332	0.07974159
GO:0098773	skin epidermis development	biological_process	developmental process	1	326	2	18336	0.5	0.03524332	0.07974159
GO:1900024	regulation of substrate adhesion-dependent cell spreading	biological_process	developmental process	1	326	2	18336	0.5	0.03524332	0.07974159
GO:1901201	regulation of extracellular matrix assembly	biological_process	regulation of biological process	1	326	2	18336	0.5	0.03524332	0.07974159
GO:1901666	positive regulation of NAD+ ADP-ribosyltransferase activity	biological_process	biological regulation	1	326	2	18336	0.5	0.03524332	0.07974159
GO:1902425	positive regulation of attachment of mitotic spindle microtubules to kinetochore	biological_process	regulation of biological process	1	326	2	18336	0.5	0.03524332	0.07974159
GO:1902443	negative regulation of ripoptosome assembly involved in necroptotic process	biological_process	regulation of biological process	1	326	2	18336	0.5	0.03524332	0.07974159
GO:1902595	regulation of DNA replication origin binding	biological_process	biological regulation	1	326	2	18336	0.5	0.03524332	0.07974159
GO:1903033	positive regulation of microtubule plus-end binding	biological_process	biological regulation	1	326	2	18336	0.5	0.03524332	0.07974159
GO:1903894	regulation of IRE1-mediated unfolded protein response	biological_process	regulation of biological process	1	326	2	18336	0.5	0.03524332	0.07974159
GO:1903974	positive regulation of cellular response to macrophage colony-stimulating factor stimulus	biological_process	regulation of biological process	1	326	2	18336	0.5	0.03524332	0.07974159
GO:1903984	positive regulation of TRAIL-activated apoptotic signaling pathway	biological_process	regulation of biological process	1	326	2	18336	0.5	0.03524332	0.07974159
GO:1904075	positive regulation of trophectodermal cell proliferation	biological_process	developmental process	1	326	2	18336	0.5	0.03524332	0.07974159
GO:1904355	positive regulation of telomere capping	biological_process	metabolic process	2	326	16	18336	0.125	0.032087	0.07974159
GO:1904646	cellular response to amyloid-beta	biological_process	response to stimulus	2	326	16	18336	0.125	0.032087	0.07974159
GO:1904674	positive regulation of somatic stem cell population maintenance	biological_process	developmental process	1	326	2	18336	0.5	0.03524332	0.07974159
GO:1904715	negative regulation of chaperone-mediated autophagy	biological_process	metabolic process	1	326	2	18336	0.5	0.03524332	0.07974159
GO:1904835	dorsal root ganglion morphogenesis	biological_process	developmental process	1	326	2	18336	0.5	0.03524332	0.07974159
GO:1904956	regulation of midbrain dopaminergic neuron differentiation	biological_process	developmental process	1	326	2	18336	0.5	0.03524332	0.07974159
GO:1905448	positive regulation of mitochondrial ATP synthesis coupled electron transport	biological_process	metabolic process	1	326	2	18336	0.5	0.03524332	0.07974159
GO:1905747	negative regulation of saliva secretion	biological_process	regulation of biological process	1	326	2	18336	0.5	0.03524332	0.07974159
GO:1905748	hard palate morphogenesis	biological_process	developmental process	1	326	2	18336	0.5	0.03524332	0.07974159
GO:1905931	negative regulation of vascular smooth muscle cell differentiation involved in phenotypic switching	biological_process	developmental process	1	326	2	18336	0.5	0.03524332	0.07974159
GO:1990619	histone H3-K9 deacetylation	biological_process	metabolic process	1	326	2	18336	0.5	0.03524332	0.07974159
GO:1990967	multi-organism toxin transport	biological_process	localization	1	326	2	18336	0.5	0.03524332	0.07974159
GO:2000041	negative regulation of planar cell polarity pathway involved in axis elongation	biological_process	negative regulation of biological process	1	326	2	18336	0.5	0.03524332	0.07974159
GO:2000111	positive regulation of macrophage apoptotic process	biological_process	regulation of biological process	1	326	2	18336	0.5	0.03524332	0.07974159
GO:2000182	regulation of progesterone biosynthetic process	biological_process	metabolic process	1	326	2	18336	0.5	0.03524332	0.07974159
GO:2000225	negative regulation of testosterone biosynthetic process	biological_process	metabolic process	1	326	2	18336	0.5	0.03524332	0.07974159
GO:2000286	receptor internalization involved in canonical Wnt signaling pathway	biological_process	metabolic process	1	326	2	18336	0.5	0.03524332	0.07974159
GO:2000309	positive regulation of tumor necrosis factor (ligand) superfamily member 11 production	biological_process	regulation of biological process	1	326	2	18336	0.5	0.03524332	0.07974159
GO:2000381	negative regulation of mesoderm development	biological_process	developmental process	1	326	2	18336	0.5	0.03524332	0.07974159
GO:2000563	positive regulation of CD4-positive, alpha-beta T cell proliferation	biological_process	biological adhesion	1	326	2	18336	0.5	0.03524332	0.07974159
GO:2000615	regulation of histone H3-K9 acetylation	biological_process	metabolic process	1	326	2	18336	0.5	0.03524332	0.07974159
GO:2000729	positive regulation of mesenchymal cell proliferation involved in ureter development	biological_process	developmental process	1	326	2	18336	0.5	0.03524332	0.07974159
GO:2000777	positive regulation of proteasomal ubiquitin-dependent protein catabolic process involved in cellular response to hypoxia	biological_process	metabolic process	1	326	2	18336	0.5	0.03524332	0.07974159
GO:2001184	positive regulation of interleukin-12 secretion	biological_process	regulation of biological process	1	326	2	18336	0.5	0.03524332	0.07974159
GO:2001258	negative regulation of cation channel activity	biological_process	regulation of biological process	1	326	2	18336	0.5	0.03524332	0.07974159
GO:0001503	ossification	biological_process	multicellular organismal process	4	326	70	18336	0.057142857	0.03600028	0.0806569
GO:0006275	regulation of DNA replication	biological_process	metabolic process	2	326	17	18336	0.117647059	0.03594567	0.0806569
GO:0006337	nucleosome disassembly	biological_process	cellular process	2	326	17	18336	0.117647059	0.03594567	0.0806569
GO:0007062	sister chromatid cohesion	biological_process	cellular process	2	326	17	18336	0.117647059	0.03594567	0.0806569
GO:0007095	mitotic G2 DNA damage checkpoint	biological_process	regulation of biological process	2	326	17	18336	0.117647059	0.03594567	0.0806569
GO:0009636	response to toxic substance	biological_process	response to stimulus	3	326	41	18336	0.073170732	0.03611157	0.0806569
GO:0010001	glial cell differentiation	biological_process	developmental process	2	326	17	18336	0.117647059	0.03594567	0.0806569
GO:0032720	negative regulation of tumor necrosis factor production	biological_process	regulation of biological process	3	326	41	18336	0.073170732	0.03611157	0.0806569
GO:0032760	positive regulation of tumor necrosis factor production	biological_process	regulation of biological process	3	326	41	18336	0.073170732	0.03611157	0.0806569
GO:0035855	megakaryocyte development	biological_process	developmental process	2	326	17	18336	0.117647059	0.03594567	0.0806569
GO:0043523	regulation of neuron apoptotic process	biological_process	regulation of biological process	2	326	17	18336	0.117647059	0.03594567	0.0806569
GO:0046889	positive regulation of lipid biosynthetic process	biological_process	metabolic process	2	326	17	18336	0.117647059	0.03594567	0.0806569
GO:0048596	embryonic camera-type eye morphogenesis	biological_process	developmental process	2	326	17	18336	0.117647059	0.03594567	0.0806569
GO:0048705	skeletal system morphogenesis	biological_process	developmental process	3	326	41	18336	0.073170732	0.03611157	0.0806569
GO:0048839	inner ear development	biological_process	developmental process	3	326	41	18336	0.073170732	0.03611157	0.0806569
GO:0051279	regulation of release of sequestered calcium ion into cytosol	biological_process	regulation of biological process	2	326	17	18336	0.117647059	0.03594567	0.0806569
GO:0006606	protein import into nucleus	biological_process	localization	4	326	72	18336	0.055555556	0.03931216	0.08773516
GO:0006820	anion transport	biological_process	localization	2	326	18	18336	0.111111111	0.039973	0.08892475
GO:0045840	positive regulation of mitotic nuclear division	biological_process	regulation of biological process	2	326	18	18336	0.111111111	0.039973	0.08892475
GO:0048854	brain morphogenesis	biological_process	developmental process	2	326	18	18336	0.111111111	0.039973	0.08892475
GO:0090201	negative regulation of release of cytochrome c from mitochondria	biological_process	regulation of biological process	2	326	18	18336	0.111111111	0.039973	0.08892475
GO:0007283	spermatogenesis	biological_process	reproduction	11	326	340	18336	0.032352941	0.04146199	0.09216351
GO:0050728	negative regulation of inflammatory response	biological_process	regulation of biological process	4	326	74	18336	0.054054054	0.04279226	0.09504458
GO:0008543	fibroblast growth factor receptor signaling pathway	biological_process	response to stimulus	3	326	44	18336	0.068181818	0.04317098	0.09573294
GO:0051496	positive regulation of stress fiber assembly	biological_process	positive regulation of biological process	3	326	44	18336	0.068181818	0.04317098	0.09573294
GO:0001892	embryonic placenta development	biological_process	developmental process	2	326	19	18336	0.105263158	0.0441618	0.09677346
GO:0006298	mismatch repair	biological_process	metabolic process	2	326	19	18336	0.105263158	0.0441618	0.09677346
GO:0007498	mesoderm development	biological_process	developmental process	2	326	19	18336	0.105263158	0.0441618	0.09677346
GO:0008016	regulation of heart contraction	biological_process	regulation of biological process	2	326	19	18336	0.105263158	0.0441618	0.09677346
GO:0014003	oligodendrocyte development	biological_process	multicellular organismal process	2	326	19	18336	0.105263158	0.0441618	0.09677346
GO:0032094	response to food	biological_process	response to stimulus	2	326	19	18336	0.105263158	0.0441618	0.09677346
GO:0034968	histone lysine methylation	biological_process	metabolic process	2	326	19	18336	0.105263158	0.0441618	0.09677346
GO:0045022	early endosome to late endosome transport	biological_process	localization	2	326	19	18336	0.105263158	0.0441618	0.09677346
GO:0046329	negative regulation of JNK cascade	biological_process	metabolic process	2	326	19	18336	0.105263158	0.0441618	0.09677346
GO:0048010	vascular endothelial growth factor receptor signaling pathway	biological_process	regulation of biological process	2	326	19	18336	0.105263158	0.0441618	0.09677346
GO:0048662	negative regulation of smooth muscle cell proliferation	biological_process	regulation of biological process	2	326	19	18336	0.105263158	0.0441618	0.09677346
GO:0051443	positive regulation of ubiquitin-protein transferase activity	biological_process	metabolic process	2	326	19	18336	0.105263158	0.0441618	0.09677346
GO:0060037	pharyngeal system development	biological_process	developmental process	2	326	19	18336	0.105263158	0.0441618	0.09677346
GO:1901223	negative regulation of NIK/NF-kappaB signaling	biological_process	regulation of biological process	2	326	19	18336	0.105263158	0.0441618	0.09677346
GO:1905606	regulation of presynapse assembly	biological_process	developmental process	2	326	19	18336	0.105263158	0.0441618	0.09677346
GO:0000271	polysaccharide biosynthetic process	biological_process	metabolic process	1	326	3	18336	0.333333333	0.05239782	0.09899737
GO:0000710	meiotic mismatch repair	biological_process	reproduction	1	326	3	18336	0.333333333	0.05239782	0.09899737
GO:0001660	fever generation	biological_process	multicellular organismal process	1	326	3	18336	0.333333333	0.05239782	0.09899737
GO:0001774	microglial cell activation	biological_process	immune system process	1	326	3	18336	0.333333333	0.05239782	0.09899737
GO:0001838	embryonic epithelial tube formation	biological_process	developmental process	1	326	3	18336	0.333333333	0.05239782	0.09899737
GO:0001951	intestinal D-glucose absorption	biological_process	localization	1	326	3	18336	0.333333333	0.05239782	0.09899737
GO:0001954	positive regulation of cell-matrix adhesion	biological_process	biological adhesion	2	326	20	18336	0.1	0.04850511	0.09899737
GO:0002291	T cell activation via T cell receptor contact with antigen bound to MHC molecule on antigen presenting cell	biological_process	immune system process	1	326	3	18336	0.333333333	0.05239782	0.09899737
GO:0002327	immature B cell differentiation	biological_process	developmental process	1	326	3	18336	0.333333333	0.05239782	0.09899737
GO:0002328	pro-B cell differentiation	biological_process	developmental process	1	326	3	18336	0.333333333	0.05239782	0.09899737
GO:0002358	B cell homeostatic proliferation	biological_process	cell proliferation	1	326	3	18336	0.333333333	0.05239782	0.09899737
GO:0002366	leukocyte activation involved in immune response	biological_process	immune system process	1	326	3	18336	0.333333333	0.05239782	0.09899737
GO:0002457	T cell antigen processing and presentation	biological_process	immune system process	1	326	3	18336	0.333333333	0.05239782	0.09899737
GO:0002513	tolerance induction to self antigen	biological_process	developmental process	1	326	3	18336	0.333333333	0.05239782	0.09899737
GO:0002573	myeloid leukocyte differentiation	biological_process	developmental process	1	326	3	18336	0.333333333	0.05239782	0.09899737
GO:0002666	positive regulation of T cell tolerance induction	biological_process	developmental process	1	326	3	18336	0.333333333	0.05239782	0.09899737
GO:0002730	regulation of dendritic cell cytokine production	biological_process	regulation of biological process	1	326	3	18336	0.333333333	0.05239782	0.09899737
GO:0002904	positive regulation of B cell apoptotic process	biological_process	regulation of biological process	1	326	3	18336	0.333333333	0.05239782	0.09899737
GO:0002931	response to ischemia	biological_process	response to stimulus	2	326	20	18336	0.1	0.04850511	0.09899737
GO:0003006	developmental process involved in reproduction	biological_process	developmental process	1	326	3	18336	0.333333333	0.05239782	0.09899737
GO:0003162	atrioventricular node development	biological_process	developmental process	1	326	3	18336	0.333333333	0.05239782	0.09899737
GO:0003192	mitral valve formation	biological_process	developmental process	1	326	3	18336	0.333333333	0.05239782	0.09899737
GO:0003274	endocardial cushion fusion	biological_process	developmental process	1	326	3	18336	0.333333333	0.05239782	0.09899737
GO:0003289	atrial septum primum morphogenesis	biological_process	developmental process	1	326	3	18336	0.333333333	0.05239782	0.09899737
GO:0003358	noradrenergic neuron development	biological_process	developmental process	1	326	3	18336	0.333333333	0.05239782	0.09899737
GO:0005979	regulation of glycogen biosynthetic process	biological_process	metabolic process	1	326	3	18336	0.333333333	0.05239782	0.09899737
GO:0006211	5-methylcytosine catabolic process	biological_process	metabolic process	1	326	3	18336	0.333333333	0.05239782	0.09899737
GO:0006272	leading strand elongation	biological_process	metabolic process	1	326	3	18336	0.333333333	0.05239782	0.09899737
GO:0006407	rRNA export from nucleus	biological_process	localization	1	326	3	18336	0.333333333	0.05239782	0.09899737
GO:0006509	membrane protein ectodomain proteolysis	biological_process	metabolic process	2	326	20	18336	0.1	0.04850511	0.09899737
GO:0006642	triglyceride mobilization	biological_process	metabolic process	1	326	3	18336	0.333333333	0.05239782	0.09899737
GO:0006990	positive regulation of transcription from RNA polymerase II promoter involved in unfolded protein response	biological_process	metabolic process	1	326	3	18336	0.333333333	0.05239782	0.09899737
GO:0007079	mitotic chromosome movement towards spindle pole	biological_process	cellular process	1	326	3	18336	0.333333333	0.05239782	0.09899737
GO:0009597	detection of virus	biological_process	response to stimulus	1	326	3	18336	0.333333333	0.05239782	0.09899737
GO:0009912	auditory receptor cell fate commitment	biological_process	developmental process	1	326	3	18336	0.333333333	0.05239782	0.09899737
GO:0010040	response to iron(II) ion	biological_process	response to stimulus	1	326	3	18336	0.333333333	0.05239782	0.09899737
GO:0010159	specification of animal organ position	biological_process	developmental process	1	326	3	18336	0.333333333	0.05239782	0.09899737
GO:0010387	COP9 signalosome assembly	biological_process	cellular process	1	326	3	18336	0.333333333	0.05239782	0.09899737
GO:0010455	positive regulation of cell fate commitment	biological_process	developmental process	1	326	3	18336	0.333333333	0.05239782	0.09899737
GO:0010482	regulation of epidermal cell division	biological_process	regulation of biological process	1	326	3	18336	0.333333333	0.05239782	0.09899737
GO:0010523	negative regulation of calcium ion transport into cytosol	biological_process	regulation of biological process	1	326	3	18336	0.333333333	0.05239782	0.09899737
GO:0010572	positive regulation of platelet activation	biological_process	regulation of biological process	1	326	3	18336	0.333333333	0.05239782	0.09899737
GO:0010574	regulation of vascular endothelial growth factor production	biological_process	regulation of biological process	1	326	3	18336	0.333333333	0.05239782	0.09899737
GO:0010644	cell communication by electrical coupling	biological_process	cellular process	1	326	3	18336	0.333333333	0.05239782	0.09899737
GO:0010988	regulation of low-density lipoprotein particle clearance	biological_process	regulation of biological process	1	326	3	18336	0.333333333	0.05239782	0.09899737
GO:0010992	ubiquitin recycling	biological_process	cellular process	1	326	3	18336	0.333333333	0.05239782	0.09899737
GO:0014009	glial cell proliferation	biological_process	developmental process	1	326	3	18336	0.333333333	0.05239782	0.09899737
GO:0015820	leucine transport	biological_process	localization	1	326	3	18336	0.333333333	0.05239782	0.09899737
GO:0015827	tryptophan transport	biological_process	localization	1	326	3	18336	0.333333333	0.05239782	0.09899737
GO:0016202	regulation of striated muscle tissue development	biological_process	developmental process	1	326	3	18336	0.333333333	0.05239782	0.09899737
GO:0016571	histone methylation	biological_process	metabolic process	2	326	20	18336	0.1	0.04850511	0.09899737
GO:0019218	regulation of steroid metabolic process	biological_process	metabolic process	1	326	3	18336	0.333333333	0.05239782	0.09899737
GO:0021530	spinal cord oligodendrocyte cell fate specification	biological_process	developmental process	1	326	3	18336	0.333333333	0.05239782	0.09899737
GO:0021543	pallium development	biological_process	developmental process	1	326	3	18336	0.333333333	0.05239782	0.09899737
GO:0021610	facial nerve morphogenesis	biological_process	developmental process	1	326	3	18336	0.333333333	0.05239782	0.09899737
GO:0021650	vestibulocochlear nerve formation	biological_process	developmental process	1	326	3	18336	0.333333333	0.05239782	0.09899737
GO:0021697	cerebellar cortex formation	biological_process	developmental process	1	326	3	18336	0.333333333	0.05239782	0.09899737
GO:0021747	cochlear nucleus development	biological_process	developmental process	1	326	3	18336	0.333333333	0.05239782	0.09899737
GO:0021828	gonadotrophin-releasing hormone neuronal migration to the hypothalamus	biological_process	developmental process	1	326	3	18336	0.333333333	0.05239782	0.09899737
GO:0021915	neural tube development	biological_process	multicellular organismal process	3	326	47	18336	0.063829787	0.05086553	0.09899737
GO:0021986	habenula development	biological_process	developmental process	1	326	3	18336	0.333333333	0.05239782	0.09899737
GO:0030578	PML body organization	biological_process	cellular process	1	326	3	18336	0.333333333	0.05239782	0.09899737
GO:0031056	regulation of histone modification	biological_process	metabolic process	1	326	3	18336	0.333333333	0.05239782	0.09899737
GO:0031077	post-embryonic camera-type eye development	biological_process	developmental process	1	326	3	18336	0.333333333	0.05239782	0.09899737
GO:0031508	pericentric heterochromatin assembly	biological_process	cellular process	1	326	3	18336	0.333333333	0.05239782	0.09899737
GO:0031547	brain-derived neurotrophic factor receptor signaling pathway	biological_process	regulation of biological process	1	326	3	18336	0.333333333	0.05239782	0.09899737
GO:0031937	positive regulation of chromatin silencing	biological_process	metabolic process	1	326	3	18336	0.333333333	0.05239782	0.09899737
GO:0031999	negative regulation of fatty acid beta-oxidation	biological_process	metabolic process	1	326	3	18336	0.333333333	0.05239782	0.09899737
GO:0032071	regulation of endodeoxyribonuclease activity	biological_process	metabolic process	1	326	3	18336	0.333333333	0.05239782	0.09899737
GO:0032497	detection of lipopolysaccharide	biological_process	response to stimulus	1	326	3	18336	0.333333333	0.05239782	0.09899737
GO:0032642	regulation of chemokine production	biological_process	regulation of biological process	1	326	3	18336	0.333333333	0.05239782	0.09899737
GO:0032732	positive regulation of interleukin-1 production	biological_process	regulation of biological process	1	326	3	18336	0.333333333	0.05239782	0.09899737
GO:0032966	negative regulation of collagen biosynthetic process	biological_process	metabolic process	1	326	3	18336	0.333333333	0.05239782	0.09899737
GO:0033363	secretory granule organization	biological_process	cellular process	1	326	3	18336	0.333333333	0.05239782	0.09899737
GO:0033686	positive regulation of luteinizing hormone secretion	biological_process	regulation of biological process	1	326	3	18336	0.333333333	0.05239782	0.09899737
GO:0034775	glutathione transmembrane transport	biological_process	localization	1	326	3	18336	0.333333333	0.05239782	0.09899737
GO:0034971	histone H3-R17 methylation	biological_process	metabolic process	1	326	3	18336	0.333333333	0.05239782	0.09899737
GO:0035112	genitalia morphogenesis	biological_process	developmental process	1	326	3	18336	0.333333333	0.05239782	0.09899737
GO:0035284	brain segmentation	biological_process	developmental process	1	326	3	18336	0.333333333	0.05239782	0.09899737
GO:0035470	positive regulation of vascular wound healing	biological_process	developmental process	1	326	3	18336	0.333333333	0.05239782	0.09899737
GO:0035582	sequestering of BMP in extracellular matrix	biological_process	metabolic process	1	326	3	18336	0.333333333	0.05239782	0.09899737
GO:0035745	T-helper 2 cell cytokine production	biological_process	immune system process	1	326	3	18336	0.333333333	0.05239782	0.09899737
GO:0035799	ureter maturation	biological_process	developmental process	1	326	3	18336	0.333333333	0.05239782	0.09899737
GO:0035904	aorta development	biological_process	developmental process	2	326	20	18336	0.1	0.04850511	0.09899737
GO:0035910	ascending aorta morphogenesis	biological_process	developmental process	1	326	3	18336	0.333333333	0.05239782	0.09899737
GO:0035993	deltoid tuberosity development	biological_process	developmental process	1	326	3	18336	0.333333333	0.05239782	0.09899737
GO:0036315	cellular response to sterol	biological_process	response to stimulus	1	326	3	18336	0.333333333	0.05239782	0.09899737
GO:0036465	synaptic vesicle recycling	biological_process	localization	1	326	3	18336	0.333333333	0.05239782	0.09899737
GO:0038093	Fc receptor signaling pathway	biological_process	regulation of biological process	1	326	3	18336	0.333333333	0.05239782	0.09899737
GO:0038183	bile acid signaling pathway	biological_process	regulation of biological process	1	326	3	18336	0.333333333	0.05239782	0.09899737
GO:0039535	regulation of RIG-I signaling pathway	biological_process	regulation of biological process	1	326	3	18336	0.333333333	0.05239782	0.09899737
GO:0039689	negative stranded viral RNA replication	biological_process	multi-organism process	1	326	3	18336	0.333333333	0.05239782	0.09899737
GO:0042117	monocyte activation	biological_process	immune system process	1	326	3	18336	0.333333333	0.05239782	0.09899737
GO:0042482	positive regulation of odontogenesis	biological_process	regulation of biological process	1	326	3	18336	0.333333333	0.05239782	0.09899737
GO:0042908	xenobiotic transport	biological_process	localization	1	326	3	18336	0.333333333	0.05239782	0.09899737
GO:0042976	activation of Janus kinase activity	biological_process	metabolic process	1	326	3	18336	0.333333333	0.05239782	0.09899737
GO:0043009	chordate embryonic development	biological_process	developmental process	1	326	3	18336	0.333333333	0.05239782	0.09899737
GO:0043320	natural killer cell degranulation	biological_process	immune system process	1	326	3	18336	0.333333333	0.05239782	0.09899737
GO:0043516	regulation of DNA damage response, signal transduction by p53 class mediator	biological_process	regulation of biological process	1	326	3	18336	0.333333333	0.05239782	0.09899737
GO:0043622	cortical microtubule organization	biological_process	cellular process	1	326	3	18336	0.333333333	0.05239782	0.09899737
GO:0043932	ossification involved in bone remodeling	biological_process	multicellular organismal process	1	326	3	18336	0.333333333	0.05239782	0.09899737
GO:0043988	histone H3-S28 phosphorylation	biological_process	metabolic process	1	326	3	18336	0.333333333	0.05239782	0.09899737
GO:0044849	estrous cycle	biological_process	reproduction	1	326	3	18336	0.333333333	0.05239782	0.09899737
GO:0044878	mitotic cytokinesis checkpoint	biological_process	regulation of biological process	1	326	3	18336	0.333333333	0.05239782	0.09899737
GO:0045004	DNA replication proofreading	biological_process	metabolic process	1	326	3	18336	0.333333333	0.05239782	0.09899737
GO:0045064	T-helper 2 cell differentiation	biological_process	developmental process	1	326	3	18336	0.333333333	0.05239782	0.09899737
GO:0045066	regulatory T cell differentiation	biological_process	developmental process	1	326	3	18336	0.333333333	0.05239782	0.09899737
GO:0045103	intermediate filament-based process	biological_process	cellular process	1	326	3	18336	0.333333333	0.05239782	0.09899737
GO:0045216	cell-cell junction organization	biological_process	cellular process	2	326	20	18336	0.1	0.04850511	0.09899737
GO:0045415	negative regulation of interleukin-8 biosynthetic process	biological_process	metabolic process	1	326	3	18336	0.333333333	0.05239782	0.09899737
GO:0045608	negative regulation of inner ear auditory receptor cell differentiation	biological_process	developmental process	1	326	3	18336	0.333333333	0.05239782	0.09899737
GO:0045714	regulation of low-density lipoprotein particle receptor biosynthetic process	biological_process	regulation of biological process	1	326	3	18336	0.333333333	0.05239782	0.09899737
GO:0046651	lymphocyte proliferation	biological_process	immune system process	1	326	3	18336	0.333333333	0.05239782	0.09899737
GO:0046886	positive regulation of hormone biosynthetic process	biological_process	metabolic process	1	326	3	18336	0.333333333	0.05239782	0.09899737
GO:0048169	regulation of long-term neuronal synaptic plasticity	biological_process	regulation of biological process	2	326	20	18336	0.1	0.04850511	0.09899737
GO:0048294	negative regulation of isotype switching to IgE isotypes	biological_process	developmental process	1	326	3	18336	0.333333333	0.05239782	0.09899737
GO:0048295	positive regulation of isotype switching to IgE isotypes	biological_process	developmental process	1	326	3	18336	0.333333333	0.05239782	0.09899737
GO:0048625	myoblast fate commitment	biological_process	developmental process	1	326	3	18336	0.333333333	0.05239782	0.09899737
GO:0048859	formation of anatomical boundary	biological_process	developmental process	1	326	3	18336	0.333333333	0.05239782	0.09899737
GO:0050798	activated T cell proliferation	biological_process	cell proliferation	1	326	3	18336	0.333333333	0.05239782	0.09899737
GO:0050849	negative regulation of calcium-mediated signaling	biological_process	regulation of biological process	1	326	3	18336	0.333333333	0.05239782	0.09899737
GO:0050883	musculoskeletal movement, spinal reflex action	biological_process	response to stimulus	1	326	3	18336	0.333333333	0.05239782	0.09899737
GO:0051389	inactivation of MAPKK activity	biological_process	response to stimulus	1	326	3	18336	0.333333333	0.05239782	0.09899737
GO:0051450	myoblast proliferation	biological_process	cell proliferation	1	326	3	18336	0.333333333	0.05239782	0.09899737
GO:0051610	serotonin uptake	biological_process	localization	1	326	3	18336	0.333333333	0.05239782	0.09899737
GO:0051612	negative regulation of serotonin uptake	biological_process	regulation of biological process	1	326	3	18336	0.333333333	0.05239782	0.09899737
GO:0051707	response to other organism	biological_process	response to stimulus	1	326	3	18336	0.333333333	0.05239782	0.09899737
GO:0051797	regulation of hair follicle development	biological_process	developmental process	1	326	3	18336	0.333333333	0.05239782	0.09899737
GO:0051987	positive regulation of attachment of spindle microtubules to kinetochore	biological_process	regulation of biological process	1	326	3	18336	0.333333333	0.05239782	0.09899737
GO:0060086	circadian temperature homeostasis	biological_process	rhythmic process	1	326	3	18336	0.333333333	0.05239782	0.09899737
GO:0060126	somatotropin secreting cell differentiation	biological_process	developmental process	1	326	3	18336	0.333333333	0.05239782	0.09899737
GO:0060154	cellular process regulating host cell cycle in response to virus	biological_process	regulation of biological process	1	326	3	18336	0.333333333	0.05239782	0.09899737
GO:0060166	olfactory pit development	biological_process	developmental process	1	326	3	18336	0.333333333	0.05239782	0.09899737
GO:0060266	negative regulation of respiratory burst involved in inflammatory response	biological_process	developmental process	1	326	3	18336	0.333333333	0.05239782	0.09899737
GO:0060480	lung goblet cell differentiation	biological_process	developmental process	1	326	3	18336	0.333333333	0.05239782	0.09899737
GO:0060513	prostatic bud formation	biological_process	reproduction	1	326	3	18336	0.333333333	0.05239782	0.09899737
GO:0060523	prostate epithelial cord elongation	biological_process	reproduction	1	326	3	18336	0.333333333	0.05239782	0.09899737
GO:0060559	positive regulation of calcidiol 1-monooxygenase activity	biological_process	metabolic process	1	326	3	18336	0.333333333	0.05239782	0.09899737
GO:0060591	chondroblast differentiation	biological_process	developmental process	1	326	3	18336	0.333333333	0.05239782	0.09899737
GO:0060693	regulation of branching involved in salivary gland morphogenesis	biological_process	developmental process	1	326	3	18336	0.333333333	0.05239782	0.09899737
GO:0060716	labyrinthine layer blood vessel development	biological_process	reproduction	2	326	20	18336	0.1	0.04850511	0.09899737
GO:0060729	intestinal epithelial structure maintenance	biological_process	multicellular organismal process	1	326	3	18336	0.333333333	0.05239782	0.09899737
GO:0060732	positive regulation of inositol phosphate biosynthetic process	biological_process	metabolic process	1	326	3	18336	0.333333333	0.05239782	0.09899737
GO:0060745	mammary gland branching involved in pregnancy	biological_process	developmental process	1	326	3	18336	0.333333333	0.05239782	0.09899737
GO:0060748	tertiary branching involved in mammary gland duct morphogenesis	biological_process	developmental process	1	326	3	18336	0.333333333	0.05239782	0.09899737
GO:0060819	inactivation of X chromosome by genetic imprinting	biological_process	metabolic process	1	326	3	18336	0.333333333	0.05239782	0.09899737
GO:0060842	arterial endothelial cell differentiation	biological_process	developmental process	1	326	3	18336	0.333333333	0.05239782	0.09899737
GO:0061055	myotome development	biological_process	developmental process	1	326	3	18336	0.333333333	0.05239782	0.09899737
GO:0061184	positive regulation of dermatome development	biological_process	developmental process	1	326	3	18336	0.333333333	0.05239782	0.09899737
GO:0061308	cardiac neural crest cell development involved in heart development	biological_process	developmental process	1	326	3	18336	0.333333333	0.05239782	0.09899737
GO:0061428	negative regulation of transcription from RNA polymerase II promoter in response to hypoxia	biological_process	metabolic process	1	326	3	18336	0.333333333	0.05239782	0.09899737
GO:0061739	protein lipidation involved in autophagosome assembly	biological_process	metabolic process	1	326	3	18336	0.333333333	0.05239782	0.09899737
GO:0065004	protein-DNA complex assembly	biological_process	cellular process	1	326	3	18336	0.333333333	0.05239782	0.09899737
GO:0070495	negative regulation of thrombin-activated receptor signaling pathway	biological_process	regulation of biological process	1	326	3	18336	0.333333333	0.05239782	0.09899737
GO:0070671	response to interleukin-12	biological_process	response to stimulus	1	326	3	18336	0.333333333	0.05239782	0.09899737
GO:0070849	response to epidermal growth factor	biological_process	response to stimulus	1	326	3	18336	0.333333333	0.05239782	0.09899737
GO:0070857	regulation of bile acid biosynthetic process	biological_process	metabolic process	1	326	3	18336	0.333333333	0.05239782	0.09899737
GO:0071442	positive regulation of histone H3-K14 acetylation	biological_process	metabolic process	1	326	3	18336	0.333333333	0.05239782	0.09899737
GO:0071500	cellular response to nitrosative stress	biological_process	response to stimulus	1	326	3	18336	0.333333333	0.05239782	0.09899737
GO:0072017	distal tubule development	biological_process	developmental process	1	326	3	18336	0.333333333	0.05239782	0.09899737
GO:0072034	renal vesicle induction	biological_process	developmental process	1	326	3	18336	0.333333333	0.05239782	0.09899737
GO:0072044	collecting duct development	biological_process	developmental process	1	326	3	18336	0.333333333	0.05239782	0.09899737
GO:0072095	regulation of branch elongation involved in ureteric bud branching	biological_process	developmental process	1	326	3	18336	0.333333333	0.05239782	0.09899737
GO:0072133	metanephric mesenchyme morphogenesis	biological_process	developmental process	1	326	3	18336	0.333333333	0.05239782	0.09899737
GO:0072138	mesenchymal cell proliferation involved in ureteric bud development	biological_process	developmental process	1	326	3	18336	0.333333333	0.05239782	0.09899737
GO:0072161	mesenchymal cell differentiation involved in kidney development	biological_process	developmental process	1	326	3	18336	0.333333333	0.05239782	0.09899737
GO:0072676	lymphocyte migration	biological_process	immune system process	1	326	3	18336	0.333333333	0.05239782	0.09899737
GO:0090045	positive regulation of deacetylase activity	biological_process	biological regulation	1	326	3	18336	0.333333333	0.05239782	0.09899737
GO:0090184	positive regulation of kidney development	biological_process	developmental process	1	326	3	18336	0.333333333	0.05239782	0.09899737
GO:0090204	protein localization to nuclear pore	biological_process	localization	1	326	3	18336	0.333333333	0.05239782	0.09899737
GO:0090238	positive regulation of arachidonic acid secretion	biological_process	regulation of biological process	1	326	3	18336	0.333333333	0.05239782	0.09899737
GO:0090398	cellular senescence	biological_process	developmental process	2	326	20	18336	0.1	0.04850511	0.09899737
GO:0097374	sensory neuron axon guidance	biological_process	developmental process	1	326	3	18336	0.333333333	0.05239782	0.09899737
GO:0099179	regulation of synaptic membrane adhesion	biological_process	biological adhesion	1	326	3	18336	0.333333333	0.05239782	0.09899737
GO:0099563	modification of synaptic structure	biological_process	cellular process	1	326	3	18336	0.333333333	0.05239782	0.09899737
GO:0110024	positive regulation of cardiac muscle myoblast proliferation	biological_process	cell proliferation	1	326	3	18336	0.333333333	0.05239782	0.09899737
GO:1900126	negative regulation of hyaluronan biosynthetic process	biological_process	metabolic process	1	326	3	18336	0.333333333	0.05239782	0.09899737
GO:1900195	positive regulation of oocyte maturation	biological_process	reproduction	1	326	3	18336	0.333333333	0.05239782	0.09899737
GO:1900740	positive regulation of protein insertion into mitochondrial membrane involved in apoptotic signaling pathway	biological_process	regulation of biological process	1	326	3	18336	0.333333333	0.05239782	0.09899737
GO:1901078	negative regulation of relaxation of muscle	biological_process	regulation of biological process	1	326	3	18336	0.333333333	0.05239782	0.09899737
GO:1902115	regulation of organelle assembly	biological_process	regulation of biological process	1	326	3	18336	0.333333333	0.05239782	0.09899737
GO:1902339	positive regulation of apoptotic process involved in morphogenesis	biological_process	developmental process	1	326	3	18336	0.333333333	0.05239782	0.09899737
GO:1902445	regulation of mitochondrial membrane permeability involved in programmed necrotic cell death	biological_process	localization	1	326	3	18336	0.333333333	0.05239782	0.09899737
GO:1902524	positive regulation of protein K48-linked ubiquitination	biological_process	metabolic process	1	326	3	18336	0.333333333	0.05239782	0.09899737
GO:1902807	negative regulation of cell cycle G1/S phase transition	biological_process	regulation of biological process	1	326	3	18336	0.333333333	0.05239782	0.09899737
GO:1902896	terminal web assembly	biological_process	cellular process	1	326	3	18336	0.333333333	0.05239782	0.09899737
GO:1903214	regulation of protein targeting to mitochondrion	biological_process	regulation of biological process	1	326	3	18336	0.333333333	0.05239782	0.09899737
GO:1903375	facioacoustic ganglion development	biological_process	developmental process	1	326	3	18336	0.333333333	0.05239782	0.09899737
GO:1903896	positive regulation of IRE1-mediated unfolded protein response	biological_process	regulation of biological process	1	326	3	18336	0.333333333	0.05239782	0.09899737
GO:1904154	positive regulation of retrograde protein transport, ER to cytosol	biological_process	metabolic process	1	326	3	18336	0.333333333	0.05239782	0.09899737
GO:1904825	protein localization to microtubule plus-end	biological_process	localization	1	326	3	18336	0.333333333	0.05239782	0.09899737
GO:1905007	positive regulation of epithelial to mesenchymal transition involved in endocardial cushion formation	biological_process	developmental process	1	326	3	18336	0.333333333	0.05239782	0.09899737
GO:1905312	positive regulation of cardiac neural crest cell migration involved in outflow tract morphogenesis	biological_process	developmental process	1	326	3	18336	0.333333333	0.05239782	0.09899737
GO:1990182	exosomal secretion	biological_process	localization	1	326	3	18336	0.333333333	0.05239782	0.09899737
GO:1990264	peptidyl-tyrosine dephosphorylation involved in inactivation of protein kinase activity	biological_process	regulation of biological process	1	326	3	18336	0.333333333	0.05239782	0.09899737
GO:2000116	regulation of cysteine-type endopeptidase activity	biological_process	metabolic process	1	326	3	18336	0.333333333	0.05239782	0.09899737
GO:2000269	regulation of fibroblast apoptotic process	biological_process	regulation of biological process	1	326	3	18336	0.333333333	0.05239782	0.09899737
GO:2000611	positive regulation of thyroid hormone generation	biological_process	metabolic process	1	326	3	18336	0.333333333	0.05239782	0.09899737
GO:2000620	positive regulation of histone H4-K16 acetylation	biological_process	metabolic process	1	326	3	18336	0.333333333	0.05239782	0.09899737
GO:2000974	negative regulation of pro-B cell differentiation	biological_process	developmental process	1	326	3	18336	0.333333333	0.05239782	0.09899737
GO:2001027	negative regulation of endothelial cell chemotaxis	biological_process	regulation of biological process	1	326	3	18336	0.333333333	0.05239782	0.09899737
GO:2001204	regulation of osteoclast development	biological_process	developmental process	1	326	3	18336	0.333333333	0.05239782	0.09899737
GO:2001271	negative regulation of cysteine-type endopeptidase activity involved in execution phase of apoptosis	biological_process	metabolic process	1	326	3	18336	0.333333333	0.05239782	0.09899737
GO:0006665	sphingolipid metabolic process	biological_process	metabolic process	2	326	21	18336	0.095238095	0.05299614	0.09965423
GO:0007276	gamete generation	biological_process	reproduction	2	326	21	18336	0.095238095	0.05299614	0.09965423
GO:0014032	neural crest cell development	biological_process	developmental process	2	326	21	18336	0.095238095	0.05299614	0.09965423
GO:0034612	response to tumor necrosis factor	biological_process	response to stimulus	2	326	21	18336	0.095238095	0.05299614	0.09965423
GO:0042474	middle ear morphogenesis	biological_process	developmental process	2	326	21	18336	0.095238095	0.05299614	0.09965423
GO:0090103	cochlea morphogenesis	biological_process	developmental process	2	326	21	18336	0.095238095	0.05299614	0.09965423
GO:0097193	intrinsic apoptotic signaling pathway	biological_process	regulation of biological process	2	326	21	18336	0.095238095	0.05299614	0.09965423
GO:0001947	heart looping	biological_process	developmental process	3	326	48	18336	0.0625	0.05356834	0.1005264
GO:0030178	negative regulation of Wnt signaling pathway	biological_process	regulation of biological process	3	326	48	18336	0.0625	0.05356834	0.1005264
GO:0097190	apoptotic signaling pathway	biological_process	regulation of biological process	3	326	48	18336	0.0625	0.05356834	0.1005264
GO:0007409	axonogenesis	biological_process	developmental process	4	326	80	18336	0.05	0.05423975	0.1017178
GO:0006879	cellular iron ion homeostasis	biological_process	cellular process	3	326	49	18336	0.06122449	0.05633885	0.1054412
GO:0042102	positive regulation of T cell proliferation	biological_process	biological adhesion	3	326	49	18336	0.06122449	0.05633885	0.1054412
GO:0048704	embryonic skeletal system morphogenesis	biological_process	developmental process	3	326	49	18336	0.06122449	0.05633885	0.1054412
GO:0001944	vasculature development	biological_process	developmental process	2	326	22	18336	0.090909091	0.0576283	0.1073491
GO:0010575	positive regulation of vascular endothelial growth factor production	biological_process	regulation of biological process	2	326	22	18336	0.090909091	0.0576283	0.1073491
GO:0042542	response to hydrogen peroxide	biological_process	response to stimulus	2	326	22	18336	0.090909091	0.0576283	0.1073491
GO:0046676	negative regulation of insulin secretion	biological_process	regulation of biological process	2	326	22	18336	0.090909091	0.0576283	0.1073491
GO:0048856	anatomical structure development	biological_process	developmental process	2	326	22	18336	0.090909091	0.0576283	0.1073491
GO:0048872	homeostasis of number of cells	biological_process	biological regulation	2	326	22	18336	0.090909091	0.0576283	0.1073491
GO:0071333	cellular response to glucose stimulus	biological_process	response to stimulus	2	326	22	18336	0.090909091	0.0576283	0.1073491
GO:0010951	negative regulation of endopeptidase activity	biological_process	metabolic process	5	326	118	18336	0.042372881	0.05962646	0.1109969
GO:0019827	stem cell population maintenance	biological_process	developmental process	3	326	51	18336	0.058823529	0.06207964	0.1154864
GO:0002053	positive regulation of mesenchymal cell proliferation	biological_process	regulation of biological process	2	326	23	18336	0.086956522	0.06239518	0.1156867
GO:0031018	endocrine pancreas development	biological_process	developmental process	2	326	23	18336	0.086956522	0.06239518	0.1156867
GO:0042327	positive regulation of phosphorylation	biological_process	metabolic process	2	326	23	18336	0.086956522	0.06239518	0.1156867
GO:0060045	positive regulation of cardiac muscle cell proliferation	biological_process	developmental process	2	326	23	18336	0.086956522	0.06239518	0.1156867
GO:0061028	establishment of endothelial barrier	biological_process	developmental process	2	326	23	18336	0.086956522	0.06239518	0.1156867
GO:0001738	morphogenesis of a polarized epithelium	biological_process	developmental process	1	326	4	18336	0.25	0.06924822	0.116165
GO:0001845	phagolysosome assembly	biological_process	localization	1	326	4	18336	0.25	0.06924822	0.116165
GO:0002248	connective tissue replacement involved in inflammatory response wound healing	biological_process	response to stimulus	1	326	4	18336	0.25	0.06924822	0.116165
GO:0002326	B cell lineage commitment	biological_process	developmental process	1	326	4	18336	0.25	0.06924822	0.116165
GO:0002693	positive regulation of cellular extravasation	biological_process	regulation of biological process	1	326	4	18336	0.25	0.06924822	0.116165
GO:0002906	negative regulation of mature B cell apoptotic process	biological_process	regulation of biological process	1	326	4	18336	0.25	0.06924822	0.116165
GO:0003150	muscular septum morphogenesis	biological_process	developmental process	1	326	4	18336	0.25	0.06924822	0.116165
GO:0003157	endocardium development	biological_process	developmental process	1	326	4	18336	0.25	0.06924822	0.116165
GO:0003186	tricuspid valve morphogenesis	biological_process	developmental process	1	326	4	18336	0.25	0.06924822	0.116165
GO:0003211	cardiac ventricle formation	biological_process	developmental process	1	326	4	18336	0.25	0.06924822	0.116165
GO:0003219	cardiac right ventricle formation	biological_process	developmental process	1	326	4	18336	0.25	0.06924822	0.116165
GO:0003256	regulation of transcription from RNA polymerase II promoter involved in myocardial precursor cell differentiation	biological_process	developmental process	1	326	4	18336	0.25	0.06924822	0.116165
GO:0003332	negative regulation of extracellular matrix constituent secretion	biological_process	regulation of biological process	1	326	4	18336	0.25	0.06924822	0.116165
GO:0003357	noradrenergic neuron differentiation	biological_process	developmental process	1	326	4	18336	0.25	0.06924822	0.116165
GO:0003360	brainstem development	biological_process	developmental process	1	326	4	18336	0.25	0.06924822	0.116165
GO:0003374	dynamin family protein polymerization involved in mitochondrial fission	biological_process	cellular process	1	326	4	18336	0.25	0.06924822	0.116165
GO:0006282	regulation of DNA repair	biological_process	metabolic process	1	326	4	18336	0.25	0.06924822	0.116165
GO:0006582	melanin metabolic process	biological_process	metabolic process	1	326	4	18336	0.25	0.06924822	0.116165
GO:0006658	phosphatidylserine metabolic process	biological_process	metabolic process	1	326	4	18336	0.25	0.06924822	0.116165
GO:0006933	negative regulation of cell adhesion involved in substrate-bound cell migration	biological_process	biological adhesion	1	326	4	18336	0.25	0.06924822	0.116165
GO:0007258	JUN phosphorylation	biological_process	metabolic process	1	326	4	18336	0.25	0.06924822	0.116165
GO:0007386	compartment pattern specification	biological_process	developmental process	1	326	4	18336	0.25	0.06924822	0.116165
GO:0007423	sensory organ development	biological_process	developmental process	1	326	4	18336	0.25	0.06924822	0.116165
GO:0007585	respiratory gaseous exchange	biological_process	multicellular organismal process	2	326	24	18336	0.083333333	0.06729057	0.116165
GO:0008582	regulation of synaptic growth at neuromuscular junction	biological_process	developmental process	1	326	4	18336	0.25	0.06924822	0.116165
GO:0009268	response to pH	biological_process	response to stimulus	1	326	4	18336	0.25	0.06924822	0.116165
GO:0009651	response to salt stress	biological_process	response to stimulus	1	326	4	18336	0.25	0.06924822	0.116165
GO:0009954	proximal/distal pattern formation	biological_process	developmental process	2	326	24	18336	0.083333333	0.06729057	0.116165
GO:0010453	regulation of cell fate commitment	biological_process	developmental process	1	326	4	18336	0.25	0.06924822	0.116165
GO:0010536	positive regulation of activation of Janus kinase activity	biological_process	metabolic process	1	326	4	18336	0.25	0.06924822	0.116165
GO:0010632	regulation of epithelial cell migration	biological_process	regulation of biological process	1	326	4	18336	0.25	0.06924822	0.116165
GO:0010883	regulation of lipid storage	biological_process	regulation of biological process	1	326	4	18336	0.25	0.06924822	0.116165
GO:0014047	glutamate secretion	biological_process	localization	1	326	4	18336	0.25	0.06924822	0.116165
GO:0015807	L-amino acid transport	biological_process	localization	1	326	4	18336	0.25	0.06924822	0.116165
GO:0016048	detection of temperature stimulus	biological_process	response to stimulus	1	326	4	18336	0.25	0.06924822	0.116165
GO:0018119	peptidyl-cysteine S-nitrosylation	biological_process	metabolic process	1	326	4	18336	0.25	0.06924822	0.116165
GO:0021615	glossopharyngeal nerve morphogenesis	biological_process	developmental process	1	326	4	18336	0.25	0.06924822	0.116165
GO:0021892	cerebral cortex GABAergic interneuron differentiation	biological_process	developmental process	1	326	4	18336	0.25	0.06924822	0.116165
GO:0021912	regulation of transcription from RNA polymerase II promoter involved in spinal cord motor neuron fate specification	biological_process	developmental process	1	326	4	18336	0.25	0.06924822	0.116165
GO:0030035	microspike assembly	biological_process	cellular process	1	326	4	18336	0.25	0.06924822	0.116165
GO:0030423	targeting of mRNA for destruction involved in RNA interference	biological_process	metabolic process	1	326	4	18336	0.25	0.06924822	0.116165
GO:0030641	regulation of cellular pH	biological_process	cellular process	1	326	4	18336	0.25	0.06924822	0.116165
GO:0031102	neuron projection regeneration	biological_process	developmental process	1	326	4	18336	0.25	0.06924822	0.116165
GO:0031223	auditory behavior	biological_process	behavior	1	326	4	18336	0.25	0.06924822	0.116165
GO:0031507	heterochromatin assembly	biological_process	cellular process	1	326	4	18336	0.25	0.06924822	0.116165
GO:0031532	actin cytoskeleton reorganization	biological_process	cellular process	3	326	53	18336	0.056603774	0.0680809	0.116165
GO:0032079	positive regulation of endodeoxyribonuclease activity	biological_process	metabolic process	1	326	4	18336	0.25	0.06924822	0.116165
GO:0032747	positive regulation of interleukin-23 production	biological_process	regulation of biological process	1	326	4	18336	0.25	0.06924822	0.116165
GO:0032755	positive regulation of interleukin-6 production	biological_process	regulation of biological process	3	326	52	18336	0.057692308	0.06504817	0.116165
GO:0032909	regulation of transforming growth factor beta2 production	biological_process	regulation of biological process	1	326	4	18336	0.25	0.06924822	0.116165
GO:0033088	negative regulation of immature T cell proliferation in thymus	biological_process	developmental process	1	326	4	18336	0.25	0.06924822	0.116165
GO:0033600	negative regulation of mammary gland epithelial cell proliferation	biological_process	developmental process	1	326	4	18336	0.25	0.06924822	0.116165
GO:0033631	cell-cell adhesion mediated by integrin	biological_process	biological adhesion	1	326	4	18336	0.25	0.06924822	0.116165
GO:0034392	negative regulation of smooth muscle cell apoptotic process	biological_process	regulation of biological process	1	326	4	18336	0.25	0.06924822	0.116165
GO:0035020	regulation of Rac protein signal transduction	biological_process	regulation of biological process	1	326	4	18336	0.25	0.06924822	0.116165
GO:0035087	siRNA loading onto RISC involved in RNA interference	biological_process	metabolic process	1	326	4	18336	0.25	0.06924822	0.116165
GO:0035089	establishment of apical/basal cell polarity	biological_process	cellular process	1	326	4	18336	0.25	0.06924822	0.116165
GO:0035166	post-embryonic hemopoiesis	biological_process	developmental process	1	326	4	18336	0.25	0.06924822	0.116165
GO:0035583	sequestering of TGFbeta in extracellular matrix	biological_process	regulation of biological process	1	326	4	18336	0.25	0.06924822	0.116165
GO:0035630	bone mineralization involved in bone maturation	biological_process	developmental process	1	326	4	18336	0.25	0.06924822	0.116165
GO:0035791	platelet-derived growth factor receptor-beta signaling pathway	biological_process	regulation of biological process	1	326	4	18336	0.25	0.06924822	0.116165
GO:0036486	ventral trunk neural crest cell migration	biological_process	developmental process	1	326	4	18336	0.25	0.06924822	0.116165
GO:0038127	ERBB signaling pathway	biological_process	regulation of biological process	1	326	4	18336	0.25	0.06924822	0.116165
GO:0038162	erythropoietin-mediated signaling pathway	biological_process	regulation of biological process	1	326	4	18336	0.25	0.06924822	0.116165
GO:0040001	establishment of mitotic spindle localization	biological_process	localization	1	326	4	18336	0.25	0.06924822	0.116165
GO:0042148	strand invasion	biological_process	metabolic process	1	326	4	18336	0.25	0.06924822	0.116165
GO:0042167	heme catabolic process	biological_process	metabolic process	1	326	4	18336	0.25	0.06924822	0.116165
GO:0042168	heme metabolic process	biological_process	metabolic process	1	326	4	18336	0.25	0.06924822	0.116165
GO:0042490	mechanoreceptor differentiation	biological_process	developmental process	1	326	4	18336	0.25	0.06924822	0.116165
GO:0043111	replication fork arrest	biological_process	metabolic process	1	326	4	18336	0.25	0.06924822	0.116165
GO:0043137	DNA replication, removal of RNA primer	biological_process	metabolic process	1	326	4	18336	0.25	0.06924822	0.116165
GO:0043370	regulation of CD4-positive, alpha-beta T cell differentiation	biological_process	developmental process	1	326	4	18336	0.25	0.06924822	0.116165
GO:0043567	regulation of insulin-like growth factor receptor signaling pathway	biological_process	regulation of biological process	1	326	4	18336	0.25	0.06924822	0.116165
GO:0043570	maintenance of DNA repeat elements	biological_process	metabolic process	1	326	4	18336	0.25	0.06924822	0.116165
GO:0043697	cell dedifferentiation	biological_process	developmental process	1	326	4	18336	0.25	0.06924822	0.116165
GO:0044242	cellular lipid catabolic process	biological_process	metabolic process	1	326	4	18336	0.25	0.06924822	0.116165
GO:0044406	adhesion of symbiont to host	biological_process	biological adhesion	1	326	4	18336	0.25	0.06924822	0.116165
GO:0045061	thymic T cell selection	biological_process	developmental process	1	326	4	18336	0.25	0.06924822	0.116165
GO:0045604	regulation of epidermal cell differentiation	biological_process	developmental process	1	326	4	18336	0.25	0.06924822	0.116165
GO:0045741	positive regulation of epidermal growth factor-activated receptor activity	biological_process	metabolic process	1	326	4	18336	0.25	0.06924822	0.116165
GO:0046546	development of primary male sexual characteristics	biological_process	developmental process	1	326	4	18336	0.25	0.06924822	0.116165
GO:0046813	receptor-mediated virion attachment to host cell	biological_process	biological adhesion	1	326	4	18336	0.25	0.06924822	0.116165
GO:0046881	positive regulation of follicle-stimulating hormone secretion	biological_process	regulation of biological process	1	326	4	18336	0.25	0.06924822	0.116165
GO:0048050	post-embryonic eye morphogenesis	biological_process	developmental process	1	326	4	18336	0.25	0.06924822	0.116165
GO:0048593	camera-type eye morphogenesis	biological_process	developmental process	2	326	24	18336	0.083333333	0.06729057	0.116165
GO:0050715	positive regulation of cytokine secretion	biological_process	regulation of biological process	2	326	24	18336	0.083333333	0.06729057	0.116165
GO:0051135	positive regulation of NK T cell activation	biological_process	biological adhesion	1	326	4	18336	0.25	0.06924822	0.116165
GO:0051138	positive regulation of NK T cell differentiation	biological_process	developmental process	1	326	4	18336	0.25	0.06924822	0.116165
GO:0051150	regulation of smooth muscle cell differentiation	biological_process	developmental process	1	326	4	18336	0.25	0.06924822	0.116165
GO:0051491	positive regulation of filopodium assembly	biological_process	regulation of biological process	2	326	24	18336	0.083333333	0.06729057	0.116165
GO:0051572	negative regulation of histone H3-K4 methylation	biological_process	metabolic process	1	326	4	18336	0.25	0.06924822	0.116165
GO:0051660	establishment of centrosome localization	biological_process	localization	1	326	4	18336	0.25	0.06924822	0.116165
GO:0051712	positive regulation of killing of cells of other organism	biological_process	regulation of biological process	1	326	4	18336	0.25	0.06924822	0.116165
GO:0051964	negative regulation of synapse assembly	biological_process	developmental process	1	326	4	18336	0.25	0.06924822	0.116165
GO:0055092	sterol homeostasis	biological_process	biological regulation	1	326	4	18336	0.25	0.06924822	0.116165
GO:0060019	radial glial cell differentiation	biological_process	developmental process	1	326	4	18336	0.25	0.06924822	0.116165
GO:0060129	thyroid-stimulating hormone-secreting cell differentiation	biological_process	developmental process	1	326	4	18336	0.25	0.06924822	0.116165
GO:0060244	negative regulation of cell proliferation involved in contact inhibition	biological_process	cellular process	1	326	4	18336	0.25	0.06924822	0.116165
GO:0060253	negative regulation of glial cell proliferation	biological_process	developmental process	1	326	4	18336	0.25	0.06924822	0.116165
GO:0060326	cell chemotaxis	biological_process	locomotion	4	326	84	18336	0.047619048	0.06270305	0.116165
GO:0060334	regulation of interferon-gamma-mediated signaling pathway	biological_process	regulation of biological process	1	326	4	18336	0.25	0.06924822	0.116165
GO:0060393	regulation of pathway-restricted SMAD protein phosphorylation	biological_process	metabolic process	1	326	4	18336	0.25	0.06924822	0.116165
GO:0060439	trachea morphogenesis	biological_process	developmental process	1	326	4	18336	0.25	0.06924822	0.116165
GO:0060528	secretory columnal luminar epithelial cell differentiation involved in prostate glandular acinus development	biological_process	reproduction	1	326	4	18336	0.25	0.06924822	0.116165
GO:0060571	morphogenesis of an epithelial fold	biological_process	developmental process	1	326	4	18336	0.25	0.06924822	0.116165
GO:0060676	ureteric bud formation	biological_process	developmental process	1	326	4	18336	0.25	0.06924822	0.116165
GO:0060684	epithelial-mesenchymal cell signaling	biological_process	signaling	1	326	4	18336	0.25	0.06924822	0.116165
GO:0060686	negative regulation of prostatic bud formation	biological_process	reproduction	1	326	4	18336	0.25	0.06924822	0.116165
GO:0060688	regulation of morphogenesis of a branching structure	biological_process	developmental process	1	326	4	18336	0.25	0.06924822	0.116165
GO:0060750	epithelial cell proliferation involved in mammary gland duct elongation	biological_process	developmental process	1	326	4	18336	0.25	0.06924822	0.116165
GO:0061205	paramesonephric duct development	biological_process	developmental process	1	326	4	18336	0.25	0.06924822	0.116165
GO:0061419	positive regulation of transcription from RNA polymerase II promoter in response to hypoxia	biological_process	metabolic process	1	326	4	18336	0.25	0.06924822	0.116165
GO:0070314	G1 to G0 transition	biological_process	cellular process	1	326	4	18336	0.25	0.06924822	0.116165
GO:0070328	triglyceride homeostasis	biological_process	biological regulation	2	326	24	18336	0.083333333	0.06729057	0.116165
GO:0070828	heterochromatin organization	biological_process	cellular process	1	326	4	18336	0.25	0.06924822	0.116165
GO:0070858	negative regulation of bile acid biosynthetic process	biological_process	metabolic process	1	326	4	18336	0.25	0.06924822	0.116165
GO:0071236	cellular response to antibiotic	biological_process	response to stimulus	1	326	4	18336	0.25	0.06924822	0.116165
GO:0071374	cellular response to parathyroid hormone stimulus	biological_process	response to stimulus	1	326	4	18336	0.25	0.06924822	0.116165
GO:0071474	cellular hyperosmotic response	biological_process	response to stimulus	1	326	4	18336	0.25	0.06924822	0.116165
GO:0072075	metanephric mesenchyme development	biological_process	developmental process	1	326	4	18336	0.25	0.06924822	0.116165
GO:0072144	glomerular mesangial cell development	biological_process	developmental process	1	326	4	18336	0.25	0.06924822	0.116165
GO:0072719	cellular response to cisplatin	biological_process	response to stimulus	1	326	4	18336	0.25	0.06924822	0.116165
GO:0075044	autophagy of host cells involved in interaction with symbiont	biological_process	metabolic process	1	326	4	18336	0.25	0.06924822	0.116165
GO:0090116	C-5 methylation of cytosine	biological_process	metabolic process	1	326	4	18336	0.25	0.06924822	0.116165
GO:0090175	regulation of establishment of planar polarity	biological_process	developmental process	1	326	4	18336	0.25	0.06924822	0.116165
GO:0090210	regulation of establishment of blood-brain barrier	biological_process	developmental process	1	326	4	18336	0.25	0.06924822	0.116165
GO:0090244	Wnt signaling pathway involved in somitogenesis	biological_process	regulation of biological process	1	326	4	18336	0.25	0.06924822	0.116165
GO:0090312	positive regulation of protein deacetylation	biological_process	metabolic process	1	326	4	18336	0.25	0.06924822	0.116165
GO:0090403	oxidative stress-induced premature senescence	biological_process	developmental process	1	326	4	18336	0.25	0.06924822	0.116165
GO:0097490	sympathetic neuron projection extension	biological_process	developmental process	1	326	4	18336	0.25	0.06924822	0.116165
GO:0097491	sympathetic neuron projection guidance	biological_process	developmental process	1	326	4	18336	0.25	0.06924822	0.116165
GO:0097494	regulation of vesicle size	biological_process	cellular process	1	326	4	18336	0.25	0.06924822	0.116165
GO:0099183	trans-synaptic signaling by BDNF, modulating synaptic transmission	biological_process	regulation of biological process	1	326	4	18336	0.25	0.06924822	0.116165
GO:1900015	regulation of cytokine production involved in inflammatory response	biological_process	regulation of biological process	1	326	4	18336	0.25	0.06924822	0.116165
GO:1900020	positive regulation of protein kinase C activity	biological_process	metabolic process	1	326	4	18336	0.25	0.06924822	0.116165
GO:1900041	negative regulation of interleukin-2 secretion	biological_process	regulation of biological process	1	326	4	18336	0.25	0.06924822	0.116165
GO:1900226	negative regulation of NLRP3 inflammasome complex assembly	biological_process	regulation of biological process	1	326	4	18336	0.25	0.06924822	0.116165
GO:1901536	negative regulation of DNA demethylation	biological_process	metabolic process	1	326	4	18336	0.25	0.06924822	0.116165
GO:1901837	negative regulation of transcription of nucleolar large rRNA by RNA polymerase I	biological_process	metabolic process	1	326	4	18336	0.25	0.06924822	0.116165
GO:1901984	negative regulation of protein acetylation	biological_process	metabolic process	1	326	4	18336	0.25	0.06924822	0.116165
GO:1902219	negative regulation of intrinsic apoptotic signaling pathway in response to osmotic stress	biological_process	regulation of biological process	1	326	4	18336	0.25	0.06924822	0.116165
GO:1902285	semaphorin-plexin signaling pathway involved in neuron projection guidance	biological_process	developmental process	1	326	4	18336	0.25	0.06924822	0.116165
GO:1902523	positive regulation of protein K63-linked ubiquitination	biological_process	metabolic process	1	326	4	18336	0.25	0.06924822	0.116165
GO:1902714	negative regulation of interferon-gamma secretion	biological_process	regulation of biological process	1	326	4	18336	0.25	0.06924822	0.116165
GO:1902742	apoptotic process involved in development	biological_process	developmental process	1	326	4	18336	0.25	0.06924822	0.116165
GO:1903026	negative regulation of RNA polymerase II regulatory region sequence-specific DNA binding	biological_process	biological regulation	1	326	4	18336	0.25	0.06924822	0.116165
GO:1903347	negative regulation of bicellular tight junction assembly	biological_process	regulation of biological process	1	326	4	18336	0.25	0.06924822	0.116165
GO:1903721	positive regulation of I-kappaB phosphorylation	biological_process	metabolic process	1	326	4	18336	0.25	0.06924822	0.116165
GO:1903955	positive regulation of protein targeting to mitochondrion	biological_process	regulation of biological process	1	326	4	18336	0.25	0.06924822	0.116165
GO:1990428	miRNA transport	biological_process	localization	1	326	4	18336	0.25	0.06924822	0.116165
GO:2000121	regulation of removal of superoxide radicals	biological_process	metabolic process	1	326	4	18336	0.25	0.06924822	0.116165
GO:2000343	positive regulation of chemokine (C-X-C motif) ligand 2 production	biological_process	regulation of biological process	1	326	4	18336	0.25	0.06924822	0.116165
GO:2000481	positive regulation of cAMP-dependent protein kinase activity	biological_process	metabolic process	1	326	4	18336	0.25	0.06924822	0.116165
GO:2000553	positive regulation of T-helper 2 cell cytokine production	biological_process	regulation of biological process	1	326	4	18336	0.25	0.06924822	0.116165
GO:2000667	positive regulation of interleukin-13 secretion	biological_process	regulation of biological process	1	326	4	18336	0.25	0.06924822	0.116165
GO:2000672	negative regulation of motor neuron apoptotic process	biological_process	regulation of biological process	1	326	4	18336	0.25	0.06924822	0.116165
GO:2000757	negative regulation of peptidyl-lysine acetylation	biological_process	metabolic process	1	326	4	18336	0.25	0.06924822	0.116165
GO:2001168	positive regulation of histone H2B ubiquitination	biological_process	metabolic process	1	326	4	18336	0.25	0.06924822	0.116165
GO:0060041	retina development in camera-type eye	biological_process	developmental process	3	326	54	18336	0.055555556	0.07117689	0.1193285
GO:0015698	inorganic anion transport	biological_process	localization	2	326	25	18336	0.08	0.07230843	0.1211525
GO:0006897	endocytosis	biological_process	localization	5	326	125	18336	0.04	0.07251241	0.1214212
GO:0030334	regulation of cell migration	biological_process	regulation of biological process	4	326	89	18336	0.04494382	0.07419821	0.1241693
GO:0007257	activation of JUN kinase activity	biological_process	metabolic process	2	326	26	18336	0.076923077	0.07744287	0.1290105
GO:0010506	regulation of autophagy	biological_process	metabolic process	3	326	56	18336	0.053571429	0.07755467	0.1290105
GO:0010634	positive regulation of epithelial cell migration	biological_process	regulation of biological process	2	326	26	18336	0.076923077	0.07744287	0.1290105
GO:0014068	positive regulation of phosphatidylinositol 3-kinase signaling	biological_process	regulation of biological process	3	326	56	18336	0.053571429	0.07755467	0.1290105
GO:0030833	regulation of actin filament polymerization	biological_process	regulation of biological process	2	326	26	18336	0.076923077	0.07744287	0.1290105
GO:0042733	embryonic digit morphogenesis	biological_process	developmental process	3	326	56	18336	0.053571429	0.07755467	0.1290105
GO:0050772	positive regulation of axonogenesis	biological_process	developmental process	2	326	26	18336	0.076923077	0.07744287	0.1290105
GO:0051281	positive regulation of release of sequestered calcium ion into cytosol	biological_process	regulation of biological process	2	326	26	18336	0.076923077	0.07744287	0.1290105
GO:0071480	cellular response to gamma radiation	biological_process	response to stimulus	2	326	26	18336	0.076923077	0.07744287	0.1290105
GO:2001238	positive regulation of extrinsic apoptotic signaling pathway	biological_process	regulation of biological process	2	326	26	18336	0.076923077	0.07744287	0.1290105
GO:0043161	proteasome-mediated ubiquitin-dependent protein catabolic process	biological_process	metabolic process	6	326	168	18336	0.035714286	0.07987028	0.1327831
GO:0001819	positive regulation of cytokine production	biological_process	regulation of biological process	2	326	27	18336	0.074074074	0.0826882	0.133174
GO:0001957	intramembranous ossification	biological_process	multicellular organismal process	1	326	5	18336	0.2	0.08579988	0.133174
GO:0001992	regulation of systemic arterial blood pressure by vasopressin	biological_process	multicellular organismal process	1	326	5	18336	0.2	0.08579988	0.133174
GO:0002043	blood vessel endothelial cell proliferation involved in sprouting angiogenesis	biological_process	developmental process	1	326	5	18336	0.2	0.08579988	0.133174
GO:0002318	myeloid progenitor cell differentiation	biological_process	developmental process	1	326	5	18336	0.2	0.08579988	0.133174
GO:0002520	immune system development	biological_process	developmental process	1	326	5	18336	0.2	0.08579988	0.133174
GO:0002819	regulation of adaptive immune response	biological_process	regulation of biological process	1	326	5	18336	0.2	0.08579988	0.133174
GO:0002821	positive regulation of adaptive immune response	biological_process	regulation of biological process	1	326	5	18336	0.2	0.08579988	0.133174
GO:0003100	regulation of systemic arterial blood pressure by endothelin	biological_process	multicellular organismal process	1	326	5	18336	0.2	0.08579988	0.133174
GO:0006477	protein sulfation	biological_process	metabolic process	1	326	5	18336	0.2	0.08579988	0.133174
GO:0007044	cell-substrate junction assembly	biological_process	cellular process	1	326	5	18336	0.2	0.08579988	0.133174
GO:0007253	cytoplasmic sequestering of NF-kappaB	biological_process	metabolic process	1	326	5	18336	0.2	0.08579988	0.133174
GO:0008635	activation of cysteine-type endopeptidase activity involved in apoptotic process by cytochrome c	biological_process	metabolic process	1	326	5	18336	0.2	0.08579988	0.133174
GO:0009838	abscission	biological_process	developmental process	1	326	5	18336	0.2	0.08579988	0.133174
GO:0010454	negative regulation of cell fate commitment	biological_process	developmental process	1	326	5	18336	0.2	0.08579988	0.133174
GO:0010750	positive regulation of nitric oxide mediated signal transduction	biological_process	response to stimulus	1	326	5	18336	0.2	0.08579988	0.133174
GO:0010760	negative regulation of macrophage chemotaxis	biological_process	regulation of biological process	1	326	5	18336	0.2	0.08579988	0.133174
GO:0010838	positive regulation of keratinocyte proliferation	biological_process	regulation of biological process	1	326	5	18336	0.2	0.08579988	0.133174
GO:0010891	negative regulation of sequestering of triglyceride	biological_process	regulation of biological process	1	326	5	18336	0.2	0.08579988	0.133174
GO:0010936	negative regulation of macrophage cytokine production	biological_process	regulation of biological process	1	326	5	18336	0.2	0.08579988	0.133174
GO:0010989	negative regulation of low-density lipoprotein particle clearance	biological_process	regulation of biological process	1	326	5	18336	0.2	0.08579988	0.133174
GO:0014904	myotube cell development	biological_process	developmental process	1	326	5	18336	0.2	0.08579988	0.133174
GO:0018394	peptidyl-lysine acetylation	biological_process	metabolic process	1	326	5	18336	0.2	0.08579988	0.133174
GO:0019222	regulation of metabolic process	biological_process	metabolic process	1	326	5	18336	0.2	0.08579988	0.133174
GO:0021782	glial cell development	biological_process	developmental process	1	326	5	18336	0.2	0.08579988	0.133174
GO:0021913	regulation of transcription from RNA polymerase II promoter involved in ventral spinal cord interneuron specification	biological_process	developmental process	1	326	5	18336	0.2	0.08579988	0.133174
GO:0030148	sphingolipid biosynthetic process	biological_process	metabolic process	2	326	27	18336	0.074074074	0.0826882	0.133174
GO:0030203	glycosaminoglycan metabolic process	biological_process	metabolic process	1	326	5	18336	0.2	0.08579988	0.133174
GO:0030858	positive regulation of epithelial cell differentiation	biological_process	developmental process	1	326	5	18336	0.2	0.08579988	0.133174
GO:0031063	regulation of histone deacetylation	biological_process	metabolic process	1	326	5	18336	0.2	0.08579988	0.133174
GO:0031103	axon regeneration	biological_process	developmental process	1	326	5	18336	0.2	0.08579988	0.133174
GO:0031536	positive regulation of exit from mitosis	biological_process	regulation of biological process	1	326	5	18336	0.2	0.08579988	0.133174
GO:0032026	response to magnesium ion	biological_process	response to stimulus	1	326	5	18336	0.2	0.08579988	0.133174
GO:0032269	negative regulation of cellular protein metabolic process	biological_process	metabolic process	1	326	5	18336	0.2	0.08579988	0.133174
GO:0032410	negative regulation of transporter activity	biological_process	regulation of biological process	1	326	5	18336	0.2	0.08579988	0.133174
GO:0032488	Cdc42 protein signal transduction	biological_process	regulation of biological process	1	326	5	18336	0.2	0.08579988	0.133174
GO:0032911	negative regulation of transforming growth factor beta1 production	biological_process	multicellular organismal process	1	326	5	18336	0.2	0.08579988	0.133174
GO:0033031	positive regulation of neutrophil apoptotic process	biological_process	regulation of biological process	1	326	5	18336	0.2	0.08579988	0.133174
GO:0033085	negative regulation of T cell differentiation in thymus	biological_process	developmental process	1	326	5	18336	0.2	0.08579988	0.133174
GO:0033129	positive regulation of histone phosphorylation	biological_process	metabolic process	1	326	5	18336	0.2	0.08579988	0.133174
GO:0033299	secretion of lysosomal enzymes	biological_process	localization	1	326	5	18336	0.2	0.08579988	0.133174
GO:0033599	regulation of mammary gland epithelial cell proliferation	biological_process	developmental process	1	326	5	18336	0.2	0.08579988	0.133174
GO:0035655	interleukin-18-mediated signaling pathway	biological_process	regulation of biological process	1	326	5	18336	0.2	0.08579988	0.133174
GO:0035666	TRIF-dependent toll-like receptor signaling pathway	biological_process	regulation of biological process	1	326	5	18336	0.2	0.08579988	0.133174
GO:0035694	mitochondrial protein catabolic process	biological_process	metabolic process	1	326	5	18336	0.2	0.08579988	0.133174
GO:0036510	trimming of terminal mannose on C branch	biological_process	metabolic process	1	326	5	18336	0.2	0.08579988	0.133174
GO:0038128	ERBB2 signaling pathway	biological_process	regulation of biological process	1	326	5	18336	0.2	0.08579988	0.133174
GO:0042035	regulation of cytokine biosynthetic process	biological_process	metabolic process	1	326	5	18336	0.2	0.08579988	0.133174
GO:0042063	gliogenesis	biological_process	developmental process	1	326	5	18336	0.2	0.08579988	0.133174
GO:0042270	protection from natural killer cell mediated cytotoxicity	biological_process	regulation of biological process	1	326	5	18336	0.2	0.08579988	0.133174
GO:0042421	norepinephrine biosynthetic process	biological_process	metabolic process	1	326	5	18336	0.2	0.08579988	0.133174
GO:0042509	regulation of tyrosine phosphorylation of STAT protein	biological_process	metabolic process	1	326	5	18336	0.2	0.08579988	0.133174
GO:0042592	homeostatic process	biological_process	biological regulation	1	326	5	18336	0.2	0.08579988	0.133174
GO:0042759	long-chain fatty acid biosynthetic process	biological_process	metabolic process	1	326	5	18336	0.2	0.08579988	0.133174
GO:0043043	peptide biosynthetic process	biological_process	metabolic process	1	326	5	18336	0.2	0.08579988	0.133174
GO:0043045	DNA methylation involved in embryo development	biological_process	developmental process	1	326	5	18336	0.2	0.08579988	0.133174
GO:0043306	positive regulation of mast cell degranulation	biological_process	regulation of biological process	1	326	5	18336	0.2	0.08579988	0.133174
GO:0043367	CD4-positive, alpha-beta T cell differentiation	biological_process	developmental process	1	326	5	18336	0.2	0.08579988	0.133174
GO:0043372	positive regulation of CD4-positive, alpha-beta T cell differentiation	biological_process	developmental process	1	326	5	18336	0.2	0.08579988	0.133174
GO:0044320	cellular response to leptin stimulus	biological_process	response to stimulus	1	326	5	18336	0.2	0.08579988	0.133174
GO:0044772	mitotic cell cycle phase transition	biological_process	cellular process	1	326	5	18336	0.2	0.08579988	0.133174
GO:0045607	regulation of inner ear auditory receptor cell differentiation	biological_process	developmental process	1	326	5	18336	0.2	0.08579988	0.133174
GO:0045617	negative regulation of keratinocyte differentiation	biological_process	developmental process	1	326	5	18336	0.2	0.08579988	0.133174
GO:0045627	positive regulation of T-helper 1 cell differentiation	biological_process	developmental process	1	326	5	18336	0.2	0.08579988	0.133174
GO:0045636	positive regulation of melanocyte differentiation	biological_process	developmental process	1	326	5	18336	0.2	0.08579988	0.133174
GO:0045746	negative regulation of Notch signaling pathway	biological_process	regulation of biological process	2	326	27	18336	0.074074074	0.0826882	0.133174
GO:0045839	negative regulation of mitotic nuclear division	biological_process	regulation of biological process	1	326	5	18336	0.2	0.08579988	0.133174
GO:0045869	negative regulation of single stranded viral RNA replication via double stranded DNA intermediate	biological_process	regulation of biological process	1	326	5	18336	0.2	0.08579988	0.133174
GO:0046578	regulation of Ras protein signal transduction	biological_process	regulation of biological process	1	326	5	18336	0.2	0.08579988	0.133174
GO:0046655	folic acid metabolic process	biological_process	metabolic process	1	326	5	18336	0.2	0.08579988	0.133174
GO:0046688	response to copper ion	biological_process	response to stimulus	1	326	5	18336	0.2	0.08579988	0.133174
GO:0046888	negative regulation of hormone secretion	biological_process	regulation of biological process	1	326	5	18336	0.2	0.08579988	0.133174
GO:0048298	positive regulation of isotype switching to IgA isotypes	biological_process	developmental process	1	326	5	18336	0.2	0.08579988	0.133174
GO:0048468	cell development	biological_process	developmental process	3	326	57	18336	0.052631579	0.08083445	0.133174
GO:0048515	spermatid differentiation	biological_process	developmental process	1	326	5	18336	0.2	0.08579988	0.133174
GO:0048702	embryonic neurocranium morphogenesis	biological_process	developmental process	1	326	5	18336	0.2	0.08579988	0.133174
GO:0048730	epidermis morphogenesis	biological_process	developmental process	1	326	5	18336	0.2	0.08579988	0.133174
GO:0050951	sensory perception of temperature stimulus	biological_process	multicellular organismal process	1	326	5	18336	0.2	0.08579988	0.133174
GO:0050999	regulation of nitric-oxide synthase activity	biological_process	metabolic process	1	326	5	18336	0.2	0.08579988	0.133174
GO:0051024	positive regulation of immunoglobulin secretion	biological_process	regulation of biological process	1	326	5	18336	0.2	0.08579988	0.133174
GO:0051101	regulation of DNA binding	biological_process	biological regulation	1	326	5	18336	0.2	0.08579988	0.133174
GO:0051147	regulation of muscle cell differentiation	biological_process	developmental process	1	326	5	18336	0.2	0.08579988	0.133174
GO:0051152	positive regulation of smooth muscle cell differentiation	biological_process	developmental process	1	326	5	18336	0.2	0.08579988	0.133174
GO:0051259	protein complex oligomerization	biological_process	cellular process	3	326	57	18336	0.052631579	0.08083445	0.133174
GO:0051271	negative regulation of cellular component movement	biological_process	regulation of biological process	1	326	5	18336	0.2	0.08579988	0.133174
GO:0052548	regulation of endopeptidase activity	biological_process	metabolic process	1	326	5	18336	0.2	0.08579988	0.133174
GO:0060373	regulation of ventricular cardiac muscle cell membrane depolarization	biological_process	regulation of biological process	1	326	5	18336	0.2	0.08579988	0.133174
GO:0060430	lung saccule development	biological_process	developmental process	1	326	5	18336	0.2	0.08579988	0.133174
GO:0060438	trachea development	biological_process	developmental process	1	326	5	18336	0.2	0.08579988	0.133174
GO:0060442	branching involved in prostate gland morphogenesis	biological_process	reproduction	1	326	5	18336	0.2	0.08579988	0.133174
GO:0060742	epithelial cell differentiation involved in prostate gland development	biological_process	developmental process	1	326	5	18336	0.2	0.08579988	0.133174
GO:0060744	mammary gland branching involved in thelarche	biological_process	reproduction	1	326	5	18336	0.2	0.08579988	0.133174
GO:0060762	regulation of branching involved in mammary gland duct morphogenesis	biological_process	developmental process	1	326	5	18336	0.2	0.08579988	0.133174
GO:0061303	cornea development in camera-type eye	biological_process	developmental process	1	326	5	18336	0.2	0.08579988	0.133174
GO:0061312	BMP signaling pathway involved in heart development	biological_process	developmental process	1	326	5	18336	0.2	0.08579988	0.133174
GO:0070245	positive regulation of thymocyte apoptotic process	biological_process	regulation of biological process	1	326	5	18336	0.2	0.08579988	0.133174
GO:0071156	regulation of cell cycle arrest	biological_process	regulation of biological process	1	326	5	18336	0.2	0.08579988	0.133174
GO:0071219	cellular response to molecule of bacterial origin	biological_process	response to stimulus	1	326	5	18336	0.2	0.08579988	0.133174
GO:0071372	cellular response to follicle-stimulating hormone stimulus	biological_process	response to stimulus	1	326	5	18336	0.2	0.08579988	0.133174
GO:0071455	cellular response to hyperoxia	biological_process	response to stimulus	1	326	5	18336	0.2	0.08579988	0.133174
GO:0071900	regulation of protein serine/threonine kinase activity	biological_process	metabolic process	1	326	5	18336	0.2	0.08579988	0.133174
GO:0072513	positive regulation of secondary heart field cardioblast proliferation	biological_process	developmental process	1	326	5	18336	0.2	0.08579988	0.133174
GO:0072577	endothelial cell apoptotic process	biological_process	cellular process	1	326	5	18336	0.2	0.08579988	0.133174
GO:0072656	maintenance of protein location in mitochondrion	biological_process	localization	1	326	5	18336	0.2	0.08579988	0.133174
GO:0072675	osteoclast fusion	biological_process	developmental process	1	326	5	18336	0.2	0.08579988	0.133174
GO:0090166	Golgi disassembly	biological_process	cellular process	1	326	5	18336	0.2	0.08579988	0.133174
GO:0090656	t-circle formation	biological_process	metabolic process	1	326	5	18336	0.2	0.08579988	0.133174
GO:1900746	regulation of vascular endothelial growth factor signaling pathway	biological_process	cellular process	1	326	5	18336	0.2	0.08579988	0.133174
GO:1901797	negative regulation of signal transduction by p53 class mediator	biological_process	regulation of biological process	1	326	5	18336	0.2	0.08579988	0.133174
GO:1902036	regulation of hematopoietic stem cell differentiation	biological_process	developmental process	1	326	5	18336	0.2	0.08579988	0.133174
GO:1902108	regulation of mitochondrial membrane permeability involved in apoptotic process	biological_process	localization	1	326	5	18336	0.2	0.08579988	0.133174
GO:1902262	apoptotic process involved in blood vessel morphogenesis	biological_process	developmental process	1	326	5	18336	0.2	0.08579988	0.133174
GO:1903428	positive regulation of reactive oxygen species biosynthetic process	biological_process	metabolic process	1	326	5	18336	0.2	0.08579988	0.133174
GO:1904468	negative regulation of tumor necrosis factor secretion	biological_process	regulation of biological process	1	326	5	18336	0.2	0.08579988	0.133174
GO:1905050	positive regulation of metallopeptidase activity	biological_process	metabolic process	1	326	5	18336	0.2	0.08579988	0.133174
GO:2000052	positive regulation of non-canonical Wnt signaling pathway	biological_process	regulation of biological process	1	326	5	18336	0.2	0.08579988	0.133174
GO:2000347	positive regulation of hepatocyte proliferation	biological_process	developmental process	1	326	5	18336	0.2	0.08579988	0.133174
GO:2000643	positive regulation of early endosome to late endosome transport	biological_process	regulation of biological process	1	326	5	18336	0.2	0.08579988	0.133174
GO:2001033	negative regulation of double-strand break repair via nonhomologous end joining	biological_process	metabolic process	1	326	5	18336	0.2	0.08579988	0.133174
GO:0006935	chemotaxis	biological_process	locomotion	4	326	94	18336	0.042553191	0.08668129	0.1344671
GO:0007267	cell-cell signaling	biological_process	signaling	3	326	59	18336	0.050847458	0.08757054	0.1357709
GO:0001662	behavioral fear response	biological_process	behavior	2	326	28	18336	0.071428571	0.08803889	0.1359668
GO:0003281	ventricular septum development	biological_process	developmental process	2	326	28	18336	0.071428571	0.08803889	0.1359668
GO:0032007	negative regulation of TOR signaling	biological_process	regulation of biological process	2	326	28	18336	0.071428571	0.08803889	0.1359668
GO:0032212	positive regulation of telomere maintenance via telomerase	biological_process	metabolic process	2	326	28	18336	0.071428571	0.08803889	0.1359668
GO:0050769	positive regulation of neurogenesis	biological_process	developmental process	2	326	28	18336	0.071428571	0.08803889	0.1359668
GO:0060325	face morphogenesis	biological_process	developmental process	2	326	28	18336	0.071428571	0.08803889	0.1359668
GO:1901215	negative regulation of neuron death	biological_process	regulation of biological process	2	326	28	18336	0.071428571	0.08803889	0.1359668
GO:0043010	camera-type eye development	biological_process	developmental process	3	326	60	18336	0.05	0.09102471	0.1405001
GO:0000186	activation of MAPKK activity	biological_process	metabolic process	2	326	29	18336	0.068965517	0.09348954	0.1439056
GO:0009612	response to mechanical stimulus	biological_process	response to stimulus	2	326	29	18336	0.068965517	0.09348954	0.1439056
GO:0032870	cellular response to hormone stimulus	biological_process	cellular process	2	326	29	18336	0.068965517	0.09348954	0.1439056
GO:0043542	endothelial cell migration	biological_process	locomotion	2	326	29	18336	0.068965517	0.09348954	0.1439056
GO:0051276	chromosome organization	biological_process	cellular process	2	326	29	18336	0.068965517	0.09348954	0.1439056
GO:0000423	mitophagy	biological_process	metabolic process	1	326	6	18336	0.166666667	0.1020581	0.1486278
GO:0001956	positive regulation of neurotransmitter secretion	biological_process	regulation of biological process	1	326	6	18336	0.166666667	0.1020581	0.1486278
GO:0002360	T cell lineage commitment	biological_process	developmental process	1	326	6	18336	0.166666667	0.1020581	0.1486278
GO:0002467	germinal center formation	biological_process	developmental process	1	326	6	18336	0.166666667	0.1020581	0.1486278
GO:0002829	negative regulation of type 2 immune response	biological_process	regulation of biological process	1	326	6	18336	0.166666667	0.1020581	0.1486278
GO:0003170	heart valve development	biological_process	developmental process	1	326	6	18336	0.166666667	0.1020581	0.1486278
GO:0003179	heart valve morphogenesis	biological_process	developmental process	1	326	6	18336	0.166666667	0.1020581	0.1486278
GO:0003209	cardiac atrium morphogenesis	biological_process	developmental process	1	326	6	18336	0.166666667	0.1020581	0.1486278
GO:0003337	mesenchymal to epithelial transition involved in metanephros morphogenesis	biological_process	developmental process	1	326	6	18336	0.166666667	0.1020581	0.1486278
GO:0006287	base-excision repair, gap-filling	biological_process	metabolic process	1	326	6	18336	0.166666667	0.1020581	0.1486278
GO:0006312	mitotic recombination	biological_process	metabolic process	1	326	6	18336	0.166666667	0.1020581	0.1486278
GO:0006527	arginine catabolic process	biological_process	metabolic process	1	326	6	18336	0.166666667	0.1020581	0.1486278
GO:0007006	mitochondrial membrane organization	biological_process	cellular process	1	326	6	18336	0.166666667	0.1020581	0.1486278
GO:0007163	establishment or maintenance of cell polarity	biological_process	cellular process	2	326	30	18336	0.066666667	0.09903496	0.1486278
GO:0007379	segment specification	biological_process	developmental process	1	326	6	18336	0.166666667	0.1020581	0.1486278
GO:0007568	aging	biological_process	developmental process	2	326	30	18336	0.066666667	0.09903496	0.1486278
GO:0007623	circadian rhythm	biological_process	rhythmic process	3	326	63	18336	0.047619048	0.1017185	0.1486278
GO:0008354	germ cell migration	biological_process	reproduction	1	326	6	18336	0.166666667	0.1020581	0.1486278
GO:0009620	response to fungus	biological_process	response to stimulus	1	326	6	18336	0.166666667	0.1020581	0.1486278
GO:0010518	positive regulation of phospholipase activity	biological_process	biological regulation	1	326	6	18336	0.166666667	0.1020581	0.1486278
GO:0010827	regulation of glucose transmembrane transport	biological_process	regulation of biological process	1	326	6	18336	0.166666667	0.1020581	0.1486278
GO:0010835	regulation of protein ADP-ribosylation	biological_process	metabolic process	1	326	6	18336	0.166666667	0.1020581	0.1486278
GO:0010870	positive regulation of receptor biosynthetic process	biological_process	metabolic process	1	326	6	18336	0.166666667	0.1020581	0.1486278
GO:0014033	neural crest cell differentiation	biological_process	developmental process	1	326	6	18336	0.166666667	0.1020581	0.1486278
GO:0014842	regulation of skeletal muscle satellite cell proliferation	biological_process	regulation of biological process	1	326	6	18336	0.166666667	0.1020581	0.1486278
GO:0015014	heparan sulfate proteoglycan biosynthetic process, polysaccharide chain biosynthetic process	biological_process	cellular process	1	326	6	18336	0.166666667	0.1020581	0.1486278
GO:0015833	peptide transport	biological_process	localization	1	326	6	18336	0.166666667	0.1020581	0.1486278
GO:0016458	gene silencing	biological_process	metabolic process	1	326	6	18336	0.166666667	0.1020581	0.1486278
GO:0021559	trigeminal nerve development	biological_process	developmental process	1	326	6	18336	0.166666667	0.1020581	0.1486278
GO:0021695	cerebellar cortex development	biological_process	developmental process	1	326	6	18336	0.166666667	0.1020581	0.1486278
GO:0021955	central nervous system neuron axonogenesis	biological_process	developmental process	1	326	6	18336	0.166666667	0.1020581	0.1486278
GO:0031017	exocrine pancreas development	biological_process	developmental process	1	326	6	18336	0.166666667	0.1020581	0.1486278
GO:0032466	negative regulation of cytokinesis	biological_process	regulation of biological process	1	326	6	18336	0.166666667	0.1020581	0.1486278
GO:0032532	regulation of microvillus length	biological_process	regulation of biological process	1	326	6	18336	0.166666667	0.1020581	0.1486278
GO:0032808	lacrimal gland development	biological_process	developmental process	1	326	6	18336	0.166666667	0.1020581	0.1486278
GO:0033522	histone H2A ubiquitination	biological_process	metabolic process	1	326	6	18336	0.166666667	0.1020581	0.1486278
GO:0034205	amyloid-beta formation	biological_process	metabolic process	1	326	6	18336	0.166666667	0.1020581	0.1486278
GO:0035239	tube morphogenesis	biological_process	developmental process	1	326	6	18336	0.166666667	0.1020581	0.1486278
GO:0035425	autocrine signaling	biological_process	signaling	1	326	6	18336	0.166666667	0.1020581	0.1486278
GO:0035509	negative regulation of myosin-light-chain-phosphatase activity	biological_process	metabolic process	1	326	6	18336	0.166666667	0.1020581	0.1486278
GO:0035973	aggrephagy	biological_process	metabolic process	1	326	6	18336	0.166666667	0.1020581	0.1486278
GO:0038066	p38MAPK cascade	biological_process	metabolic process	1	326	6	18336	0.166666667	0.1020581	0.1486278
GO:0040036	regulation of fibroblast growth factor receptor signaling pathway	biological_process	regulation of biological process	1	326	6	18336	0.166666667	0.1020581	0.1486278
GO:0042921	glucocorticoid receptor signaling pathway	biological_process	regulation of biological process	1	326	6	18336	0.166666667	0.1020581	0.1486278
GO:0043374	CD8-positive, alpha-beta T cell differentiation	biological_process	developmental process	1	326	6	18336	0.166666667	0.1020581	0.1486278
GO:0045359	positive regulation of interferon-beta biosynthetic process	biological_process	metabolic process	1	326	6	18336	0.166666667	0.1020581	0.1486278
GO:0045589	regulation of regulatory T cell differentiation	biological_process	developmental process	1	326	6	18336	0.166666667	0.1020581	0.1486278
GO:0045722	positive regulation of gluconeogenesis	biological_process	metabolic process	1	326	6	18336	0.166666667	0.1020581	0.1486278
GO:0045880	positive regulation of smoothened signaling pathway	biological_process	regulation of biological process	2	326	30	18336	0.066666667	0.09903496	0.1486278
GO:0045955	negative regulation of calcium ion-dependent exocytosis	biological_process	regulation of biological process	1	326	6	18336	0.166666667	0.1020581	0.1486278
GO:0046323	glucose import	biological_process	localization	1	326	6	18336	0.166666667	0.1020581	0.1486278
GO:0046533	negative regulation of photoreceptor cell differentiation	biological_process	developmental process	1	326	6	18336	0.166666667	0.1020581	0.1486278
GO:0046653	tetrahydrofolate metabolic process	biological_process	metabolic process	1	326	6	18336	0.166666667	0.1020581	0.1486278
GO:0046887	positive regulation of hormone secretion	biological_process	regulation of biological process	1	326	6	18336	0.166666667	0.1020581	0.1486278
GO:0048512	circadian behavior	biological_process	behavior	1	326	6	18336	0.166666667	0.1020581	0.1486278
GO:0048660	regulation of smooth muscle cell proliferation	biological_process	regulation of biological process	1	326	6	18336	0.166666667	0.1020581	0.1486278
GO:0048729	tissue morphogenesis	biological_process	developmental process	1	326	6	18336	0.166666667	0.1020581	0.1486278
GO:0048733	sebaceous gland development	biological_process	developmental process	1	326	6	18336	0.166666667	0.1020581	0.1486278
GO:0048812	neuron projection morphogenesis	biological_process	developmental process	3	326	63	18336	0.047619048	0.1017185	0.1486278
GO:0050665	hydrogen peroxide biosynthetic process	biological_process	metabolic process	1	326	6	18336	0.166666667	0.1020581	0.1486278
GO:0050882	voluntary musculoskeletal movement	biological_process	multicellular organismal process	1	326	6	18336	0.166666667	0.1020581	0.1486278
GO:0051346	negative regulation of hydrolase activity	biological_process	biological regulation	1	326	6	18336	0.166666667	0.1020581	0.1486278
GO:0051602	response to electrical stimulus	biological_process	response to stimulus	1	326	6	18336	0.166666667	0.1020581	0.1486278
GO:0051770	positive regulation of nitric-oxide synthase biosynthetic process	biological_process	metabolic process	1	326	6	18336	0.166666667	0.1020581	0.1486278
GO:0051865	protein autoubiquitination	biological_process	metabolic process	3	326	63	18336	0.047619048	0.1017185	0.1486278
GO:0051881	regulation of mitochondrial membrane potential	biological_process	biological regulation	2	326	30	18336	0.066666667	0.09903496	0.1486278
GO:0051988	regulation of attachment of spindle microtubules to kinetochore	biological_process	regulation of biological process	1	326	6	18336	0.166666667	0.1020581	0.1486278
GO:0060022	hard palate development	biological_process	developmental process	1	326	6	18336	0.166666667	0.1020581	0.1486278
GO:0060252	positive regulation of glial cell proliferation	biological_process	developmental process	1	326	6	18336	0.166666667	0.1020581	0.1486278
GO:0060449	bud elongation involved in lung branching	biological_process	developmental process	1	326	6	18336	0.166666667	0.1020581	0.1486278
GO:0060544	regulation of necroptotic process	biological_process	regulation of biological process	1	326	6	18336	0.166666667	0.1020581	0.1486278
GO:0060740	prostate gland epithelium morphogenesis	biological_process	reproduction	1	326	6	18336	0.166666667	0.1020581	0.1486278
GO:0060907	positive regulation of macrophage cytokine production	biological_process	regulation of biological process	1	326	6	18336	0.166666667	0.1020581	0.1486278
GO:0070120	ciliary neurotrophic factor-mediated signaling pathway	biological_process	regulation of biological process	1	326	6	18336	0.166666667	0.1020581	0.1486278
GO:0070192	chromosome organization involved in meiotic cell cycle	biological_process	cellular process	1	326	6	18336	0.166666667	0.1020581	0.1486278
GO:0070307	lens fiber cell development	biological_process	developmental process	1	326	6	18336	0.166666667	0.1020581	0.1486278
GO:0070734	histone H3-K27 methylation	biological_process	metabolic process	1	326	6	18336	0.166666667	0.1020581	0.1486278
GO:0071375	cellular response to peptide hormone stimulus	biological_process	response to stimulus	1	326	6	18336	0.166666667	0.1020581	0.1486278
GO:0071872	cellular response to epinephrine stimulus	biological_process	response to stimulus	1	326	6	18336	0.166666667	0.1020581	0.1486278
GO:0072164	mesonephric tubule development	biological_process	developmental process	1	326	6	18336	0.166666667	0.1020581	0.1486278
GO:0072205	metanephric collecting duct development	biological_process	developmental process	1	326	6	18336	0.166666667	0.1020581	0.1486278
GO:0072655	establishment of protein localization to mitochondrion	biological_process	localization	1	326	6	18336	0.166666667	0.1020581	0.1486278
GO:0090091	positive regulation of extracellular matrix disassembly	biological_process	regulation of biological process	1	326	6	18336	0.166666667	0.1020581	0.1486278
GO:0098532	histone H3-K27 trimethylation	biological_process	metabolic process	1	326	6	18336	0.166666667	0.1020581	0.1486278
GO:0098696	regulation of neurotransmitter receptor localization to postsynaptic specialization membrane	biological_process	regulation of biological process	1	326	6	18336	0.166666667	0.1020581	0.1486278
GO:0098780	response to mitochondrial depolarisation	biological_process	response to stimulus	1	326	6	18336	0.166666667	0.1020581	0.1486278
GO:0099149	regulation of postsynaptic neurotransmitter receptor internalization	biological_process	metabolic process	1	326	6	18336	0.166666667	0.1020581	0.1486278
GO:1900113	negative regulation of histone H3-K9 trimethylation	biological_process	metabolic process	1	326	6	18336	0.166666667	0.1020581	0.1486278
GO:1900425	negative regulation of defense response to bacterium	biological_process	regulation of biological process	1	326	6	18336	0.166666667	0.1020581	0.1486278
GO:1900744	regulation of p38MAPK cascade	biological_process	metabolic process	1	326	6	18336	0.166666667	0.1020581	0.1486278
GO:1901165	positive regulation of trophoblast cell migration	biological_process	reproduction	1	326	6	18336	0.166666667	0.1020581	0.1486278
GO:1901166	neural crest cell migration involved in autonomic nervous system development	biological_process	developmental process	1	326	6	18336	0.166666667	0.1020581	0.1486278
GO:1902966	positive regulation of protein localization to early endosome	biological_process	regulation of biological process	1	326	6	18336	0.166666667	0.1020581	0.1486278
GO:1903140	regulation of establishment of endothelial barrier	biological_process	developmental process	1	326	6	18336	0.166666667	0.1020581	0.1486278
GO:1903351	cellular response to dopamine	biological_process	response to stimulus	1	326	6	18336	0.166666667	0.1020581	0.1486278
GO:2000369	regulation of clathrin-dependent endocytosis	biological_process	regulation of biological process	1	326	6	18336	0.166666667	0.1020581	0.1486278
GO:2000402	negative regulation of lymphocyte migration	biological_process	regulation of biological process	1	326	6	18336	0.166666667	0.1020581	0.1486278
GO:2000647	negative regulation of stem cell proliferation	biological_process	regulation of biological process	1	326	6	18336	0.166666667	0.1020581	0.1486278
GO:2000664	positive regulation of interleukin-5 secretion	biological_process	regulation of biological process	1	326	6	18336	0.166666667	0.1020581	0.1486278
GO:2000766	negative regulation of cytoplasmic translation	biological_process	metabolic process	1	326	6	18336	0.166666667	0.1020581	0.1486278
GO:2001054	negative regulation of mesenchymal cell apoptotic process	biological_process	regulation of biological process	1	326	6	18336	0.166666667	0.1020581	0.1486278
GO:2001056	positive regulation of cysteine-type endopeptidase activity	biological_process	metabolic process	1	326	6	18336	0.166666667	0.1020581	0.1486278
GO:2001268	negative regulation of cysteine-type endopeptidase activity involved in apoptotic signaling pathway	biological_process	metabolic process	1	326	6	18336	0.166666667	0.1020581	0.1486278
GO:0007411	axon guidance	biological_process	developmental process	5	326	139	18336	0.035971223	0.1024449	0.1491131
GO:0072593	reactive oxygen species metabolic process	biological_process	metabolic process	2	326	31	18336	0.064516129	0.1046701	0.1522723
GO:0030036	actin cytoskeleton organization	biological_process	cellular process	5	326	141	18336	0.035460993	0.1071569	0.1558086
GO:0009617	response to bacterium	biological_process	response to stimulus	4	326	102	18336	0.039215686	0.1086051	0.1578319
GO:0006959	humoral immune response	biological_process	immune system process	3	326	65	18336	0.046153846	0.1091125	0.1584038
GO:0060021	roof of mouth development	biological_process	developmental process	3	326	65	18336	0.046153846	0.1091125	0.1584038
GO:0030316	osteoclast differentiation	biological_process	immune system process	2	326	32	18336	0.0625	0.1103899	0.1600912
GO:0030901	midbrain development	biological_process	developmental process	2	326	32	18336	0.0625	0.1103899	0.1600912
GO:0000395	mRNA 5'-splice site recognition	biological_process	metabolic process	1	326	7	18336	0.142857143	0.118028	0.1634189
GO:0002322	B cell proliferation involved in immune response	biological_process	cell proliferation	1	326	7	18336	0.142857143	0.118028	0.1634189
GO:0002523	leukocyte migration involved in inflammatory response	biological_process	immune system process	1	326	7	18336	0.142857143	0.118028	0.1634189
GO:0002741	positive regulation of cytokine secretion involved in immune response	biological_process	regulation of biological process	1	326	7	18336	0.142857143	0.118028	0.1634189
GO:0003208	cardiac ventricle morphogenesis	biological_process	developmental process	1	326	7	18336	0.142857143	0.118028	0.1634189
GO:0003309	type B pancreatic cell differentiation	biological_process	developmental process	1	326	7	18336	0.142857143	0.118028	0.1634189
GO:0006610	ribosomal protein import into nucleus	biological_process	localization	1	326	7	18336	0.142857143	0.118028	0.1634189
GO:0006796	phosphate-containing compound metabolic process	biological_process	metabolic process	1	326	7	18336	0.142857143	0.118028	0.1634189
GO:0007096	regulation of exit from mitosis	biological_process	regulation of biological process	1	326	7	18336	0.142857143	0.118028	0.1634189
GO:0007220	Notch receptor processing	biological_process	metabolic process	1	326	7	18336	0.142857143	0.118028	0.1634189
GO:0007221	positive regulation of transcription of Notch receptor target	biological_process	metabolic process	1	326	7	18336	0.142857143	0.118028	0.1634189
GO:0009649	entrainment of circadian clock	biological_process	regulation of biological process	1	326	7	18336	0.142857143	0.118028	0.1634189
GO:0010524	positive regulation of calcium ion transport into cytosol	biological_process	regulation of biological process	1	326	7	18336	0.142857143	0.118028	0.1634189
GO:0010918	positive regulation of mitochondrial membrane potential	biological_process	biological regulation	1	326	7	18336	0.142857143	0.118028	0.1634189
GO:0010944	negative regulation of transcription by competitive promoter binding	biological_process	metabolic process	1	326	7	18336	0.142857143	0.118028	0.1634189
GO:0014807	regulation of somitogenesis	biological_process	developmental process	1	326	7	18336	0.142857143	0.118028	0.1634189
GO:0016236	macroautophagy	biological_process	metabolic process	2	326	33	18336	0.060606061	0.1161898	0.1634189
GO:0019058	viral life cycle	biological_process	multi-organism process	1	326	7	18336	0.142857143	0.118028	0.1634189
GO:0019725	cellular homeostasis	biological_process	cellular process	1	326	7	18336	0.142857143	0.118028	0.1634189
GO:0021785	branchiomotor neuron axon guidance	biological_process	developmental process	1	326	7	18336	0.142857143	0.118028	0.1634189
GO:0021796	cerebral cortex regionalization	biological_process	developmental process	1	326	7	18336	0.142857143	0.118028	0.1634189
GO:0021798	forebrain dorsal/ventral pattern formation	biological_process	developmental process	1	326	7	18336	0.142857143	0.118028	0.1634189
GO:0021854	hypothalamus development	biological_process	developmental process	1	326	7	18336	0.142857143	0.118028	0.1634189
GO:0030422	production of siRNA involved in RNA interference	biological_process	metabolic process	1	326	7	18336	0.142857143	0.118028	0.1634189
GO:0030497	fatty acid elongation	biological_process	metabolic process	1	326	7	18336	0.142857143	0.118028	0.1634189
GO:0030510	regulation of BMP signaling pathway	biological_process	metabolic process	1	326	7	18336	0.142857143	0.118028	0.1634189
GO:0030850	prostate gland development	biological_process	developmental process	1	326	7	18336	0.142857143	0.118028	0.1634189
GO:0032092	positive regulation of protein binding	biological_process	biological regulation	3	326	66	18336	0.045454545	0.1128855	0.1634189
GO:0032287	peripheral nervous system myelin maintenance	biological_process	developmental process	1	326	7	18336	0.142857143	0.118028	0.1634189
GO:0032754	positive regulation of interleukin-5 production	biological_process	regulation of biological process	1	326	7	18336	0.142857143	0.118028	0.1634189
GO:0032816	positive regulation of natural killer cell activation	biological_process	regulation of biological process	1	326	7	18336	0.142857143	0.118028	0.1634189
GO:0032876	negative regulation of DNA endoreduplication	biological_process	metabolic process	1	326	7	18336	0.142857143	0.118028	0.1634189
GO:0032930	positive regulation of superoxide anion generation	biological_process	regulation of biological process	1	326	7	18336	0.142857143	0.118028	0.1634189
GO:0032933	SREBP signaling pathway	biological_process	metabolic process	1	326	7	18336	0.142857143	0.118028	0.1634189
GO:0034340	response to type I interferon	biological_process	immune system process	1	326	7	18336	0.142857143	0.118028	0.1634189
GO:0034504	protein localization to nucleus	biological_process	localization	2	326	33	18336	0.060606061	0.1161898	0.1634189
GO:0035338	long-chain fatty-acyl-CoA biosynthetic process	biological_process	metabolic process	1	326	7	18336	0.142857143	0.118028	0.1634189
GO:0035520	monoubiquitinated protein deubiquitination	biological_process	metabolic process	1	326	7	18336	0.142857143	0.118028	0.1634189
GO:0039694	viral RNA genome replication	biological_process	multi-organism process	1	326	7	18336	0.142857143	0.118028	0.1634189
GO:0042116	macrophage activation	biological_process	immune system process	1	326	7	18336	0.142857143	0.118028	0.1634189
GO:0042711	maternal behavior	biological_process	reproduction	1	326	7	18336	0.142857143	0.118028	0.1634189
GO:0043117	positive regulation of vascular permeability	biological_process	multicellular organismal process	1	326	7	18336	0.142857143	0.118028	0.1634189
GO:0043267	negative regulation of potassium ion transport	biological_process	regulation of biological process	1	326	7	18336	0.142857143	0.118028	0.1634189
GO:0043269	regulation of ion transport	biological_process	regulation of biological process	1	326	7	18336	0.142857143	0.118028	0.1634189
GO:0043276	anoikis	biological_process	cellular process	1	326	7	18336	0.142857143	0.118028	0.1634189
GO:0043589	skin morphogenesis	biological_process	developmental process	1	326	7	18336	0.142857143	0.118028	0.1634189
GO:0045069	regulation of viral genome replication	biological_process	regulation of biological process	1	326	7	18336	0.142857143	0.118028	0.1634189
GO:0045080	positive regulation of chemokine biosynthetic process	biological_process	metabolic process	1	326	7	18336	0.142857143	0.118028	0.1634189
GO:0045606	positive regulation of epidermal cell differentiation	biological_process	developmental process	1	326	7	18336	0.142857143	0.118028	0.1634189
GO:0045646	regulation of erythrocyte differentiation	biological_process	developmental process	1	326	7	18336	0.142857143	0.118028	0.1634189
GO:0045920	negative regulation of exocytosis	biological_process	regulation of biological process	1	326	7	18336	0.142857143	0.118028	0.1634189
GO:0045931	positive regulation of mitotic cell cycle	biological_process	regulation of biological process	2	326	33	18336	0.060606061	0.1161898	0.1634189
GO:0046850	regulation of bone remodeling	biological_process	regulation of biological process	1	326	7	18336	0.142857143	0.118028	0.1634189
GO:0048505	regulation of timing of cell differentiation	biological_process	developmental process	1	326	7	18336	0.142857143	0.118028	0.1634189
GO:0048536	spleen development	biological_process	developmental process	2	326	33	18336	0.060606061	0.1161898	0.1634189
GO:0048668	collateral sprouting	biological_process	developmental process	1	326	7	18336	0.142857143	0.118028	0.1634189
GO:0048806	genitalia development	biological_process	reproduction	1	326	7	18336	0.142857143	0.118028	0.1634189
GO:0050900	leukocyte migration	biological_process	immune system process	2	326	33	18336	0.060606061	0.1161898	0.1634189
GO:0051045	negative regulation of membrane protein ectodomain proteolysis	biological_process	regulation of biological process	1	326	7	18336	0.142857143	0.118028	0.1634189
GO:0051096	positive regulation of helicase activity	biological_process	biological regulation	1	326	7	18336	0.142857143	0.118028	0.1634189
GO:0055015	ventricular cardiac muscle cell development	biological_process	developmental process	1	326	7	18336	0.142857143	0.118028	0.1634189
GO:0060017	parathyroid gland development	biological_process	developmental process	1	326	7	18336	0.142857143	0.118028	0.1634189
GO:0060113	inner ear receptor cell differentiation	biological_process	developmental process	1	326	7	18336	0.142857143	0.118028	0.1634189
GO:0060135	maternal process involved in female pregnancy	biological_process	reproduction	1	326	7	18336	0.142857143	0.118028	0.1634189
GO:0060259	regulation of feeding behavior	biological_process	behavior	1	326	7	18336	0.142857143	0.118028	0.1634189
GO:0060428	lung epithelium development	biological_process	developmental process	1	326	7	18336	0.142857143	0.118028	0.1634189
GO:0060463	lung lobe morphogenesis	biological_process	developmental process	1	326	7	18336	0.142857143	0.118028	0.1634189
GO:0060736	prostate gland growth	biological_process	developmental process	1	326	7	18336	0.142857143	0.118028	0.1634189
GO:0060770	negative regulation of epithelial cell proliferation involved in prostate gland development	biological_process	reproduction	1	326	7	18336	0.142857143	0.118028	0.1634189
GO:0060972	left/right pattern formation	biological_process	developmental process	1	326	7	18336	0.142857143	0.118028	0.1634189
GO:0061384	heart trabecula morphogenesis	biological_process	developmental process	1	326	7	18336	0.142857143	0.118028	0.1634189
GO:0061626	pharyngeal arch artery morphogenesis	biological_process	developmental process	1	326	7	18336	0.142857143	0.118028	0.1634189
GO:0070327	thyroid hormone transport	biological_process	localization	1	326	7	18336	0.142857143	0.118028	0.1634189
GO:0070816	phosphorylation of RNA polymerase II C-terminal domain	biological_process	metabolic process	1	326	7	18336	0.142857143	0.118028	0.1634189
GO:0071559	response to transforming growth factor beta	biological_process	response to stimulus	1	326	7	18336	0.142857143	0.118028	0.1634189
GO:0071732	cellular response to nitric oxide	biological_process	response to stimulus	1	326	7	18336	0.142857143	0.118028	0.1634189
GO:0072006	nephron development	biological_process	developmental process	1	326	7	18336	0.142857143	0.118028	0.1634189
GO:0072015	glomerular visceral epithelial cell development	biological_process	developmental process	1	326	7	18336	0.142857143	0.118028	0.1634189
GO:0072643	interferon-gamma secretion	biological_process	localization	1	326	7	18336	0.142857143	0.118028	0.1634189
GO:0085020	protein K6-linked ubiquitination	biological_process	metabolic process	1	326	7	18336	0.142857143	0.118028	0.1634189
[truncated: 784 more rows]
