# Supplementary material for: Characterization and Transcriptome Analysis of Exosomal and Nonexosomal RNAs in Bovine Adipocytes
Source: Int J Mol Sci. 2020 Dec 7;21(23):9313. doi: 10.3390/ijms21239313 (PMC7730049; doi:10.3390/ijms21239313)
Supplement: Supplementary file 1 [file ijms-21-09313-s001.zip › suppl/supplement/Table S12. CC result of the miRNA-mRNA network..xls]

GO_C Term ID	GO_C Term Desc	GO_C Term Level1	GO_C Term Level2	Term Candidate Gene Num	Total Candidate Gene Num	Term Gene Num	Total Gene Num	Rich Ratio	P value	Q value
GO:0005737	cytoplasm	cellular_component	cell part	167	327	5088	19681	0.032822327	8.46E-23	3.22E-20
GO:0000790	nuclear chromatin	cellular_component	membrane-enclosed lumen	27	327	212	19681	0.127358491	2.04E-16	3.88E-14
GO:0005634	nucleus	cellular_component	organelle	159	327	5533	19681	0.028736671	1.99E-15	2.52E-13
GO:0032991	protein-containing complex	cellular_component	protein-containing complex	32	327	487	19681	0.065708419	3.93E-11	3.73E-09
GO:0005829	cytosol	cellular_component	cell part	99	327	3236	19681	0.030593325	2.76E-10	2.10E-08
GO:0005667	transcription factor complex	cellular_component	cell part	19	327	192	19681	0.098958333	5.40E-10	3.42E-08
GO:0005654	nucleoplasm	cellular_component	membrane-enclosed lumen	72	327	2059	19681	0.034968431	6.53E-10	3.54E-08
GO:0005942	phosphatidylinositol 3-kinase complex	cellular_component	membrane	7	327	20	19681	0.35	2.11E-08	1.00E-06
GO:0005657	replication fork	cellular_component	organelle	7	327	21	19681	0.333333333	3.12E-08	1.32E-06
GO:0000307	cyclin-dependent protein kinase holoenzyme complex	cellular_component	cell part	7	327	27	19681	0.259259259	2.19E-07	8.31E-06
GO:0000785	chromatin	cellular_component	organelle	10	327	96	19681	0.104166667	4.45E-06	1.32E-04
GO:0016605	PML body	cellular_component	membrane-enclosed lumen	9	327	75	19681	0.12	4.14E-06	1.32E-04
GO:0043235	receptor complex	cellular_component	protein-containing complex	14	327	193	19681	0.07253886	4.50E-06	1.32E-04
GO:0071141	SMAD protein complex	cellular_component	cell part	3	327	4	19681	0.75	1.80E-05	4.26E-04
GO:0090575	RNA polymerase II transcription factor complex	cellular_component	organelle	8	327	68	19681	0.117647059	1.66E-05	4.26E-04
GO:0097136	Bcl-2 family protein complex	cellular_component	protein-containing complex	3	327	4	19681	0.75	1.80E-05	4.26E-04
GO:0005925	focal adhesion	cellular_component	cell junction	12	327	178	19681	0.06741573	4.47E-05	9.98E-04
GO:0045335	phagocytic vesicle	cellular_component	organelle	7	327	62	19681	0.112903226	7.36E-05	0.00155459
GO:0045121	membrane raft	cellular_component	membrane	11	327	162	19681	0.067901235	8.67E-05	0.001733476
GO:0005819	spindle	cellular_component	organelle	9	327	111	19681	0.081081081	9.89E-05	0.001879276
GO:0009986	cell surface	cellular_component	cell part	20	327	465	19681	0.043010753	1.10E-04	0.001987196
GO:0046930	pore complex	cellular_component	membrane	3	327	7	19681	0.428571429	1.51E-04	0.002614825
GO:0048471	perinuclear region of cytoplasm	cellular_component	cell part	20	327	484	19681	0.041322314	1.87E-04	0.003091475
GO:0001726	ruffle	cellular_component	cell part	7	327	74	19681	0.094594595	2.27E-04	0.003599865
GO:0035525	NF-kappaB p50/p65 complex	cellular_component	cell part	2	327	2	19681	1	2.75E-04	0.004022567
GO:0097129	cyclin D2-CDK4 complex	cellular_component	cell part	2	327	2	19681	1	2.75E-04	0.004022567
GO:0005911	cell-cell junction	cellular_component	cell junction	10	327	160	19681	0.0625	3.53E-04	0.00496745
GO:0071437	invadopodium	cellular_component	cell part	3	327	10	19681	0.3	5.00E-04	0.006787287
GO:0030496	midbody	cellular_component	cell part	9	327	142	19681	0.063380282	6.25E-04	0.008187749
GO:0005741	mitochondrial outer membrane	cellular_component	organelle	8	327	117	19681	0.068376068	7.58E-04	0.009403205
GO:0005896	interleukin-6 receptor complex	cellular_component	membrane	2	327	3	19681	0.666666667	8.17E-04	0.009403205
GO:0032444	activin responsive factor complex	cellular_component	organelle	2	327	3	19681	0.666666667	8.17E-04	0.009403205
GO:0035985	senescence-associated heterochromatin focus	cellular_component	organelle	2	327	3	19681	0.666666667	8.17E-04	0.009403205
GO:0005783	endoplasmic reticulum	cellular_component	cell part	31	327	1031	19681	0.030067895	0.001074024	0.0120038
GO:0005719	nuclear euchromatin	cellular_component	membrane-enclosed lumen	4	327	28	19681	0.142857143	0.001117931	0.01213754
GO:0031012	extracellular matrix	cellular_component	extracellular region part	11	327	223	19681	0.049327354	0.001316176	0.01389297
GO:0005757	mitochondrial permeability transition pore complex	cellular_component	organelle	2	327	4	19681	0.5	0.001615231	0.01609703
GO:0008180	COP9 signalosome	cellular_component	organelle	4	327	31	19681	0.129032258	0.001652064	0.01609703
GO:0034274	Atg12-Atg5-Atg16 complex	cellular_component	protein-containing complex	2	327	4	19681	0.5	0.001615231	0.01609703
GO:0001741	XY body	cellular_component	organelle	3	327	15	19681	0.2	0.001782851	0.01693708
GO:0005721	pericentric heterochromatin	cellular_component	organelle	3	327	16	19681	0.1875	0.002167444	0.02008851
GO:0035098	ESC/E(Z) complex	cellular_component	cell part	3	327	17	19681	0.176470588	0.002599736	0.02352142
GO:0015629	actin cytoskeleton	cellular_component	organelle	9	327	180	19681	0.05	0.003234744	0.02858611
GO:0030176	integral component of endoplasmic reticulum membrane	cellular_component	membrane	6	327	92	19681	0.065217391	0.004331618	0.03740943
GO:0031252	cell leading edge	cellular_component	cell part	4	327	42	19681	0.095238095	0.005094386	0.04301926
GO:0005635	nuclear envelope	cellular_component	organelle	7	327	130	19681	0.053846154	0.006080431	0.05022965
GO:0031966	mitochondrial membrane	cellular_component	organelle	6	327	100	19681	0.06	0.006488873	0.05246323
GO:0010008	endosome membrane	cellular_component	membrane	6	327	102	19681	0.058823529	0.007131905	0.05646091
GO:0005884	actin filament	cellular_component	organelle	5	327	73	19681	0.068493151	0.007340406	0.0569256
GO:0005739	mitochondrion	cellular_component	organelle	33	327	1273	19681	0.025923016	0.007568456	0.05752027
GO:0005615	extracellular space	cellular_component	extracellular region part	32	327	1232	19681	0.025974026	0.008263695	0.06157263
GO:0016363	nuclear matrix	cellular_component	membrane-enclosed lumen	5	327	76	19681	0.065789474	0.008674013	0.06337203
GO:0031253	cell projection membrane	cellular_component	membrane	2	327	9	19681	0.222222222	0.009172268	0.06337203
GO:0051233	spindle midzone	cellular_component	organelle	3	327	26	19681	0.115384615	0.008903126	0.06337203
GO:0070578	RISC-loading complex	cellular_component	protein-containing complex	2	327	9	19681	0.222222222	0.009172268	0.06337203
GO:0019898	extrinsic component of membrane	cellular_component	membrane	4	327	51	19681	0.078431373	0.01012604	0.06871241
GO:0043195	terminal bouton	cellular_component	cell part	3	327	28	19681	0.107142857	0.01094787	0.0729858
GO:0000775	chromosome, centromeric region	cellular_component	organelle	5	327	82	19681	0.06097561	0.01182601	0.07649273
GO:0005768	endosome	cellular_component	organelle	12	327	341	19681	0.035190616	0.0120778	0.07649273
GO:0005938	cell cortex	cellular_component	cell part	6	327	114	19681	0.052631579	0.0119903	0.07649273
GO:0005776	autophagosome	cellular_component	organelle	4	327	55	19681	0.072727273	0.01312666	0.0813998
GO:0005856	cytoskeleton	cellular_component	organelle	18	327	609	19681	0.02955665	0.01365885	0.0813998
GO:0016442	RISC complex	cellular_component	protein-containing complex	2	327	11	19681	0.181818182	0.01370944	0.0813998
GO:0071564	npBAF complex	cellular_component	membrane-enclosed lumen	2	327	11	19681	0.181818182	0.01370944	0.0813998
GO:0005901	caveola	cellular_component	membrane	4	327	56	19681	0.071428571	0.01395603	0.0815891
GO:0005764	lysosome	cellular_component	organelle	10	327	267	19681	0.037453184	0.01419684	0.08173938
GO:0001772	immunological synapse	cellular_component	membrane	3	327	32	19681	0.09375	0.01578907	0.08199615
GO:0002947	tumor necrosis factor receptor superfamily complex	cellular_component	protein-containing complex	1	327	1	19681	1	0.01661501	0.08199615
GO:0031410	cytoplasmic vesicle	cellular_component	organelle	13	327	395	19681	0.032911392	0.01534725	0.08199615
GO:0033256	I-kappaB/NF-kappaB complex	cellular_component	cell part	1	327	1	19681	1	0.01661501	0.08199615
GO:0035068	micro-ribonucleoprotein complex	cellular_component	protein-containing complex	2	327	12	19681	0.166666667	0.01627242	0.08199615
GO:0043209	myelin sheath	cellular_component	cell part	7	327	157	19681	0.044585987	0.01611836	0.08199615
GO:0043626	PCNA complex	cellular_component	cell part	1	327	1	19681	1	0.01661501	0.08199615
GO:0044393	microspike	cellular_component	cell part	1	327	1	19681	1	0.01661501	0.08199615
GO:0097132	cyclin D2-CDK6 complex	cellular_component	cell part	1	327	1	19681	1	0.01661501	0.08199615
GO:0097144	BAX complex	cellular_component	protein-containing complex	1	327	1	19681	1	0.01661501	0.08199615
GO:0097489	multivesicular body, internal vesicle lumen	cellular_component	membrane-enclosed lumen	1	327	1	19681	1	0.01661501	0.08199615
GO:0009897	external side of plasma membrane	cellular_component	membrane	9	327	237	19681	0.037974684	0.01796588	0.08752608
GO:0000794	condensed nuclear chromosome	cellular_component	membrane-enclosed lumen	3	327	34	19681	0.088235294	0.01859255	0.08943252
GO:0016234	inclusion body	cellular_component	cell part	2	327	13	19681	0.153846154	0.01902221	0.0903555
GO:0005769	early endosome	cellular_component	organelle	8	327	202	19681	0.03960396	0.0199816	0.09374084
GO:0005794	Golgi apparatus	cellular_component	organelle	25	327	973	19681	0.025693731	0.02087695	0.09674684
GO:0071565	nBAF complex	cellular_component	membrane-enclosed lumen	2	327	14	19681	0.142857143	0.02195192	0.1005028
GO:0005694	chromosome	cellular_component	organelle	9	327	250	19681	0.036	0.02437629	0.1102737
GO:0005637	nuclear inner membrane	cellular_component	membrane	3	327	39	19681	0.076923077	0.02673067	0.1108214
GO:0005813	centrosome	cellular_component	organelle	14	327	483	19681	0.028985507	0.03188052	0.1108214
GO:0005943	phosphatidylinositol 3-kinase complex, class IA	cellular_component	membrane	1	327	2	19681	0.5	0.03295479	0.1108214
GO:0016324	apical plasma membrane	cellular_component	membrane	8	327	216	19681	0.037037037	0.0283542	0.1108214
GO:0016514	SWI/SNF complex	cellular_component	membrane-enclosed lumen	2	327	17	19681	0.117647059	0.03175445	0.1108214
GO:0030027	lamellipodium	cellular_component	cell part	6	327	140	19681	0.042857143	0.02964869	0.1108214
GO:0030424	axon	cellular_component	cell part	9	327	256	19681	0.03515625	0.02782624	0.1108214
GO:0030981	cortical microtubule cytoskeleton	cellular_component	organelle	1	327	2	19681	0.5	0.03295479	0.1108214
GO:0031436	BRCA1-BARD1 complex	cellular_component	organelle	1	327	2	19681	0.5	0.03295479	0.1108214
GO:0032302	MutSbeta complex	cellular_component	organelle	1	327	2	19681	0.5	0.03295479	0.1108214
GO:0033065	Rad51C-XRCC3 complex	cellular_component	organelle	1	327	2	19681	0.5	0.03295479	0.1108214
GO:0033596	TSC1-TSC2 complex	cellular_component	cell part	1	327	2	19681	0.5	0.03295479	0.1108214
GO:0034045	phagophore assembly site membrane	cellular_component	cell part	2	327	15	19681	0.133333333	0.02505485	0.1108214
GO:0035867	alphav-beta3 integrin-IGF-1-IGF1R complex	cellular_component	membrane part	1	327	2	19681	0.5	0.03295479	0.1108214
GO:0070436	Grb2-EGFR complex	cellular_component	membrane	1	327	2	19681	0.5	0.03295479	0.1108214
GO:0070557	PCNA-p21 complex	cellular_component	organelle	1	327	2	19681	0.5	0.03295479	0.1108214
GO:0070603	SWI/SNF superfamily-type complex	cellular_component	membrane-enclosed lumen	1	327	2	19681	0.5	0.03295479	0.1108214
GO:0071144	heteromeric SMAD protein complex	cellular_component	organelle	1	327	2	19681	0.5	0.03295479	0.1108214
GO:0071159	NF-kappaB complex	cellular_component	cell part	1	327	2	19681	0.5	0.03295479	0.1108214
GO:0097125	cyclin B1-CDK1 complex	cellular_component	cell part	1	327	2	19681	0.5	0.03295479	0.1108214
GO:0097134	cyclin E1-CDK2 complex	cellular_component	cell part	1	327	2	19681	0.5	0.03295479	0.1108214
GO:0098559	cytoplasmic side of early endosome membrane	cellular_component	membrane	1	327	2	19681	0.5	0.03295479	0.1108214
GO:0098842	postsynaptic early endosome	cellular_component	organelle	1	327	2	19681	0.5	0.03295479	0.1108214
GO:0099512	supramolecular fiber	cellular_component	supramolecular complex	1	327	2	19681	0.5	0.03295479	0.1108214
GO:1990385	meiotic spindle midzone	cellular_component	organelle	1	327	2	19681	0.5	0.03295479	0.1108214
GO:1990452	Parkin-FBXW7-Cul1 ubiquitin ligase complex	cellular_component	cell part	1	327	2	19681	0.5	0.03295479	0.1108214
GO:1990578	perinuclear endoplasmic reticulum membrane	cellular_component	organelle	1	327	2	19681	0.5	0.03295479	0.1108214
GO:1990589	ATF4-CREB1 transcription factor complex	cellular_component	organelle	1	327	2	19681	0.5	0.03295479	0.1108214
GO:1990904	ribonucleoprotein complex	cellular_component	protein-containing complex	6	327	139	19681	0.043165468	0.02876351	0.1108214
GO:0005789	endoplasmic reticulum membrane	cellular_component	organelle	15	327	535	19681	0.028037383	0.03460892	0.1143599
GO:0005844	polysome	cellular_component	protein-containing complex	3	327	43	19681	0.069767442	0.03440001	0.1143599
GO:0030670	phagocytic vesicle membrane	cellular_component	organelle	2	327	18	19681	0.111111111	0.03533855	0.1157642
GO:0031965	nuclear membrane	cellular_component	organelle	7	327	186	19681	0.037634409	0.03619203	0.1175468
GO:0072686	mitotic spindle	cellular_component	organelle	4	327	78	19681	0.051282051	0.04094514	0.1318572
GO:0044798	nuclear transcription factor complex	cellular_component	organelle	2	327	20	19681	0.1	0.0429452	0.1371359
GO:0002193	MAML1-RBP-Jkappa- ICN1 complex	cellular_component	protein-containing complex	1	327	3	19681	0.333333333	0.04902389	0.1444115
GO:0005944	phosphatidylinositol 3-kinase complex, class IB	cellular_component	membrane	1	327	3	19681	0.333333333	0.04902389	0.1444115
GO:0008537	proteasome activator complex	cellular_component	cell part	1	327	3	19681	0.333333333	0.04902389	0.1444115
GO:0031094	platelet dense tubular network	cellular_component	organelle	1	327	3	19681	0.333333333	0.04902389	0.1444115
GO:0032937	SREBP-SCAP-Insig complex	cellular_component	membrane	1	327	3	19681	0.333333333	0.04902389	0.1444115
GO:0043514	interleukin-12 complex	cellular_component	extracellular region part	1	327	3	19681	0.333333333	0.04902389	0.1444115
GO:0070743	interleukin-23 complex	cellular_component	protein-containing complex	1	327	3	19681	0.333333333	0.04902389	0.1444115
GO:0097124	cyclin A2-CDK2 complex	cellular_component	cell part	1	327	3	19681	0.333333333	0.04902389	0.1444115
GO:0097268	cytoophidium	cellular_component	cell part	1	327	3	19681	0.333333333	0.04902389	0.1444115
GO:0098592	cytoplasmic side of apical plasma membrane	cellular_component	membrane	1	327	3	19681	0.333333333	0.04902389	0.1444115
GO:0032154	cleavage furrow	cellular_component	membrane	3	327	50	19681	0.06	0.0502424	0.1468624
GO:0016607	nuclear speck	cellular_component	membrane-enclosed lumen	10	327	332	19681	0.030120482	0.05156523	0.1495785
GO:0005720	nuclear heterochromatin	cellular_component	membrane-enclosed lumen	2	327	23	19681	0.086956522	0.05536538	0.1593852
GO:0000805	X chromosome	cellular_component	organelle	1	327	4	19681	0.25	0.06482677	0.16533
GO:0005899	insulin receptor complex	cellular_component	membrane	1	327	4	19681	0.25	0.06482677	0.16533
GO:0005902	microvillus	cellular_component	cell part	3	327	53	19681	0.056603774	0.05794135	0.16533
GO:0031092	platelet alpha granule membrane	cellular_component	organelle	1	327	4	19681	0.25	0.06482677	0.16533
GO:0031226	intrinsic component of plasma membrane	cellular_component	membrane	2	327	25	19681	0.08	0.0642556	0.16533
GO:0032449	CBM complex	cellular_component	cell part	1	327	4	19681	0.25	0.06482677	0.16533
GO:0033063	Rad51B-Rad51C-Rad51D-XRCC2 complex	cellular_component	organelle	1	327	4	19681	0.25	0.06482677	0.16533
GO:0033106	cis-Golgi network membrane	cellular_component	membrane	1	327	4	19681	0.25	0.06482677	0.16533
GO:0033553	rDNA heterochromatin	cellular_component	organelle	1	327	4	19681	0.25	0.06482677	0.16533
GO:0034271	phosphatidylinositol 3-kinase complex, class III, type I	cellular_component	membrane	1	327	4	19681	0.25	0.06482677	0.16533
GO:0034272	phosphatidylinositol 3-kinase complex, class III, type II	cellular_component	membrane	1	327	4	19681	0.25	0.06482677	0.16533
GO:0035976	transcription factor AP-1 complex	cellular_component	organelle	1	327	4	19681	0.25	0.06482677	0.16533
GO:0042567	insulin-like growth factor ternary complex	cellular_component	extracellular region part	1	327	4	19681	0.25	0.06482677	0.16533
GO:0043625	delta DNA polymerase complex	cellular_component	membrane-enclosed lumen	1	327	4	19681	0.25	0.06482677	0.16533
GO:0065010	extracellular membrane-bounded organelle	cellular_component	organelle	1	327	4	19681	0.25	0.06482677	0.16533
GO:0070110	ciliary neurotrophic factor receptor complex	cellular_component	membrane	1	327	4	19681	0.25	0.06482677	0.16533
GO:0071944	cell periphery	cellular_component	cell part	3	327	54	19681	0.055555556	0.0606244	0.16533
GO:0000407	phagophore assembly site	cellular_component	cell part	2	327	26	19681	0.076923077	0.06886831	0.173311
GO:0031519	PcG protein complex	cellular_component	organelle	2	327	26	19681	0.076923077	0.06886831	0.173311
GO:0002102	podosome	cellular_component	organelle	2	327	27	19681	0.074074074	0.0735862	0.1839655
GO:0098978	glutamatergic synapse	cellular_component	synapse	8	327	265	19681	0.030188679	0.07574866	0.1881339
GO:0005955	calcineurin complex	cellular_component	cell part	1	327	5	19681	0.2	0.08036785	0.1920741
GO:0033010	paranodal junction	cellular_component	cell junction	1	327	5	19681	0.2	0.08036785	0.1920741
GO:0033503	HULC complex	cellular_component	organelle	1	327	5	19681	0.2	0.08036785	0.1920741
GO:0035032	phosphatidylinositol 3-kinase complex, class III	cellular_component	membrane	1	327	5	19681	0.2	0.08036785	0.1920741
GO:0044354	macropinosome	cellular_component	organelle	1	327	5	19681	0.2	0.08036785	0.1920741
GO:0046696	lipopolysaccharide receptor complex	cellular_component	membrane	1	327	5	19681	0.2	0.08036785	0.1920741
GO:0019005	SCF ubiquitin ligase complex	cellular_component	cell part	3	327	61	19681	0.049180328	0.08096451	0.1922907
GO:0043231	intracellular membrane-bounded organelle	cellular_component	organelle	16	327	658	19681	0.024316109	0.08370442	0.1975632
GO:0005802	trans-Golgi network	cellular_component	organelle	5	327	141	19681	0.035460993	0.0864228	0.2027201
GO:0005677	chromatin silencing complex	cellular_component	protein-containing complex	1	327	6	19681	0.166666667	0.09565142	0.2125587
GO:0005834	heterotrimeric G-protein complex	cellular_component	membrane	2	327	31	19681	0.064516129	0.09341664	0.2125587
GO:0012505	endomembrane system	cellular_component	cell part	3	327	65	19681	0.046153846	0.09374062	0.2125587
GO:0031466	Cul5-RING ubiquitin ligase complex	cellular_component	cell part	1	327	6	19681	0.166666667	0.09565142	0.2125587
GO:0032133	chromosome passenger complex	cellular_component	organelle	1	327	6	19681	0.166666667	0.09565142	0.2125587
GO:0042585	germinal vesicle	cellular_component	organelle	1	327	6	19681	0.166666667	0.09565142	0.2125587
GO:0070765	gamma-secretase complex	cellular_component	membrane	1	327	6	19681	0.166666667	0.09565142	0.2125587
GO:0097550	transcriptional preinitiation complex	cellular_component	protein-containing complex	1	327	6	19681	0.166666667	0.09565142	0.2125587
GO:0098993	anchored component of synaptic vesicle membrane	cellular_component	organelle	1	327	6	19681	0.166666667	0.09565142	0.2125587
GO:0000118	histone deacetylase complex	cellular_component	membrane-enclosed lumen	2	327	34	19681	0.058823529	0.1091739	0.2323706
GO:0001940	male pronucleus	cellular_component	organelle	1	327	7	19681	0.142857143	0.1106818	0.2323706
GO:0005850	eukaryotic translation initiation factor 2 complex	cellular_component	cell part	1	327	7	19681	0.142857143	0.1106818	0.2323706
GO:0005916	fascia adherens	cellular_component	cell junction	1	327	7	19681	0.142857143	0.1106818	0.2323706
GO:0030314	junctional membrane complex	cellular_component	cell part	1	327	7	19681	0.142857143	0.1106818	0.2323706
GO:0030893	meiotic cohesin complex	cellular_component	organelle	1	327	7	19681	0.142857143	0.1106818	0.2323706
GO:0048179	activin receptor complex	cellular_component	membrane	1	327	7	19681	0.142857143	0.1106818	0.2323706
GO:0070531	BRCA1-A complex	cellular_component	organelle	1	327	7	19681	0.142857143	0.1106818	0.2323706
GO:0097197	tetraspanin-enriched microdomain	cellular_component	membrane	1	327	7	19681	0.142857143	0.1106818	0.2323706
GO:0101031	chaperone complex	cellular_component	protein-containing complex	1	327	7	19681	0.142857143	0.1106818	0.2323706
GO:0005801	cis-Golgi network	cellular_component	organelle	2	327	35	19681	0.057142857	0.1145728	0.2392179
GO:0000779	condensed chromosome, centromeric region	cellular_component	organelle	1	327	8	19681	0.125	0.1254631	0.2457525
GO:0001939	female pronucleus	cellular_component	organelle	1	327	8	19681	0.125	0.1254631	0.2457525
GO:0008024	cyclin/CDK positive transcription elongation factor complex	cellular_component	membrane-enclosed lumen	1	327	8	19681	0.125	0.1254631	0.2457525
GO:0008385	IkappaB kinase complex	cellular_component	cell part	1	327	8	19681	0.125	0.1254631	0.2457525
GO:0009898	cytoplasmic side of plasma membrane	cellular_component	membrane	2	327	36	19681	0.055555556	0.1200387	0.2457525
GO:0016600	flotillin complex	cellular_component	membrane	1	327	8	19681	0.125	0.1254631	0.2457525
GO:0030426	growth cone	cellular_component	cell part	3	327	73	19681	0.04109589	0.1215399	0.2457525
GO:0031528	microvillus membrane	cellular_component	membrane	1	327	8	19681	0.125	0.1254631	0.2457525
GO:0070822	Sin3-type complex	cellular_component	membrane-enclosed lumen	1	327	8	19681	0.125	0.1254631	0.2457525
GO:0070938	contractile ring	cellular_component	cell part	1	327	8	19681	0.125	0.1254631	0.2457525
GO:1990124	messenger ribonucleoprotein complex	cellular_component	protein-containing complex	1	327	8	19681	0.125	0.1254631	0.2457525
GO:1990909	Wnt signalosome	cellular_component	protein-containing complex	1	327	8	19681	0.125	0.1254631	0.2457525
GO:0000228	nuclear chromosome	cellular_component	membrane-enclosed lumen	2	327	38	19681	0.052631579	0.1311562	0.2517139
GO:0005876	spindle microtubule	cellular_component	organelle	2	327	38	19681	0.052631579	0.1311562	0.2517139
GO:0032993	protein-DNA complex	cellular_component	protein-containing complex	2	327	38	19681	0.052631579	0.1311562	0.2517139
GO:0043025	neuronal cell body	cellular_component	cell part	6	327	206	19681	0.029126214	0.1295737	0.2517139
GO:0001931	uropod	cellular_component	cell part	1	327	9	19681	0.111111111	0.1399994	0.2533322
GO:0002116	semaphorin receptor complex	cellular_component	protein-containing complex	1	327	9	19681	0.111111111	0.1399994	0.2533322
GO:0005576	extracellular region	cellular_component	extracellular region	29	327	1411	19681	0.020552799	0.1380693	0.2533322
GO:0005887	integral component of plasma membrane	cellular_component	membrane	21	327	976	19681	0.021516393	0.1366645	0.2533322
GO:0008278	cohesin complex	cellular_component	organelle	1	327	9	19681	0.111111111	0.1399994	0.2533322
GO:0016529	sarcoplasmic reticulum	cellular_component	cell part	2	327	39	19681	0.051282051	0.1368008	0.2533322
GO:0031618	nuclear pericentric heterochromatin	cellular_component	membrane-enclosed lumen	1	327	9	19681	0.111111111	0.1399994	0.2533322
GO:0032300	mismatch repair complex	cellular_component	cell part	1	327	9	19681	0.111111111	0.1399994	0.2533322
GO:0034702	ion channel complex	cellular_component	membrane	1	327	9	19681	0.111111111	0.1399994	0.2533322
GO:0043020	NADPH oxidase complex	cellular_component	membrane	1	327	9	19681	0.111111111	0.1399994	0.2533322
GO:0043220	Schmidt-Lanterman incisure	cellular_component	cell part	1	327	9	19681	0.111111111	0.1399994	0.2533322
GO:1990907	beta-catenin-TCF complex	cellular_component	organelle	1	327	9	19681	0.111111111	0.1399994	0.2533322
GO:0032587	ruffle membrane	cellular_component	membrane	3	327	79	19681	0.037974684	0.1441185	0.2595499
GO:0016235	aggresome	cellular_component	cell part	2	327	41	19681	0.048780488	0.1482448	0.2657218
GO:0005730	nucleolus	cellular_component	membrane-enclosed lumen	16	327	725	19681	0.022068966	0.1530026	0.2689544
GO:0005905	clathrin-coated pit	cellular_component	membrane	2	327	42	19681	0.047619048	0.1540377	0.2689544
GO:0031143	pseudopodium	cellular_component	cell	1	327	10	19681	0.1	0.1542949	0.2689544
GO:0031985	Golgi cisterna	cellular_component	organelle	1	327	10	19681	0.1	0.1542949	0.2689544
GO:0034098	VCP-NPL4-UFD1 AAA ATPase complex	cellular_component	membrane	1	327	10	19681	0.1	0.1542949	0.2689544
GO:0035631	CD40 receptor complex	cellular_component	membrane	1	327	10	19681	0.1	0.1542949	0.2689544
GO:0016604	nuclear body	cellular_component	membrane-enclosed lumen	7	327	266	19681	0.026315789	0.1557704	0.2702865
GO:0001527	microfibril	cellular_component	extracellular region part	1	327	11	19681	0.090909091	0.1683534	0.2818251
GO:0005798	Golgi-associated vesicle	cellular_component	organelle	1	327	11	19681	0.090909091	0.1683534	0.2818251
GO:0036477	somatodendritic compartment	cellular_component	cell part	1	327	11	19681	0.090909091	0.1683534	0.2818251
GO:0042629	mast cell granule	cellular_component	organelle	1	327	11	19681	0.090909091	0.1683534	0.2818251
GO:0042995	cell projection	cellular_component	cell part	8	327	320	19681	0.025	0.1651881	0.2818251
GO:0044754	autolysosome	cellular_component	cell part	1	327	11	19681	0.090909091	0.1683534	0.2818251
GO:0045120	pronucleus	cellular_component	organelle	1	327	11	19681	0.090909091	0.1683534	0.2818251
GO:1990023	mitotic spindle midzone	cellular_component	organelle	1	327	11	19681	0.090909091	0.1683534	0.2818251
GO:0016328	lateral plasma membrane	cellular_component	membrane	2	327	45	19681	0.044444444	0.171663	0.2848556
GO:0045111	intermediate filament cytoskeleton	cellular_component	organelle	2	327	45	19681	0.044444444	0.171663	0.2848556
GO:0005740	mitochondrial envelope	cellular_component	organelle	1	327	12	19681	0.083333333	0.1821789	0.2884499
GO:0005881	cytoplasmic microtubule	cellular_component	organelle	2	327	46	19681	0.043478261	0.1776104	0.2884499
GO:0016580	Sin3 complex	cellular_component	membrane-enclosed lumen	1	327	12	19681	0.083333333	0.1821789	0.2884499
GO:0030139	endocytic vesicle	cellular_component	organelle	2	327	46	19681	0.043478261	0.1776104	0.2884499
GO:0031464	Cul4A-RING E3 ubiquitin ligase complex	cellular_component	cell part	1	327	12	19681	0.083333333	0.1821789	0.2884499
GO:0043005	neuron projection	cellular_component	cell part	7	327	275	19681	0.025454545	0.1749854	0.2884499
GO:0043596	nuclear replication fork	cellular_component	membrane-enclosed lumen	1	327	12	19681	0.083333333	0.1821789	0.2884499
GO:0044233	Mitochondria-associated ER Membrane	cellular_component	organelle	1	327	12	19681	0.083333333	0.1821789	0.2884499
GO:0044322	endoplasmic reticulum quality control compartment	cellular_component	organelle	1	327	12	19681	0.083333333	0.1821789	0.2884499
GO:0072687	meiotic spindle	cellular_component	organelle part	1	327	12	19681	0.083333333	0.1821789	0.2884499
GO:0097038	perinuclear endoplasmic reticulum	cellular_component	organelle	1	327	12	19681	0.083333333	0.1821789	0.2884499
GO:0005759	mitochondrial matrix	cellular_component	membrane-enclosed lumen	5	327	184	19681	0.027173913	0.1922931	0.2948095
GO:0005886	plasma membrane	cellular_component	membrane	77	327	4219	19681	0.01825077	0.1913402	0.2948095
GO:0005930	axoneme	cellular_component	organelle part	3	327	92	19681	0.032608696	0.1970569	0.2948095
GO:0005940	septin ring	cellular_component	organelle	1	327	13	19681	0.076923077	0.1957753	0.2948095
GO:0008021	synaptic vesicle	cellular_component	organelle	3	327	92	19681	0.032608696	0.1970569	0.2948095
GO:0010369	chromocenter	cellular_component	organelle	1	327	13	19681	0.076923077	0.1957753	0.2948095
GO:0030140	trans-Golgi network transport vesicle	cellular_component	organelle	1	327	13	19681	0.076923077	0.1957753	0.2948095
GO:0030864	cortical actin cytoskeleton	cellular_component	organelle	2	327	48	19681	0.041666667	0.1895974	0.2948095
GO:0031105	septin complex	cellular_component	protein-containing complex	1	327	13	19681	0.076923077	0.1957753	0.2948095
GO:0031258	lamellipodium membrane	cellular_component	cell part	1	327	13	19681	0.076923077	0.1957753	0.2948095
GO:0032160	septin filament array	cellular_component	organelle	1	327	13	19681	0.076923077	0.1957753	0.2948095
GO:0043292	contractile fiber	cellular_component	organelle	1	327	13	19681	0.076923077	0.1957753	0.2948095
GO:0044306	neuron projection terminus	cellular_component	cell part	1	327	13	19681	0.076923077	0.1957753	0.2948095
GO:0071782	endoplasmic reticulum tubular network	cellular_component	organelle	1	327	13	19681	0.076923077	0.1957753	0.2948095
GO:0000780	condensed nuclear chromosome, centromeric region	cellular_component	membrane-enclosed lumen	1	327	14	19681	0.071428571	0.2091464	0.3010441
GO:0000800	lateral element	cellular_component	membrane-enclosed lumen	1	327	14	19681	0.071428571	0.2091464	0.3010441
GO:0005623	cell	cellular_component	cell	4	327	141	19681	0.028368794	0.2077458	0.3010441
GO:0005912	adherens junction	cellular_component	cell junction	2	327	51	19681	0.039215686	0.2077685	0.3010441
GO:0030175	filopodium	cellular_component	cell part	2	327	51	19681	0.039215686	0.2077685	0.3010441
GO:0031011	Ino80 complex	cellular_component	organelle	1	327	14	19681	0.071428571	0.2091464	0.3010441
GO:0031461	cullin-RING ubiquitin ligase complex	cellular_component	cell part	1	327	14	19681	0.071428571	0.2091464	0.3010441
GO:0035102	PRC1 complex	cellular_component	organelle	1	327	14	19681	0.071428571	0.2091464	0.3010441
GO:0043197	dendritic spine	cellular_component	cell part	3	327	94	19681	0.031914894	0.2055898	0.3010441
GO:0072562	blood microparticle	cellular_component	extracellular region part	1	327	14	19681	0.071428571	0.2091464	0.3010441
GO:0031616	spindle pole centrosome	cellular_component	organelle	1	327	15	19681	0.066666667	0.2222958	0.3175654
GO:0090734	site of DNA damage	cellular_component	organelle	1	327	15	19681	0.066666667	0.2222958	0.3175654
GO:0030659	cytoplasmic vesicle membrane	cellular_component	organelle	3	327	99	19681	0.03030303	0.2272688	0.3234537
GO:0001673	male germ cell nucleus	cellular_component	organelle	1	327	16	19681	0.0625	0.2352272	0.3274225
GO:0016581	NuRD complex	cellular_component	membrane-enclosed lumen	1	327	16	19681	0.0625	0.2352272	0.3274225
GO:0035371	microtubule plus-end	cellular_component	organelle	1	327	16	19681	0.0625	0.2352272	0.3274225
GO:0042622	photoreceptor outer segment membrane	cellular_component	organelle	1	327	16	19681	0.0625	0.2352272	0.3274225
GO:0043202	lysosomal lumen	cellular_component	membrane-enclosed lumen	1	327	16	19681	0.0625	0.2352272	0.3274225
GO:0043204	perikaryon	cellular_component	cell part	2	327	55	19681	0.036363636	0.2322518	0.3274225
GO:0001725	stress fiber	cellular_component	organelle	2	327	56	19681	0.035714286	0.2384033	0.3306323
GO:0005773	vacuole	cellular_component	organelle	1	327	17	19681	0.058823529	0.2479442	0.3364957
GO:0017053	transcriptional repressor complex	cellular_component	protein-containing complex	2	327	57	19681	0.035087719	0.2445629	0.3364957
GO:0030136	clathrin-coated vesicle	cellular_component	organelle	2	327	57	19681	0.035087719	0.2445629	0.3364957
GO:0030904	retromer complex	cellular_component	membrane	1	327	17	19681	0.058823529	0.2479442	0.3364957
GO:0035145	exon-exon junction complex	cellular_component	organelle	1	327	17	19681	0.058823529	0.2479442	0.3364957
GO:0044853	plasma membrane raft	cellular_component	membrane	1	327	17	19681	0.058823529	0.2479442	0.3364957
GO:0015630	microtubule cytoskeleton	cellular_component	organelle	4	327	155	19681	0.025806452	0.2574779	0.3481908
GO:0043296	apical junction complex	cellular_component	cell junction	1	327	18	19681	0.055555556	0.2604504	0.3509615
GO:0000777	condensed chromosome kinetochore	cellular_component	cell part	2	327	60	19681	0.033333333	0.2630712	0.3519967
GO:0005770	late endosome	cellular_component	organelle	3	327	107	19681	0.028037383	0.262761	0.3519967
GO:0005751	mitochondrial respiratory chain complex IV	cellular_component	organelle	1	327	19	19681	0.052631579	0.2727493	0.3623942
GO:0034399	nuclear periphery	cellular_component	organelle	1	327	19	19681	0.052631579	0.2727493	0.3623942
GO:0036464	cytoplasmic ribonucleoprotein granule	cellular_component	organelle	2	327	63	19681	0.031746032	0.2815857	0.3728312
GO:0042581	specific granule	cellular_component	organelle	1	327	20	19681	0.05	0.2848443	0.3758362
GO:0000776	kinetochore	cellular_component	organelle	3	327	113	19681	0.026548673	0.2898138	0.38107
GO:0000159	protein phosphatase type 2A complex	cellular_component	cell part	1	327	21	19681	0.047619048	0.2967387	0.3835398
GO:0001891	phagocytic cup	cellular_component	membrane	1	327	21	19681	0.047619048	0.2967387	0.3835398
GO:0005922	connexin complex	cellular_component	membrane	1	327	21	19681	0.047619048	0.2967387	0.3835398
GO:0035327	transcriptionally active chromatin	cellular_component	cell part	1	327	21	19681	0.047619048	0.2967387	0.3835398
GO:0098685	Schaffer collateral - CA1 synapse	cellular_component	synapse	2	327	65	19681	0.030769231	0.2939097	0.3835398
GO:0030054	cell junction	cellular_component	cell junction	9	327	438	19681	0.020547945	0.3057573	0.3938569
GO:0000421	autophagosome membrane	cellular_component	cell part	1	327	22	19681	0.045454545	0.3084359	0.3946318
GO:0008023	transcription elongation factor complex	cellular_component	membrane-enclosed lumen	1	327	22	19681	0.045454545	0.3084359	0.3946318
GO:0005815	microtubule organizing center	cellular_component	organelle	5	327	223	19681	0.022421525	0.3129421	0.3990537
GO:0031901	early endosome membrane	cellular_component	organelle	2	327	69	19681	0.028985507	0.3184576	0.4047287
GO:0000792	heterochromatin	cellular_component	organelle	1	327	24	19681	0.041666667	0.3312515	0.4140644
GO:0005774	vacuolar membrane	cellular_component	membrane	1	327	24	19681	0.041666667	0.3312515	0.4140644
GO:0012506	vesicle membrane	cellular_component	organelle	1	327	24	19681	0.041666667	0.3312515	0.4140644
GO:0070382	exocytic vesicle	cellular_component	organelle	1	327	24	19681	0.041666667	0.3312515	0.4140644
GO:0099055	integral component of postsynaptic membrane	cellular_component	membrane	1	327	24	19681	0.041666667	0.3312515	0.4140644
GO:0009925	basal plasma membrane	cellular_component	cell part	1	327	25	19681	0.04	0.3423763	0.4265672
GO:0036064	ciliary basal body	cellular_component	organelle	3	327	125	19681	0.024	0.3443419	0.4276141
GO:0005921	gap junction	cellular_component	cell junction	1	327	26	19681	0.038461538	0.3533166	0.43733
GO:0000793	condensed chromosome	cellular_component	organelle	1	327	27	19681	0.037037037	0.3640755	0.4462861
GO:0005771	multivesicular body	cellular_component	organelle	1	327	27	19681	0.037037037	0.3640755	0.4462861
GO:0030658	transport vesicle membrane	cellular_component	organelle	1	327	27	19681	0.037037037	0.3640755	0.4462861
GO:0008305	integrin complex	cellular_component	membrane	1	327	28	19681	0.035714286	0.3746559	0.4548538
GO:0030117	membrane coat	cellular_component	membrane	1	327	28	19681	0.035714286	0.3746559	0.4548538
GO:0043679	axon terminus	cellular_component	cell part	1	327	28	19681	0.035714286	0.3746559	0.4548538
GO:0014069	postsynaptic density	cellular_component	organelle	4	327	188	19681	0.021276596	0.3807833	0.4608206
GO:0016342	catenin complex	cellular_component	membrane	1	327	30	19681	0.033333333	0.3952931	0.4738529
GO:0030667	secretory granule membrane	cellular_component	organelle	1	327	30	19681	0.033333333	0.3952931	0.4738529
GO:0099061	integral component of postsynaptic density membrane	cellular_component	organelle	1	327	30	19681	0.033333333	0.3952931	0.4738529
GO:0034451	centriolar satellite	cellular_component	organelle	1	327	31	19681	0.032258065	0.4053557	0.4843873
GO:0005765	lysosomal membrane	cellular_component	membrane	3	327	140	19681	0.021428571	0.4118842	0.4906458
GO:0030134	COPII-coated ER to Golgi transport vesicle	cellular_component	cell	1	327	32	19681	0.03125	0.4152513	0.4931109
GO:0042470	melanosome	cellular_component	organelle	2	327	87	19681	0.022988506	0.4253695	0.5035527
GO:0005604	basement membrane	cellular_component	extracellular region part	2	327	89	19681	0.02247191	0.4367395	0.5154069
GO:0014704	intercalated disc	cellular_component	cell junction	1	327	35	19681	0.028571429	0.4439638	0.5223104
GO:0005669	transcription factor TFIID complex	cellular_component	membrane-enclosed lumen	1	327	36	19681	0.027777778	0.4532188	0.5315529
GO:0005923	bicellular tight junction	cellular_component	cell junction	2	327	95	19681	0.021052632	0.4700962	0.5476539
GO:0035097	histone methyltransferase complex	cellular_component	membrane-enclosed lumen	1	327	38	19681	0.026315789	0.4712706	0.5476539
GO:0062023	collagen-containing extracellular matrix	cellular_component	extracellular region part	2	327	95	19681	0.021052632	0.4700962	0.5476539
GO:0001917	photoreceptor inner segment	cellular_component	cell part	1	327	40	19681	0.025	0.4887282	0.5662095
GO:0098793	presynapse	cellular_component	cell part	2	327	99	19681	0.02020202	0.4916687	0.5678848
GO:0000781	chromosome, telomeric region	cellular_component	organelle	1	327	44	19681	0.022727273	0.5219381	0.597399
GO:0005791	rough endoplasmic reticulum	cellular_component	organelle	1	327	44	19681	0.022727273	0.5219381	0.597399
GO:0031201	SNARE complex	cellular_component	membrane	1	327	44	19681	0.022727273	0.5219381	0.597399
GO:0030133	transport vesicle	cellular_component	organelle	1	327	45	19681	0.022222222	0.5298989	0.602879
GO:0044297	cell body	cellular_component	cell part	1	327	45	19681	0.022222222	0.5298989	0.602879
GO:0005747	mitochondrial respiratory chain complex I	cellular_component	membrane	1	327	47	19681	0.021276596	0.5454262	0.6186924
GO:0030017	sarcomere	cellular_component	cell part	1	327	48	19681	0.020833333	0.5529971	0.6254134
GO:0016020	membrane	cellular_component	membrane	103	327	6256	19681	0.016464194	0.5659179	0.638127
GO:0016459	myosin complex	cellular_component	organelle	1	327	53	19681	0.018867925	0.5890066	0.6602434
GO:0035861	site of double-strand break	cellular_component	organelle	1	327	53	19681	0.018867925	0.5890066	0.6602434
GO:0070469	respiratory chain	cellular_component	membrane	1	327	54	19681	0.018518519	0.5958537	0.6659541
GO:0005882	intermediate filament	cellular_component	organelle	2	327	122	19681	0.016393443	0.6044042	0.6735296
GO:0005903	brush border	cellular_component	cell part	1	327	57	19681	0.01754386	0.6157202	0.6841336
GO:0030672	synaptic vesicle membrane	cellular_component	organelle	1	327	58	19681	0.017241379	0.6221235	0.6852375
GO:0031234	extrinsic component of cytoplasmic side of plasma membrane	cellular_component	membrane	1	327	58	19681	0.017241379	0.6221235	0.6852375
GO:0031463	Cul3-RING ubiquitin ligase complex	cellular_component	protein-containing complex	1	327	58	19681	0.017241379	0.6221235	0.6852375
GO:0010494	cytoplasmic stress granule	cellular_component	cell	1	327	60	19681	0.016666667	0.6346129	0.6969737
GO:0000139	Golgi membrane	cellular_component	membrane	5	327	333	19681	0.015015015	0.6515674	0.713532
GO:0031090	organelle membrane	cellular_component	organelle	1	327	64	19681	0.015625	0.6583703	0.7189101
GO:0016323	basolateral plasma membrane	cellular_component	membrane	3	327	204	19681	0.014705882	0.6618735	0.7206646
GO:0005793	endoplasmic reticulum-Golgi intermediate compartment	cellular_component	cell part	1	327	65	19681	0.015384615	0.664065	0.7209849
GO:0000784	nuclear chromosome, telomeric region	cellular_component	membrane-enclosed lumen	1	327	69	19681	0.014492754	0.685913	0.7404743
GO:0001669	acrosomal vesicle	cellular_component	organelle	1	327	69	19681	0.014492754	0.685913	0.7404743
GO:0030141	secretory granule	cellular_component	cell part	1	327	72	19681	0.013888889	0.701364	0.7550094
GO:0031088	platelet dense granule membrane	cellular_component	organelle	1	327	73	19681	0.01369863	0.7063441	0.7582225
GO:0005581	collagen trimer	cellular_component	protein-containing complex	1	327	74	19681	0.013513514	0.7112413	0.7591902
GO:0005913	cell-cell adherens junction	cellular_component	cell junction	1	327	74	19681	0.013513514	0.7112413	0.7591902
GO:0000932	P-body	cellular_component	organelle	1	327	75	19681	0.013333333	0.7160572	0.7600607
GO:0031225	anchored component of membrane	cellular_component	membrane	1	327	75	19681	0.013333333	0.7160572	0.7600607
GO:0005811	lipid droplet	cellular_component	organelle	1	327	76	19681	0.013157895	0.7207929	0.7629563
GO:0045177	apical part of cell	cellular_component	cell part	1	327	78	19681	0.012820513	0.7300295	0.7705867
GO:0098794	postsynapse	cellular_component	cell	1	327	81	19681	0.012345679	0.7433163	0.7824382
GO:0045202	synapse	cellular_component	synapse	5	327	374	19681	0.013368984	0.7475061	0.7846749
GO:0071013	catalytic step 2 spliceosome	cellular_component	organelle	1	327	84	19681	0.011904762	0.7559511	0.7913538
GO:0000151	ubiquitin ligase complex	cellular_component	cell part	1	327	85	19681	0.011764706	0.7600233	0.7934309
GO:0005874	microtubule	cellular_component	cell	3	327	257	19681	0.011673152	0.8031672	0.8361741
GO:0055037	recycling endosome	cellular_component	organelle	1	327	100	19681	0.01	0.8135743	0.8446946
GO:0031982	vesicle	cellular_component	organelle	1	327	103	19681	0.009708738	0.8227595	0.8519036
GO:0030018	Z disc	cellular_component	organelle	1	327	105	19681	0.00952381	0.8286309	0.8556515
GO:0000922	spindle pole	cellular_component	cell part	1	327	107	19681	0.009345794	0.8343084	0.8591794
GO:0031514	motile cilium	cellular_component	cell part	1	327	110	19681	0.009090909	0.8424749	0.8652445
GO:0005777	peroxisome	cellular_component	organelle	1	327	111	19681	0.009009009	0.8451069	0.8656081
GO:0070062	extracellular exosome	cellular_component	organelle	3	327	288	19681	0.010416667	0.8602109	0.8787101
GO:0030425	dendrite	cellular_component	cell part	3	327	290	19681	0.010344828	0.8633397	0.8795418
GO:0005681	spliceosomal complex	cellular_component	organelle	1	327	121	19681	0.008264463	0.8691316	0.8830749
GO:0001650	fibrillar center	cellular_component	membrane-enclosed lumen	1	327	123	19681	0.008130081	0.8734708	0.8851171
GO:0005814	centriole	cellular_component	cell part	1	327	126	19681	0.007936508	0.8797121	0.8890707
GO:0000786	nucleosome	cellular_component	organelle	1	327	164	19681	0.006097561	0.9366634	0.944117
GO:0005929	cilium	cellular_component	cell part	1	327	232	19681	0.004310345	0.9799645	0.9851495
GO:0005743	mitochondrial inner membrane	cellular_component	organelle	1	327	354	19681	0.002824859	0.9974848	0.999982
GO:0016021	integral component of membrane	cellular_component	membrane part	68	327	6050	19681	0.011239669	0.999982	0.999982
