# Supplementary material for: Characterization and Transcriptome Analysis of Exosomal and Nonexosomal RNAs in Bovine Adipocytes
Source: Int J Mol Sci. 2020 Dec 7;21(23):9313. doi: 10.3390/ijms21239313 (PMC7730049; doi:10.3390/ijms21239313)
Supplement: Supplementary file 1 [file ijms-21-09313-s001.zip › suppl/supplement/Table S13. MF result of the miRNA-mRNA network..xls]

GO_F Term ID	GO_F Term Desc	GO_F Term Level1	GO_F Term Level2	Term Candidate Gene Num	Total Candidate Gene Num	Term Gene Num	Total Gene Num	Rich Ratio	P value	Q value
GO:0004672	protein kinase activity	molecular_function	catalytic activity	44	311	529	17186	0.083175803	2.03E-17	6.07E-15
GO:0019901	protein kinase binding	molecular_function	binding	39	311	405	17186	0.096296296	1.11E-17	6.07E-15
GO:0000978	RNA polymerase II proximal promoter sequence-specific DNA binding	molecular_function	binding	39	311	436	17186	0.089449541	1.39E-16	2.76E-14
GO:0008134	transcription factor binding	molecular_function	binding	31	311	307	17186	0.100977199	8.13E-15	1.21E-12
GO:0003700	DNA-binding transcription factor activity	molecular_function	transcription regulator activity	49	311	772	17186	0.063471503	1.32E-14	1.58E-12
GO:0044212	transcription regulatory region DNA binding	molecular_function	binding	26	311	234	17186	0.111111111	1.40E-13	1.39E-11
GO:0004674	protein serine/threonine kinase activity	molecular_function	catalytic activity	31	311	357	17186	0.086834734	4.89E-13	3.25E-11
GO:0016301	kinase activity	molecular_function	catalytic activity	35	311	454	17186	0.077092511	4.68E-13	3.25E-11
GO:0043565	sequence-specific DNA binding	molecular_function	binding	43	311	670	17186	0.064179104	4.59E-13	3.25E-11
GO:0001228	DNA-binding transcription activator activity, RNA polymerase II-specific	molecular_function	transcription regulator activity	31	311	381	17186	0.081364829	2.72E-12	1.63E-10
GO:0003682	chromatin binding	molecular_function	binding	31	311	391	17186	0.079283887	5.34E-12	2.91E-10
GO:0019899	enzyme binding	molecular_function	binding	26	311	302	17186	0.086092715	4.91E-11	2.45E-09
GO:0042802	identical protein binding	molecular_function	binding	49	311	970	17186	0.050515464	5.86E-11	2.70E-09
GO:0000977	RNA polymerase II regulatory region sequence-specific DNA binding	molecular_function	binding	24	311	269	17186	0.089219331	1.34E-10	5.74E-09
GO:0031625	ubiquitin protein ligase binding	molecular_function	binding	23	311	272	17186	0.084558824	9.49E-10	3.78E-08
GO:0003677	DNA binding	molecular_function	binding	66	311	1688	17186	0.039099526	1.19E-09	4.44E-08
GO:0000166	nucleotide binding	molecular_function	binding	51	311	1192	17186	0.042785235	7.27E-09	2.56E-07
GO:0001227	DNA-binding transcription repressor activity, RNA polymerase II-specific	molecular_function	transcription regulator activity	17	311	216	17186	0.078703704	4.31E-07	1.29E-05
GO:0005524	ATP binding	molecular_function	binding	54	311	1469	17186	0.0367597	3.88E-07	1.29E-05
GO:0031490	chromatin DNA binding	molecular_function	binding	10	311	69	17186	0.144927536	4.31E-07	1.29E-05
GO:0043548	phosphatidylinositol 3-kinase binding	molecular_function	binding	6	311	18	17186	0.333333333	5.17E-07	1.47E-05
GO:0004861	cyclin-dependent protein serine/threonine kinase inhibitor activity	molecular_function	molecular function regulator	5	311	12	17186	0.416666667	1.34E-06	3.65E-05
GO:0070888	E-box binding	molecular_function	binding	8	311	46	17186	0.173913043	1.51E-06	3.92E-05
GO:0046935	1-phosphatidylinositol-3-kinase regulator activity	molecular_function	molecular function regulator	5	311	13	17186	0.384615385	2.15E-06	5.20E-05
GO:0046982	protein heterodimerization activity	molecular_function	binding	25	311	478	17186	0.052301255	2.17E-06	5.20E-05
GO:0004707	MAP kinase activity	molecular_function	catalytic activity	5	311	14	17186	0.357142857	3.29E-06	7.57E-05
GO:0016740	transferase activity	molecular_function	catalytic activity	41	311	1084	17186	0.037822878	5.97E-06	1.32E-04
GO:0042803	protein homodimerization activity	molecular_function	binding	31	311	716	17186	0.043296089	6.69E-06	1.43E-04
GO:0004713	protein tyrosine kinase activity	molecular_function	catalytic activity	10	311	100	17186	0.1	1.34E-05	2.76E-04
GO:0005158	insulin receptor binding	molecular_function	binding	5	311	19	17186	0.263157895	1.77E-05	3.54E-04
GO:0042826	histone deacetylase binding	molecular_function	binding	10	311	104	17186	0.096153846	1.89E-05	3.65E-04
GO:0002020	protease binding	molecular_function	binding	9	311	87	17186	0.103448276	2.76E-05	5.16E-04
GO:0000981	DNA-binding transcription factor activity, RNA polymerase II-specific	molecular_function	transcription regulator activity	26	311	598	17186	0.043478261	3.56E-05	6.45E-04
GO:0019904	protein domain specific binding	molecular_function	binding	14	311	215	17186	0.065116279	3.88E-05	6.45E-04
GO:0035035	histone acetyltransferase binding	molecular_function	binding	5	311	22	17186	0.227272727	3.84E-05	6.45E-04
GO:0051059	NF-kappaB binding	molecular_function	binding	5	311	22	17186	0.227272727	3.84E-05	6.45E-04
GO:0019903	protein phosphatase binding	molecular_function	binding	8	311	71	17186	0.112676056	4.16E-05	6.72E-04
GO:0000980	RNA polymerase II distal enhancer sequence-specific DNA binding	molecular_function	binding	8	311	73	17186	0.109589041	5.09E-05	7.08E-04
GO:0004714	transmembrane receptor protein tyrosine kinase activity	molecular_function	molecular transducer activity	7	311	54	17186	0.12962963	5.07E-05	7.08E-04
GO:0005159	insulin-like growth factor receptor binding	molecular_function	binding	4	311	12	17186	0.333333333	4.64E-05	7.08E-04
GO:0008083	growth factor activity	molecular_function	binding	11	311	140	17186	0.078571429	4.88E-05	7.08E-04
GO:0043425	bHLH transcription factor binding	molecular_function	binding	5	311	23	17186	0.217391304	4.84E-05	7.08E-04
GO:0070412	R-SMAD binding	molecular_function	binding	5	311	23	17186	0.217391304	4.84E-05	7.08E-04
GO:0035014	phosphatidylinositol 3-kinase regulator activity	molecular_function	molecular function regulator	3	311	5	17186	0.6	5.71E-05	7.76E-04
GO:1990841	promoter-specific chromatin binding	molecular_function	binding	6	311	39	17186	0.153846154	6.60E-05	8.77E-04
GO:0043027	cysteine-type endopeptidase inhibitor activity involved in apoptotic process	molecular_function	molecular function regulator	5	311	26	17186	0.192307692	9.04E-05	0.001175831
GO:0030332	cyclin binding	molecular_function	binding	5	311	27	17186	0.185185185	1.09E-04	0.001391573
GO:0000987	proximal promoter sequence-specific DNA binding	molecular_function	binding	5	311	29	17186	0.172413793	1.56E-04	0.001945845
GO:0000400	four-way junction DNA binding	molecular_function	binding	4	311	16	17186	0.25	1.61E-04	0.001967264
GO:0005125	cytokine activity	molecular_function	binding	13	311	218	17186	0.059633028	1.77E-04	0.002115132
GO:0097110	scaffold protein binding	molecular_function	binding	6	311	49	17186	0.12244898	2.43E-04	0.002850684
GO:0097718	disordered domain specific binding	molecular_function	binding	5	311	33	17186	0.151515152	2.94E-04	0.003383351
GO:0070878	primary miRNA binding	molecular_function	binding	3	311	8	17186	0.375	3.07E-04	0.003466621
GO:0001093	TFIIB-class transcription factor binding	molecular_function	binding	2	311	2	17186	1	3.26E-04	0.003614974
GO:0046332	SMAD binding	molecular_function	binding	6	311	52	17186	0.115384615	3.38E-04	0.003629296
GO:0070491	repressing transcription factor binding	molecular_function	binding	5	311	34	17186	0.147058824	3.40E-04	0.003629296
GO:0004879	nuclear receptor activity	molecular_function	transcription regulator activity	5	311	35	17186	0.142857143	3.91E-04	0.004098871
GO:0003684	damaged DNA binding	molecular_function	binding	6	311	54	17186	0.111111111	4.16E-04	0.004292289
GO:0008013	beta-catenin binding	molecular_function	binding	7	311	77	17186	0.090909091	4.83E-04	0.004899789
GO:0008270	zinc ion binding	molecular_function	binding	27	311	747	17186	0.036144578	5.18E-04	0.005161707
GO:0004693	cyclin-dependent protein serine/threonine kinase activity	molecular_function	molecular transducer activity	4	311	23	17186	0.173913043	7.10E-04	0.006957528
GO:0047485	protein N-terminus binding	molecular_function	binding	7	311	83	17186	0.084337349	7.61E-04	0.007342011
GO:0002039	p53 binding	molecular_function	binding	6	311	63	17186	0.095238095	9.56E-04	0.007818991
GO:0004708	MAP kinase kinase activity	molecular_function	catalytic activity	3	311	11	17186	0.272727273	8.69E-04	0.007818991
GO:0017136	NAD-dependent histone deacetylase activity	molecular_function	catalytic activity	2	311	3	17186	0.666666667	9.68E-04	0.007818991
GO:0019776	Atg8 ligase activity	molecular_function	catalytic activity	2	311	3	17186	0.666666667	9.68E-04	0.007818991
GO:0032139	dinucleotide insertion or deletion binding	molecular_function	binding	2	311	3	17186	0.666666667	9.68E-04	0.007818991
GO:0033558	protein deacetylase activity	molecular_function	catalytic activity	3	311	11	17186	0.272727273	8.69E-04	0.007818991
GO:0034979	NAD-dependent protein deacetylase activity	molecular_function	catalytic activity	2	311	3	17186	0.666666667	9.68E-04	0.007818991
GO:0048273	mitogen-activated protein kinase p38 binding	molecular_function	binding	2	311	3	17186	0.666666667	9.68E-04	0.007818991
GO:0051434	BH3 domain binding	molecular_function	binding	2	311	3	17186	0.666666667	9.68E-04	0.007818991
GO:0070411	I-SMAD binding	molecular_function	binding	3	311	11	17186	0.272727273	8.69E-04	0.007818991
GO:0071837	HMG box domain binding	molecular_function	binding	3	311	11	17186	0.272727273	8.69E-04	0.007818991
GO:0098770	FBXO family protein binding	molecular_function	binding	2	311	3	17186	0.666666667	9.68E-04	0.007818991
GO:0004222	metalloendopeptidase activity	molecular_function	catalytic activity	8	311	114	17186	0.070175439	0.001100412	0.008773952
GO:0034713	type I transforming growth factor beta receptor binding	molecular_function	binding	3	311	12	17186	0.25	0.001143766	0.008999632
GO:0070410	co-SMAD binding	molecular_function	binding	3	311	13	17186	0.230769231	0.001467064	0.01139356
GO:0004887	thyroid hormone receptor activity	molecular_function	molecular transducer activity	2	311	4	17186	0.5	0.001911971	0.01411554
GO:0034056	estrogen response element binding	molecular_function	binding	2	311	4	17186	0.5	0.001911971	0.01411554
GO:0050544	arachidonic acid binding	molecular_function	binding	2	311	4	17186	0.5	0.001911971	0.01411554
GO:0097472	cyclin-dependent protein kinase activity	molecular_function	molecular transducer activity	2	311	4	17186	0.5	0.001911971	0.01411554
GO:0016538	cyclin-dependent protein serine/threonine kinase regulator activity	molecular_function	molecular function regulator	4	311	30	17186	0.133333333	0.001988459	0.0145012
GO:0003707	steroid hormone receptor activity	molecular_function	molecular transducer activity	5	311	51	17186	0.098039216	0.002233751	0.01609377
GO:0030544	Hsp70 protein binding	molecular_function	binding	4	311	32	17186	0.125	0.00253627	0.01805583
GO:0008353	RNA polymerase II CTD heptapeptide repeat kinase activity	molecular_function	catalytic activity	3	311	16	17186	0.1875	0.002759359	0.01918717
GO:0019001	guanyl nucleotide binding	molecular_function	binding	3	311	16	17186	0.1875	0.002759359	0.01918717
GO:0000976	transcription regulatory region sequence-specific DNA binding	molecular_function	binding	6	311	78	17186	0.076923077	0.002884651	0.01960251
GO:0051087	chaperone binding	molecular_function	binding	6	311	78	17186	0.076923077	0.002884651	0.01960251
GO:0004459	L-lactate dehydrogenase activity	molecular_function	catalytic activity	2	311	5	17186	0.4	0.00314853	0.02003001
GO:0005134	interleukin-2 receptor binding	molecular_function	binding	2	311	5	17186	0.4	0.00314853	0.02003001
GO:0008432	JUN kinase binding	molecular_function	binding	2	311	5	17186	0.4	0.00314853	0.02003001
GO:0030284	estrogen receptor activity	molecular_function	molecular transducer activity	2	311	5	17186	0.4	0.00314853	0.02003001
GO:0071532	ankyrin repeat binding	molecular_function	binding	2	311	5	17186	0.4	0.00314853	0.02003001
GO:1990254	keratin filament binding	molecular_function	binding	2	311	5	17186	0.4	0.00314853	0.02003001
GO:0008237	metallopeptidase activity	molecular_function	catalytic activity	8	311	136	17186	0.058823529	0.003348614	0.02107864
GO:0005138	interleukin-6 receptor binding	molecular_function	binding	2	311	6	17186	0.333333333	0.00466643	0.02847475
GO:0042805	actinin binding	molecular_function	binding	2	311	6	17186	0.333333333	0.00466643	0.02847475
GO:0097371	MDM2/MDM4 family protein binding	molecular_function	binding	2	311	6	17186	0.333333333	0.00466643	0.02847475
GO:0005160	transforming growth factor beta receptor binding	molecular_function	binding	4	311	39	17186	0.102564103	0.005254733	0.03174071
GO:0000979	RNA polymerase II core promoter sequence-specific DNA binding	molecular_function	binding	3	311	20	17186	0.15	0.005324952	0.03184321
GO:0005109	frizzled binding	molecular_function	binding	4	311	40	17186	0.1	0.005756861	0.03408518
GO:0003725	double-stranded RNA binding	molecular_function	binding	5	311	64	17186	0.078125	0.00599486	0.03514634
GO:0043539	protein serine/threonine kinase activator activity	molecular_function	molecular function regulator	3	311	21	17186	0.142857143	0.006130184	0.03559078
GO:0017151	DEAD/H-box RNA helicase binding	molecular_function	binding	2	311	7	17186	0.285714286	0.006455148	0.03641678
GO:0030235	nitric-oxide synthase regulator activity	molecular_function	molecular function regulator	2	311	7	17186	0.285714286	0.006455148	0.03641678
GO:0035005	1-phosphatidylinositol-4-phosphate 3-kinase activity	molecular_function	catalytic activity	2	311	7	17186	0.285714286	0.006455148	0.03641678
GO:0051721	protein phosphatase 2A binding	molecular_function	binding	3	311	22	17186	0.136363636	0.007004208	0.03914501
GO:0001158	enhancer sequence-specific DNA binding	molecular_function	binding	3	311	23	17186	0.130434783	0.007948382	0.04401049
GO:0042301	phosphate ion binding	molecular_function	binding	2	311	8	17186	0.25	0.00850445	0.04623328
GO:0043560	insulin receptor substrate binding	molecular_function	binding	2	311	8	17186	0.25	0.00850445	0.04623328
GO:0043130	ubiquitin binding	molecular_function	binding	5	311	70	17186	0.071428571	0.008720125	0.04655924
GO:0046983	protein dimerization activity	molecular_function	binding	9	311	193	17186	0.046632124	0.008675473	0.04655924
GO:0070273	phosphatidylinositol-4-phosphate binding	molecular_function	binding	3	311	24	17186	0.125	0.00896392	0.04743738
GO:0008201	heparin binding	molecular_function	binding	7	311	129	17186	0.054263566	0.009092094	0.04769362
GO:0005515	protein binding	molecular_function	binding	14	311	379	17186	0.036939314	0.009431731	0.049045
GO:0030971	receptor tyrosine kinase binding	molecular_function	binding	4	311	47	17186	0.085106383	0.01018244	0.05249223
GO:0036312	phosphatidylinositol 3-kinase regulatory subunit binding	molecular_function	binding	2	311	9	17186	0.222222222	0.01080438	0.05522239
GO:0004175	endopeptidase activity	molecular_function	catalytic activity	5	311	74	17186	0.067567568	0.0109512	0.05549845
GO:0046872	metal ion binding	molecular_function	binding	58	311	2397	17186	0.024196913	0.01192484	0.05992483
GO:0004407	histone deacetylase activity	molecular_function	catalytic activity	3	311	27	17186	0.111111111	0.01244881	0.06203657
GO:0003924	GTPase activity	molecular_function	catalytic activity	12	311	318	17186	0.037735849	0.01340567	0.06570976
GO:0019213	deacetylase activity	molecular_function	catalytic activity	2	311	10	17186	0.2	0.01334526	0.06570976
GO:0003714	transcription corepressor activity	molecular_function	transcription regulator activity	8	311	174	17186	0.045977011	0.01405423	0.0683287
GO:0001103	RNA polymerase II repressing transcription factor binding	molecular_function	binding	3	311	31	17186	0.096774194	0.0181452	0.06867614
GO:0001223	transcription coactivator binding	molecular_function	binding	2	311	11	17186	0.181818182	0.01611766	0.06867614
GO:0003908	methylated-DNA-[protein]-cysteine S-methyltransferase activity	molecular_function	catalytic activity	1	311	1	17186	1	0.01809612	0.06867614
GO:0004146	dihydrofolate reductase activity	molecular_function	catalytic activity	1	311	1	17186	1	0.01809612	0.06867614
GO:0004857	enzyme inhibitor activity	molecular_function	molecular function regulator	3	311	29	17186	0.103448276	0.01514518	0.06867614
GO:0004990	oxytocin receptor activity	molecular_function	molecular transducer activity	1	311	1	17186	1	0.01809612	0.06867614
GO:0005010	insulin-like growth factor-activated receptor activity	molecular_function	molecular transducer activity	1	311	1	17186	1	0.01809612	0.06867614
GO:0005017	platelet-derived growth factor-activated receptor activity	molecular_function	molecular transducer activity	1	311	1	17186	1	0.01809612	0.06867614
GO:0005019	platelet-derived growth factor beta-receptor activity	molecular_function	molecular transducer activity	1	311	1	17186	1	0.01809612	0.06867614
GO:0005020	stem cell factor receptor activity	molecular_function	molecular transducer activity	1	311	1	17186	1	0.01809612	0.06867614
GO:0005133	interferon-gamma receptor binding	molecular_function	binding	1	311	1	17186	1	0.01809612	0.06867614
GO:0005142	interleukin-11 receptor binding	molecular_function	binding	1	311	1	17186	1	0.01809612	0.06867614
GO:0015192	L-phenylalanine transmembrane transporter activity	molecular_function	transporter activity	1	311	1	17186	1	0.01809612	0.06867614
GO:0016248	channel inhibitor activity	molecular_function	molecular function regulator	1	311	1	17186	1	0.01809612	0.06867614
GO:0016303	1-phosphatidylinositol-3-kinase activity	molecular_function	catalytic activity	2	311	11	17186	0.181818182	0.01611766	0.06867614
GO:0030616	transforming growth factor beta receptor, common-partner cytoplasmic mediator activity	molecular_function	molecular transducer activity	1	311	1	17186	1	0.01809612	0.06867614
GO:0034246	mitochondrial sequence-specific DNA-binding transcription factor activity	molecular_function	transcription regulator activity	1	311	1	17186	1	0.01809612	0.06867614
GO:0035033	histone deacetylase regulator activity	molecular_function	molecular function regulator	1	311	1	17186	1	0.01809612	0.06867614
GO:0035373	chondroitin sulfate proteoglycan binding	molecular_function	binding	1	311	1	17186	1	0.01809612	0.06867614
GO:0035401	histone kinase activity (H3-Y41 specific)	molecular_function	catalytic activity	1	311	1	17186	1	0.01809612	0.06867614
GO:0035501	MH1 domain binding	molecular_function	binding	1	311	1	17186	1	0.01809612	0.06867614
GO:0038052	RNA polymerase II transcription factor activity, estrogen-activated sequence-specific DNA binding	molecular_function	molecular transducer activity	1	311	1	17186	1	0.01809612	0.06867614
GO:0038147	C-X-C motif chemokine 12 receptor activity	molecular_function	molecular transducer activity	1	311	1	17186	1	0.01809612	0.06867614
GO:0042169	SH2 domain binding	molecular_function	binding	3	311	31	17186	0.096774194	0.0181452	0.06867614
GO:0046623	sphingolipid-translocating ATPase activity	molecular_function	catalytic activity	1	311	1	17186	1	0.01809612	0.06867614
GO:0046934	phosphatidylinositol-4,5-bisphosphate 3-kinase activity	molecular_function	catalytic activity	2	311	11	17186	0.181818182	0.01611766	0.06867614
GO:0046970	NAD-dependent histone deacetylase activity (H4-K16 specific)	molecular_function	catalytic activity	1	311	1	17186	1	0.01809612	0.06867614
GO:0050178	phenylpyruvate tautomerase activity	molecular_function	catalytic activity	1	311	1	17186	1	0.01809612	0.06867614
GO:0051717	inositol-1,3,4,5-tetrakisphosphate 3-phosphatase activity	molecular_function	catalytic activity	1	311	1	17186	1	0.01809612	0.06867614
GO:0060175	brain-derived neurotrophic factor-activated receptor activity	molecular_function	molecular transducer activity	1	311	1	17186	1	0.01809612	0.06867614
GO:0070119	ciliary neurotrophic factor binding	molecular_function	binding	1	311	1	17186	1	0.01809612	0.06867614
GO:0098695	inositol 1,4,5-trisphosphate receptor activity involved in regulation of postsynaptic cytosolic calcium levels	molecular_function	transporter activity	1	311	1	17186	1	0.01809612	0.06867614
GO:1902122	chenodeoxycholic acid binding	molecular_function	binding	1	311	1	17186	1	0.01809612	0.06867614
GO:1904928	coreceptor activity involved in canonical Wnt signaling pathway	molecular_function	molecular transducer activity	1	311	1	17186	1	0.01809612	0.06867614
GO:2001065	mannan binding	molecular_function	binding	1	311	1	17186	1	0.01809612	0.06867614
GO:0010314	phosphatidylinositol-5-phosphate binding	molecular_function	binding	2	311	12	17186	0.166666667	0.01911244	0.07011803
GO:0015278	calcium-release channel activity	molecular_function	transporter activity	2	311	12	17186	0.166666667	0.01911244	0.07011803
GO:0039706	co-receptor binding	molecular_function	binding	2	311	12	17186	0.166666667	0.01911244	0.07011803
GO:0048156	tau protein binding	molecular_function	binding	2	311	12	17186	0.166666667	0.01911244	0.07011803
GO:0070403	NAD+ binding	molecular_function	binding	2	311	12	17186	0.166666667	0.01911244	0.07011803
GO:0018024	histone-lysine N-methyltransferase activity	molecular_function	catalytic activity	3	311	32	17186	0.09375	0.01975992	0.07118333
GO:0019003	GDP binding	molecular_function	binding	4	311	57	17186	0.070175439	0.01960792	0.07118333
GO:0033613	activating transcription factor binding	molecular_function	binding	3	311	32	17186	0.09375	0.01975992	0.07118333
GO:0004675	transmembrane receptor protein serine/threonine kinase activity	molecular_function	molecular transducer activity	2	311	13	17186	0.153846154	0.02232069	0.07760333
GO:0005024	transforming growth factor beta-activated receptor activity	molecular_function	molecular transducer activity	2	311	13	17186	0.153846154	0.02232069	0.07760333
GO:0008191	metalloendopeptidase inhibitor activity	molecular_function	molecular function regulator	2	311	13	17186	0.153846154	0.02232069	0.07760333
GO:0015248	sterol transporter activity	molecular_function	transporter activity	2	311	13	17186	0.153846154	0.02232069	0.07760333
GO:0017154	semaphorin receptor activity	molecular_function	molecular transducer activity	2	311	13	17186	0.153846154	0.02232069	0.07760333
GO:0035497	cAMP response element binding	molecular_function	binding	2	311	13	17186	0.153846154	0.02232069	0.07760333
GO:0005102	signaling receptor binding	molecular_function	binding	11	311	305	17186	0.036065574	0.02351348	0.08127781
GO:0008094	DNA-dependent ATPase activity	molecular_function	catalytic activity	3	311	35	17186	0.085714286	0.0250646	0.08614156
GO:0032934	sterol binding	molecular_function	binding	2	311	14	17186	0.142857143	0.02573376	0.08793593
GO:0001784	phosphotyrosine residue binding	molecular_function	binding	3	311	36	17186	0.083333333	0.02698629	0.09015532
GO:0017147	Wnt-protein binding	molecular_function	binding	3	311	36	17186	0.083333333	0.02698629	0.09015532
GO:0019838	growth factor binding	molecular_function	binding	3	311	36	17186	0.083333333	0.02698629	0.09015532
GO:0019955	cytokine binding	molecular_function	binding	3	311	36	17186	0.083333333	0.02698629	0.09015532
GO:0044877	protein-containing complex binding	molecular_function	binding	7	311	162	17186	0.043209877	0.02820412	0.09370035
GO:0004197	cysteine-type endopeptidase activity	molecular_function	catalytic activity	4	311	64	17186	0.0625	0.02861538	0.09454142
GO:0000406	double-strand/single-strand DNA junction binding	molecular_function	binding	1	311	2	17186	0.5	0.03586581	0.09532335
GO:0000701	purine-specific mismatch base pair DNA N-glycosylase activity	molecular_function	catalytic activity	1	311	2	17186	0.5	0.03586581	0.09532335
GO:0000983	transcription factor activity, RNA polymerase II core promoter sequence-specific DNA binding	molecular_function	transcription regulator activity	1	311	2	17186	0.5	0.03586581	0.09532335
GO:0001010	RNA polymerase II sequence-specific DNA-binding transcription factor recruiting activity	molecular_function	binding	1	311	2	17186	0.5	0.03586581	0.09532335
GO:0004167	dopachrome isomerase activity	molecular_function	catalytic activity	1	311	2	17186	0.5	0.03586581	0.09532335
GO:0004392	heme oxygenase (decyclizing) activity	molecular_function	catalytic activity	1	311	2	17186	0.5	0.03586581	0.09532335
GO:0004712	protein serine/threonine/tyrosine kinase activity	molecular_function	catalytic activity	2	311	16	17186	0.125	0.03314092	0.09532335
GO:0004860	protein kinase inhibitor activity	molecular_function	molecular function regulator	3	311	40	17186	0.075	0.03543513	0.09532335
GO:0004915	interleukin-6 receptor activity	molecular_function	molecular transducer activity	1	311	2	17186	0.5	0.03586581	0.09532335
GO:0005006	epidermal growth factor-activated receptor activity	molecular_function	molecular transducer activity	1	311	2	17186	0.5	0.03586581	0.09532335
GO:0005030	neurotrophin receptor activity	molecular_function	molecular transducer activity	1	311	2	17186	0.5	0.03586581	0.09532335
GO:0005253	anion channel activity	molecular_function	transporter activity	1	311	2	17186	0.5	0.03586581	0.09532335
GO:0008135	translation factor activity, RNA binding	molecular_function	binding	2	311	16	17186	0.125	0.03314092	0.09532335
GO:0008144	drug binding	molecular_function	binding	3	311	39	17186	0.076923077	0.03320926	0.09532335
GO:0008187	poly-pyrimidine tract binding	molecular_function	binding	1	311	2	17186	0.5	0.03586581	0.09532335
GO:0008330	protein tyrosine/threonine phosphatase activity	molecular_function	catalytic activity	1	311	2	17186	0.5	0.03586581	0.09532335
GO:0008545	JUN kinase kinase activity	molecular_function	catalytic activity	1	311	2	17186	0.5	0.03586581	0.09532335
GO:0015190	L-leucine transmembrane transporter activity	molecular_function	transporter activity	1	311	2	17186	0.5	0.03586581	0.09532335
GO:0015196	L-tryptophan transmembrane transporter activity	molecular_function	transporter activity	1	311	2	17186	0.5	0.03586581	0.09532335
GO:0016314	phosphatidylinositol-3,4,5-trisphosphate 3-phosphatase activity	molecular_function	catalytic activity	1	311	2	17186	0.5	0.03586581	0.09532335
GO:0017002	activin-activated receptor activity	molecular_function	molecular transducer activity	1	311	2	17186	0.5	0.03586581	0.09532335
GO:0017091	AU-rich element binding	molecular_function	binding	2	311	16	17186	0.125	0.03314092	0.09532335
GO:0019981	interleukin-6 binding	molecular_function	binding	1	311	2	17186	0.5	0.03586581	0.09532335
GO:0030337	DNA polymerase processivity factor activity	molecular_function	molecular function regulator	1	311	2	17186	0.5	0.03586581	0.09532335
GO:0030618	transforming growth factor beta receptor, pathway-specific cytoplasmic mediator activity	molecular_function	molecular transducer activity	1	311	2	17186	0.5	0.03586581	0.09532335
GO:0031727	CCR2 chemokine receptor binding	molecular_function	binding	1	311	2	17186	0.5	0.03586581	0.09532335
GO:0032181	dinucleotide repeat insertion binding	molecular_function	binding	1	311	2	17186	0.5	0.03586581	0.09532335
GO:0033549	MAP kinase phosphatase activity	molecular_function	catalytic activity	1	311	2	17186	0.5	0.03586581	0.09532335
GO:0034617	tetrahydrobiopterin binding	molecular_function	binding	1	311	2	17186	0.5	0.03586581	0.09532335
GO:0034634	glutathione transmembrane transporter activity	molecular_function	transporter activity	1	311	2	17186	0.5	0.03586581	0.09532335
GO:0035402	histone kinase activity (H3-T11 specific)	molecular_function	catalytic activity	1	311	2	17186	0.5	0.03586581	0.09532335
GO:0035500	MH2 domain binding	molecular_function	binding	1	311	2	17186	0.5	0.03586581	0.09532335
GO:0035718	macrophage migration inhibitory factor binding	molecular_function	binding	1	311	2	17186	0.5	0.03586581	0.09532335
GO:0038181	bile acid receptor activity	molecular_function	molecular transducer activity	1	311	2	17186	0.5	0.03586581	0.09532335
GO:0042164	interleukin-12 alpha subunit binding	molecular_function	binding	1	311	2	17186	0.5	0.03586581	0.09532335
GO:0042328	heparan sulfate N-acetylglucosaminyltransferase activity	molecular_function	catalytic activity	1	311	2	17186	0.5	0.03586581	0.09532335
GO:0042903	tubulin deacetylase activity	molecular_function	catalytic activity	1	311	2	17186	0.5	0.03586581	0.09532335
GO:0043121	neurotrophin binding	molecular_function	binding	1	311	2	17186	0.5	0.03586581	0.09532335
GO:0044729	hemi-methylated DNA-binding	molecular_function	binding	1	311	2	17186	0.5	0.03586581	0.09532335
GO:0046969	NAD-dependent histone deacetylase activity (H3-K9 specific)	molecular_function	catalytic activity	1	311	2	17186	0.5	0.03586581	0.09532335
GO:0051019	mitogen-activated protein kinase binding	molecular_function	binding	2	311	16	17186	0.125	0.03314092	0.09532335
GO:0051800	phosphatidylinositol-3,4-bisphosphate 3-phosphatase activity	molecular_function	catalytic activity	1	311	2	17186	0.5	0.03586581	0.09532335
GO:0061630	ubiquitin protein ligase activity	molecular_function	catalytic activity	8	311	204	17186	0.039215686	0.03257348	0.09532335
GO:1905394	retromer complex binding	molecular_function	binding	1	311	2	17186	0.5	0.03586581	0.09532335
GO:0001102	RNA polymerase II activating transcription factor binding	molecular_function	binding	3	311	41	17186	0.073170732	0.03773606	0.09985028
GO:0005126	cytokine receptor binding	molecular_function	binding	3	311	42	17186	0.071428571	0.04011153	0.1056683
GO:0004715	non-membrane spanning protein tyrosine kinase activity	molecular_function	catalytic activity	3	311	44	17186	0.068181818	0.04508374	0.1182459
GO:0031683	G-protein beta/gamma-subunit complex binding	molecular_function	binding	2	311	19	17186	0.105263158	0.045585	0.118521
GO:0043325	phosphatidylinositol-3,4-bisphosphate binding	molecular_function	binding	2	311	19	17186	0.105263158	0.045585	0.118521
GO:0001161	intronic transcription regulatory region sequence-specific DNA binding	molecular_function	binding	1	311	3	17186	0.333333333	0.05331494	0.1242069
GO:0003886	DNA (cytosine-5-)-methyltransferase activity	molecular_function	catalytic activity	1	311	3	17186	0.333333333	0.05331494	0.1242069
GO:0004517	nitric-oxide synthase activity	molecular_function	catalytic activity	1	311	3	17186	0.333333333	0.05331494	0.1242069
GO:0004705	JUN kinase activity	molecular_function	catalytic activity	1	311	3	17186	0.333333333	0.05331494	0.1242069
GO:0004888	transmembrane signaling receptor activity	molecular_function	molecular transducer activity	10	311	307	17186	0.03257329	0.05337987	0.1242069
GO:0005009	insulin-activated receptor activity	molecular_function	molecular transducer activity	1	311	3	17186	0.333333333	0.05331494	0.1242069
GO:0005136	interleukin-4 receptor binding	molecular_function	binding	1	311	3	17186	0.333333333	0.05331494	0.1242069
GO:0005220	inositol 1,4,5-trisphosphate-sensitive calcium-release channel activity	molecular_function	transporter activity	1	311	3	17186	0.333333333	0.05331494	0.1242069
GO:0005335	serotonin:sodium symporter activity	molecular_function	transporter activity	1	311	3	17186	0.333333333	0.05331494	0.1242069
GO:0008022	protein C-terminus binding	molecular_function	binding	6	311	145	17186	0.04137931	0.04844154	0.1242069
GO:0008384	IkappaB kinase activity	molecular_function	catalytic activity	1	311	3	17186	0.333333333	0.05331494	0.1242069
GO:0009008	DNA-methyltransferase activity	molecular_function	catalytic activity	1	311	3	17186	0.333333333	0.05331494	0.1242069
GO:0015440	peptide-transporting ATPase activity	molecular_function	catalytic activity	1	311	3	17186	0.333333333	0.05331494	0.1242069
GO:0032142	single guanine insertion binding	molecular_function	binding	1	311	3	17186	0.333333333	0.05331494	0.1242069
GO:0034711	inhibin binding	molecular_function	binding	1	311	3	17186	0.333333333	0.05331494	0.1242069
GO:0034714	type III transforming growth factor beta receptor binding	molecular_function	binding	1	311	3	17186	0.333333333	0.05331494	0.1242069
GO:0043125	ErbB-3 class receptor binding	molecular_function	binding	1	311	3	17186	0.333333333	0.05331494	0.1242069
GO:0043398	HLH domain binding	molecular_function	binding	1	311	3	17186	0.333333333	0.05331494	0.1242069
GO:0045519	interleukin-23 receptor binding	molecular_function	binding	1	311	3	17186	0.333333333	0.05331494	0.1242069
GO:0045569	TRAIL binding	molecular_function	binding	1	311	3	17186	0.333333333	0.05331494	0.1242069
GO:0048256	flap endonuclease activity	molecular_function	catalytic activity	1	311	3	17186	0.333333333	0.05331494	0.1242069
GO:0048408	epidermal growth factor binding	molecular_function	binding	1	311	3	17186	0.333333333	0.05331494	0.1242069
GO:0051525	NFAT protein binding	molecular_function	binding	1	311	3	17186	0.333333333	0.05331494	0.1242069
GO:0051908	double-stranded DNA 5'-3' exodeoxyribonuclease activity	molecular_function	catalytic activity	1	311	3	17186	0.333333333	0.05331494	0.1242069
GO:0055077	gap junction hemi-channel activity	molecular_function	transporter activity	1	311	3	17186	0.333333333	0.05331494	0.1242069
GO:0055106	ubiquitin-protein transferase regulator activity	molecular_function	molecular function regulator	1	311	3	17186	0.333333333	0.05331494	0.1242069
GO:0071987	WD40-repeat domain binding	molecular_function	binding	1	311	3	17186	0.333333333	0.05331494	0.1242069
GO:0016279	protein-lysine N-methyltransferase activity	molecular_function	catalytic activity	2	311	21	17186	0.095238095	0.05468236	0.1267444
GO:0005496	steroid binding	molecular_function	binding	2	311	22	17186	0.090909091	0.05945017	0.1356916
GO:0005518	collagen binding	molecular_function	binding	3	311	49	17186	0.06122449	0.05877192	0.1356916
GO:0008198	ferrous iron binding	molecular_function	binding	2	311	22	17186	0.090909091	0.05945017	0.1356916
GO:0015267	channel activity	molecular_function	transporter activity	2	311	22	17186	0.090909091	0.05945017	0.1356916
GO:0005525	GTP binding	molecular_function	binding	12	311	400	17186	0.03	0.06085128	0.1383615
GO:0001085	RNA polymerase II transcription factor binding	molecular_function	binding	3	311	50	17186	0.06	0.06171868	0.1398022
GO:0001205	distal enhancer DNA-binding transcription activator activity, RNA polymerase II-specific	molecular_function	transcription regulator activity	1	311	4	17186	0.25	0.07044926	0.1442762
GO:0001875	lipopolysaccharide receptor activity	molecular_function	molecular transducer activity	1	311	4	17186	0.25	0.07044926	0.1442762
GO:0003785	actin monomer binding	molecular_function	binding	2	311	24	17186	0.083333333	0.06939067	0.1442762
GO:0004035	alkaline phosphatase activity	molecular_function	catalytic activity	1	311	4	17186	0.25	0.07044926	0.1442762
GO:0004525	ribonuclease III activity	molecular_function	catalytic activity	1	311	4	17186	0.25	0.07044926	0.1442762
GO:0005507	copper ion binding	molecular_function	binding	3	311	52	17186	0.057692308	0.06781406	0.1442762
GO:0005520	insulin-like growth factor binding	molecular_function	binding	2	311	23	17186	0.086956522	0.0643551	0.1442762
GO:0008092	cytoskeletal protein binding	molecular_function	binding	4	311	84	17186	0.047619048	0.06598729	0.1442762
GO:0010385	double-stranded methylated DNA binding	molecular_function	binding	1	311	4	17186	0.25	0.07044926	0.1442762
GO:0015016	[heparan sulfate]-glucosamine N-sulfotransferase activity	molecular_function	catalytic activity	1	311	4	17186	0.25	0.07044926	0.1442762
GO:0015288	porin activity	molecular_function	transporter activity	1	311	4	17186	0.25	0.07044926	0.1442762
GO:0015349	thyroid hormone transmembrane transporter activity	molecular_function	transporter activity	1	311	4	17186	0.25	0.07044926	0.1442762
GO:0016361	activin receptor activity, type I	molecular_function	molecular transducer activity	1	311	4	17186	0.25	0.07044926	0.1442762
GO:0016891	endoribonuclease activity, producing 5'-phosphomonoesters	molecular_function	catalytic activity	1	311	4	17186	0.25	0.07044926	0.1442762
GO:0032052	bile acid binding	molecular_function	binding	1	311	4	17186	0.25	0.07044926	0.1442762
GO:0035662	Toll-like receptor 4 binding	molecular_function	binding	1	311	4	17186	0.25	0.07044926	0.1442762
GO:0038085	vascular endothelial growth factor binding	molecular_function	binding	1	311	4	17186	0.25	0.07044926	0.1442762
GO:0043199	sulfate binding	molecular_function	binding	1	311	4	17186	0.25	0.07044926	0.1442762
GO:0043559	insulin binding	molecular_function	binding	1	311	4	17186	0.25	0.07044926	0.1442762
GO:0045145	single-stranded DNA 5'-3' exodeoxyribonuclease activity	molecular_function	catalytic activity	1	311	4	17186	0.25	0.07044926	0.1442762
GO:0046875	ephrin receptor binding	molecular_function	binding	2	311	23	17186	0.086956522	0.0643551	0.1442762
GO:0047499	calcium-independent phospholipase A2 activity	molecular_function	catalytic activity	1	311	4	17186	0.25	0.07044926	0.1442762
GO:0048403	brain-derived neurotrophic factor binding	molecular_function	binding	1	311	4	17186	0.25	0.07044926	0.1442762
GO:0050733	RS domain binding	molecular_function	binding	1	311	4	17186	0.25	0.07044926	0.1442762
GO:0050816	phosphothreonine residue binding	molecular_function	binding	1	311	4	17186	0.25	0.07044926	0.1442762
GO:0050839	cell adhesion molecule binding	molecular_function	binding	3	311	52	17186	0.057692308	0.06781406	0.1442762
GO:0070579	methylcytosine dioxygenase activity	molecular_function	catalytic activity	1	311	4	17186	0.25	0.07044926	0.1442762
GO:0097200	cysteine-type endopeptidase activity involved in execution phase of apoptosis	molecular_function	catalytic activity	1	311	4	17186	0.25	0.07044926	0.1442762
GO:0030145	manganese ion binding	molecular_function	binding	3	311	54	17186	0.055555556	0.07417198	0.1508668
GO:0030674	protein binding, bridging	molecular_function	binding	3	311	54	17186	0.055555556	0.07417198	0.1508668
GO:0016209	antioxidant activity	molecular_function	antioxidant activity	2	311	25	17186	0.08	0.07455056	0.1511228
GO:0016791	phosphatase activity	molecular_function	catalytic activity	5	311	125	17186	0.04	0.07684387	0.1552454
GO:0003690	double-stranded DNA binding	molecular_function	binding	4	311	89	17186	0.04494382	0.07799865	0.1570478
GO:1990837	sequence-specific double-stranded DNA binding	molecular_function	binding	2	311	26	17186	0.076923077	0.07982867	0.1601931
GO:0000403	Y-form DNA binding	molecular_function	binding	1	311	5	17186	0.2	0.08727444	0.162586
GO:0004111	creatine kinase activity	molecular_function	catalytic activity	1	311	5	17186	0.2	0.08727444	0.162586
GO:0004530	deoxyribonuclease I activity	molecular_function	catalytic activity	1	311	5	17186	0.2	0.08727444	0.162586
GO:0004784	superoxide dismutase activity	molecular_function	catalytic activity	1	311	5	17186	0.2	0.08727444	0.162586
GO:0004897	ciliary neurotrophic factor receptor activity	molecular_function	molecular transducer activity	1	311	5	17186	0.2	0.08727444	0.162586
GO:0005007	fibroblast growth factor-activated receptor activity	molecular_function	molecular transducer activity	1	311	5	17186	0.2	0.08727444	0.162586
GO:0005026	transforming growth factor beta receptor activity, type II	molecular_function	molecular transducer activity	1	311	5	17186	0.2	0.08727444	0.162586
GO:0005095	GTPase inhibitor activity	molecular_function	molecular function regulator	1	311	5	17186	0.2	0.08727444	0.162586
GO:0005131	growth hormone receptor binding	molecular_function	binding	1	311	5	17186	0.2	0.08727444	0.162586
GO:0005143	interleukin-12 receptor binding	molecular_function	binding	1	311	5	17186	0.2	0.08727444	0.162586
GO:0005154	epidermal growth factor receptor binding	molecular_function	binding	2	311	27	17186	0.074074074	0.08521906	0.162586
GO:0005168	neurotrophin TRKA receptor binding	molecular_function	binding	1	311	5	17186	0.2	0.08727444	0.162586
GO:0019210	kinase inhibitor activity	molecular_function	molecular function regulator	1	311	5	17186	0.2	0.08727444	0.162586
GO:0032027	myosin light chain binding	molecular_function	binding	1	311	5	17186	0.2	0.08727444	0.162586
GO:0032143	single thymine insertion binding	molecular_function	binding	1	311	5	17186	0.2	0.08727444	0.162586
GO:0034618	arginine binding	molecular_function	binding	1	311	5	17186	0.2	0.08727444	0.162586
GO:0035173	histone kinase activity	molecular_function	catalytic activity	1	311	5	17186	0.2	0.08727444	0.162586
GO:0042030	ATPase inhibitor activity	molecular_function	molecular function regulator	1	311	5	17186	0.2	0.08727444	0.162586
GO:0046976	histone methyltransferase activity (H3-K27 specific)	molecular_function	catalytic activity	1	311	5	17186	0.2	0.08727444	0.162586
GO:0050699	WW domain binding	molecular_function	binding	2	311	27	17186	0.074074074	0.08521906	0.162586
GO:0051575	5'-deoxyribose-5-phosphate lyase activity	molecular_function	catalytic activity	1	311	5	17186	0.2	0.08727444	0.162586
GO:0097199	cysteine-type endopeptidase activity involved in apoptotic signaling pathway	molecular_function	catalytic activity	1	311	5	17186	0.2	0.08727444	0.162586
GO:1905538	polysome binding	molecular_function	binding	1	311	5	17186	0.2	0.08727444	0.162586
GO:0001664	G protein-coupled receptor binding	molecular_function	binding	3	311	58	17186	0.051724138	0.08764171	0.1627632
GO:0016616	oxidoreductase activity, acting on the CH-OH group of donors, NAD or NADP as acceptor	molecular_function	catalytic activity	2	311	28	17186	0.071428571	0.09071596	0.1679509
GO:0004527	exonuclease activity	molecular_function	catalytic activity	2	311	29	17186	0.068965517	0.0963138	0.1775681
GO:0005178	integrin binding	molecular_function	binding	4	311	96	17186	0.041666667	0.09650441	0.1775681
GO:0004711	ribosomal protein S6 kinase activity	molecular_function	catalytic activity	1	311	6	17186	0.166666667	0.103796	0.1799131
GO:0005000	vasopressin receptor activity	molecular_function	molecular transducer activity	1	311	6	17186	0.166666667	0.103796	0.1799131
GO:0005021	vascular endothelial growth factor-activated receptor activity	molecular_function	molecular transducer activity	1	311	6	17186	0.166666667	0.103796	0.1799131
GO:0005547	phosphatidylinositol-3,4,5-trisphosphate binding	molecular_function	binding	2	311	30	17186	0.066666667	0.1020071	0.1799131
GO:0008296	3'-5'-exodeoxyribonuclease activity	molecular_function	catalytic activity	1	311	6	17186	0.166666667	0.103796	0.1799131
GO:0008308	voltage-gated anion channel activity	molecular_function	transporter activity	1	311	6	17186	0.166666667	0.103796	0.1799131
GO:0008504	monoamine transmembrane transporter activity	molecular_function	transporter activity	1	311	6	17186	0.166666667	0.103796	0.1799131
GO:0008559	xenobiotic transmembrane transporting ATPase activity	molecular_function	catalytic activity	1	311	6	17186	0.166666667	0.103796	0.1799131
GO:0015194	L-serine transmembrane transporter activity	molecular_function	transporter activity	1	311	6	17186	0.166666667	0.103796	0.1799131
GO:0016004	phospholipase activator activity	molecular_function	molecular function regulator	1	311	6	17186	0.166666667	0.103796	0.1799131
GO:0019784	NEDD8-specific protease activity	molecular_function	catalytic activity	1	311	6	17186	0.166666667	0.103796	0.1799131
GO:0032036	myosin heavy chain binding	molecular_function	binding	1	311	6	17186	0.166666667	0.103796	0.1799131
GO:0032137	guanine/thymine mispair binding	molecular_function	binding	1	311	6	17186	0.166666667	0.103796	0.1799131
GO:0032813	tumor necrosis factor receptor superfamily binding	molecular_function	binding	1	311	6	17186	0.166666667	0.103796	0.1799131
GO:0035174	histone serine kinase activity	molecular_function	catalytic activity	1	311	6	17186	0.166666667	0.103796	0.1799131
GO:0044547	DNA topoisomerase binding	molecular_function	binding	1	311	6	17186	0.166666667	0.103796	0.1799131
GO:0070324	thyroid hormone binding	molecular_function	binding	1	311	6	17186	0.166666667	0.103796	0.1799131
GO:0070883	pre-miRNA binding	molecular_function	binding	1	311	6	17186	0.166666667	0.103796	0.1799131
GO:0097322	7SK snRNA binding	molecular_function	binding	1	311	6	17186	0.166666667	0.103796	0.1799131
GO:1903136	cuprous ion binding	molecular_function	binding	1	311	6	17186	0.166666667	0.103796	0.1799131
GO:0005070	SH3/SH2 adaptor activity	molecular_function	binding	2	311	31	17186	0.064516129	0.1077907	0.1857603
GO:0008536	Ran GTPase binding	molecular_function	binding	2	311	31	17186	0.064516129	0.1077907	0.1857603
GO:0003712	transcription coregulator activity	molecular_function	transcription regulator activity	3	311	64	17186	0.046875	0.1095956	0.1872519
GO:0003730	mRNA 3'-UTR binding	molecular_function	binding	3	311	64	17186	0.046875	0.1095956	0.1872519
GO:0008017	microtubule binding	molecular_function	binding	7	311	222	17186	0.031531532	0.1092164	0.1872519
GO:0004725	protein tyrosine phosphatase activity	molecular_function	catalytic activity	4	311	101	17186	0.03960396	0.1108659	0.1888826
GO:0001046	core promoter sequence-specific DNA binding	molecular_function	binding	1	311	7	17186	0.142857143	0.1200195	0.1966347
GO:0003680	AT DNA binding	molecular_function	binding	1	311	7	17186	0.142857143	0.1200195	0.1966347
GO:0003705	transcription factor activity, RNA polymerase II distal enhancer sequence-specific binding	molecular_function	transcription regulator activity	1	311	7	17186	0.142857143	0.1200195	0.1966347
GO:0003958	NADPH-hemoprotein reductase activity	molecular_function	catalytic activity	1	311	7	17186	0.142857143	0.1200195	0.1966347
GO:0005025	transforming growth factor beta receptor activity, type I	molecular_function	molecular transducer activity	1	311	7	17186	0.142857143	0.1200195	0.1966347
GO:0005114	type II transforming growth factor beta receptor binding	molecular_function	binding	1	311	7	17186	0.142857143	0.1200195	0.1966347
GO:0016462	pyrophosphatase activity	molecular_function	catalytic activity	1	311	7	17186	0.142857143	0.1200195	0.1966347
GO:0017108	5'-flap endonuclease activity	molecular_function	catalytic activity	1	311	7	17186	0.142857143	0.1200195	0.1966347
GO:0032266	phosphatidylinositol-3-phosphate binding	molecular_function	binding	2	311	33	17186	0.060606061	0.1196084	0.1966347
GO:0032357	oxidized purine DNA binding	molecular_function	binding	1	311	7	17186	0.142857143	0.1200195	0.1966347
GO:0032405	MutLalpha complex binding	molecular_function	binding	1	311	7	17186	0.142857143	0.1200195	0.1966347
GO:0048406	nerve growth factor binding	molecular_function	binding	1	311	7	17186	0.142857143	0.1200195	0.1966347
GO:0050291	sphingosine N-acyltransferase activity	molecular_function	catalytic activity	1	311	7	17186	0.142857143	0.1200195	0.1966347
GO:0061133	endopeptidase activator activity	molecular_function	molecular function regulator	1	311	7	17186	0.142857143	0.1200195	0.1966347
GO:0004721	phosphoprotein phosphatase activity	molecular_function	catalytic activity	4	311	105	17186	0.038095238	0.1229988	0.2009653
GO:0050661	NADP binding	molecular_function	binding	2	311	34	17186	0.058823529	0.1256326	0.2047093
GO:0000900	translation repressor activity, mRNA regulatory element binding	molecular_function	binding	1	311	8	17186	0.125	0.1359503	0.2107927
GO:0004706	JUN kinase kinase kinase activity	molecular_function	catalytic activity	1	311	8	17186	0.125	0.1359503	0.2107927
GO:0005225	volume-sensitive anion channel activity	molecular_function	transporter activity	1	311	8	17186	0.125	0.1359503	0.2107927
GO:0005243	gap junction channel activity	molecular_function	transporter activity	1	311	8	17186	0.125	0.1359503	0.2107927
GO:0008821	crossover junction endodeoxyribonuclease activity	molecular_function	catalytic activity	1	311	8	17186	0.125	0.1359503	0.2107927
GO:0009922	fatty acid elongase activity	molecular_function	catalytic activity	1	311	8	17186	0.125	0.1359503	0.2107927
GO:0016175	superoxide-generating NADPH oxidase activity	molecular_function	catalytic activity	1	311	8	17186	0.125	0.1359503	0.2107927
GO:0016176	superoxide-generating NADPH oxidase activator activity	molecular_function	molecular function regulator	1	311	8	17186	0.125	0.1359503	0.2107927
GO:0031995	insulin-like growth factor II binding	molecular_function	binding	1	311	8	17186	0.125	0.1359503	0.2107927
GO:0035197	siRNA binding	molecular_function	binding	1	311	8	17186	0.125	0.1359503	0.2107927
GO:0036122	BMP binding	molecular_function	binding	1	311	8	17186	0.125	0.1359503	0.2107927
GO:0050786	RAGE receptor binding	molecular_function	binding	1	311	8	17186	0.125	0.1359503	0.2107927
GO:0051015	actin filament binding	molecular_function	binding	6	311	192	17186	0.03125	0.1360635	0.2107927
GO:0051879	Hsp90 protein binding	molecular_function	binding	2	311	35	17186	0.057142857	0.1317277	0.2107927
GO:0101005	ubiquitinyl hydrolase activity	molecular_function	catalytic activity	1	311	8	17186	0.125	0.1359503	0.2107927
GO:0102336	3-oxo-arachidoyl-CoA synthase activity	molecular_function	catalytic activity	1	311	8	17186	0.125	0.1359503	0.2107927
GO:0102337	3-oxo-cerotoyl-CoA synthase activity	molecular_function	catalytic activity	1	311	8	17186	0.125	0.1359503	0.2107927
GO:0102338	3-oxo-lignoceronyl-CoA synthase activity	molecular_function	catalytic activity	1	311	8	17186	0.125	0.1359503	0.2107927
GO:0102756	very-long-chain 3-ketoacyl-CoA synthase activity	molecular_function	catalytic activity	1	311	8	17186	0.125	0.1359503	0.2107927
GO:0008233	peptidase activity	molecular_function	catalytic activity	10	311	371	17186	0.026954178	0.1374148	0.212336
GO:0003841	1-acylglycerol-3-phosphate O-acyltransferase activity	molecular_function	catalytic activity	1	311	9	17186	0.111111111	0.1515935	0.2272003
GO:0004865	protein serine/threonine phosphatase inhibitor activity	molecular_function	molecular function regulator	1	311	9	17186	0.111111111	0.1515935	0.2272003
GO:0005068	transmembrane receptor protein tyrosine kinase adaptor activity	molecular_function	binding	1	311	9	17186	0.111111111	0.1515935	0.2272003
GO:0005161	platelet-derived growth factor receptor binding	molecular_function	binding	1	311	9	17186	0.111111111	0.1515935	0.2272003
GO:0008420	RNA polymerase II CTD heptapeptide repeat phosphatase activity	molecular_function	catalytic activity	1	311	9	17186	0.111111111	0.1515935	0.2272003
GO:0032794	GTPase activating protein binding	molecular_function	binding	1	311	9	17186	0.111111111	0.1515935	0.2272003
GO:0038023	signaling receptor activity	molecular_function	molecular transducer activity	5	311	154	17186	0.032467532	0.1476873	0.2272003
GO:0045295	gamma-catenin binding	molecular_function	binding	1	311	9	17186	0.111111111	0.1515935	0.2272003
GO:0048019	receptor antagonist activity	molecular_function	binding	1	311	9	17186	0.111111111	0.1515935	0.2272003
GO:0051920	peroxiredoxin activity	molecular_function	catalytic activity	1	311	9	17186	0.111111111	0.1515935	0.2272003
GO:0070700	BMP receptor binding	molecular_function	binding	1	311	9	17186	0.111111111	0.1515935	0.2272003
GO:0097027	ubiquitin-protein transferase activator activity	molecular_function	molecular function regulator	1	311	9	17186	0.111111111	0.1515935	0.2272003
GO:0003727	single-stranded RNA binding	molecular_function	binding	2	311	39	17186	0.051282051	0.156727	0.2337226
GO:0042056	chemoattractant activity	molecular_function	binding	2	311	39	17186	0.051282051	0.156727	0.2337226
GO:0030165	PDZ domain binding	molecular_function	binding	3	311	76	17186	0.039473684	0.1588458	0.236293
GO:0019900	kinase binding	molecular_function	binding	3	311	77	17186	0.038961039	0.1632204	0.242198
GO:0001047	core promoter binding	molecular_function	binding	1	311	10	17186	0.1	0.1669544	0.2435091
GO:0001094	TFIID-class transcription factor complex binding	molecular_function	binding	1	311	10	17186	0.1	0.1669544	0.2435091
GO:0003906	DNA-(apurinic or apyrimidinic site) endonuclease activity	molecular_function	catalytic activity	1	311	10	17186	0.1	0.1669544	0.2435091
GO:0015238	drug transmembrane transporter activity	molecular_function	transporter activity	1	311	10	17186	0.1	0.1669544	0.2435091
GO:0017069	snRNA binding	molecular_function	binding	1	311	10	17186	0.1	0.1669544	0.2435091
GO:0031994	insulin-like growth factor I binding	molecular_function	binding	1	311	10	17186	0.1	0.1669544	0.2435091
GO:0050998	nitric-oxide synthase binding	molecular_function	binding	1	311	10	17186	0.1	0.1669544	0.2435091
GO:0004518	nuclease activity	molecular_function	catalytic activity	3	311	79	17186	0.037974684	0.1720759	0.2503683
GO:0004571	mannosyl-oligosaccharide 1,2-alpha-mannosidase activity	molecular_function	catalytic activity	1	311	11	17186	0.090909091	0.1820381	0.2598759
GO:0005149	interleukin-1 receptor binding	molecular_function	binding	1	311	11	17186	0.090909091	0.1820381	0.2598759
GO:0008138	protein tyrosine/serine/threonine phosphatase activity	molecular_function	catalytic activity	2	311	43	17186	0.046511628	0.1825215	0.2598759
GO:0008409	5'-3' exonuclease activity	molecular_function	catalytic activity	1	311	11	17186	0.090909091	0.1820381	0.2598759
GO:0030983	mismatched DNA binding	molecular_function	binding	1	311	11	17186	0.090909091	0.1820381	0.2598759
GO:0046965	retinoid X receptor binding	molecular_function	binding	1	311	11	17186	0.090909091	0.1820381	0.2598759
GO:0048185	activin binding	molecular_function	binding	1	311	11	17186	0.090909091	0.1820381	0.2598759
GO:0048365	Rac GTPase binding	molecular_function	binding	2	311	43	17186	0.046511628	0.1825215	0.2598759
GO:0051378	serotonin binding	molecular_function	binding	1	311	11	17186	0.090909091	0.1820381	0.2598759
GO:0001078	proximal promoter DNA-binding transcription repressor activity, RNA polymerase II-specific	molecular_function	transcription regulator activity	1	311	12	17186	0.083333333	0.1968495	0.273123
GO:0015485	cholesterol binding	molecular_function	binding	2	311	45	17186	0.044444444	0.1956423	0.273123
GO:0017160	Ral GTPase binding	molecular_function	binding	1	311	12	17186	0.083333333	0.1968495	0.273123
GO:0019902	phosphatase binding	molecular_function	binding	2	311	45	17186	0.044444444	0.1956423	0.273123
GO:0031434	mitogen-activated protein kinase kinase binding	molecular_function	binding	1	311	12	17186	0.083333333	0.1968495	0.273123
GO:0032041	NAD-dependent histone deacetylase activity (H3-K14 specific)	molecular_function	catalytic activity	1	311	12	17186	0.083333333	0.1968495	0.273123
GO:0034236	protein kinase A catalytic subunit binding	molecular_function	binding	1	311	12	17186	0.083333333	0.1968495	0.273123
GO:0042054	histone methyltransferase activity	molecular_function	catalytic activity	1	311	12	17186	0.083333333	0.1968495	0.273123
GO:0044548	S100 protein binding	molecular_function	binding	1	311	12	17186	0.083333333	0.1968495	0.273123
GO:0048407	platelet-derived growth factor binding	molecular_function	binding	1	311	12	17186	0.083333333	0.1968495	0.273123
GO:0070742	C2H2 zinc finger domain binding	molecular_function	binding	1	311	12	17186	0.083333333	0.1968495	0.273123
GO:0043621	protein self-association	molecular_function	binding	2	311	46	17186	0.043478261	0.2022467	0.2799619
GO:0042393	histone binding	molecular_function	binding	4	311	129	17186	0.031007752	0.2058884	0.2843447
GO:0004523	RNA-DNA hybrid ribonuclease activity	molecular_function	catalytic activity	1	311	13	17186	0.076923077	0.2113936	0.2860031
GO:0004697	protein kinase C activity	molecular_function	catalytic activity	1	311	13	17186	0.076923077	0.2113936	0.2860031
GO:0005521	lamin binding	molecular_function	binding	1	311	13	17186	0.076923077	0.2113936	0.2860031
GO:0010181	FMN binding	molecular_function	binding	1	311	13	17186	0.076923077	0.2113936	0.2860031
GO:0015179	L-amino acid transmembrane transporter activity	molecular_function	transporter activity	1	311	13	17186	0.076923077	0.2113936	0.2860031
GO:0019855	calcium channel inhibitor activity	molecular_function	molecular function regulator	1	311	13	17186	0.076923077	0.2113936	0.2860031
GO:0030159	receptor signaling complex scaffold activity	molecular_function	binding	1	311	13	17186	0.076923077	0.2113936	0.2860031
GO:0035925	mRNA 3'-UTR AU-rich region binding	molecular_function	binding	1	311	13	17186	0.076923077	0.2113936	0.2860031
GO:0097153	cysteine-type endopeptidase activity involved in apoptotic process	molecular_function	catalytic activity	1	311	13	17186	0.076923077	0.2113936	0.2860031
GO:0008301	DNA binding, bending	molecular_function	binding	1	311	14	17186	0.071428571	0.2256751	0.301236
GO:0017017	MAP kinase tyrosine/serine/threonine phosphatase activity	molecular_function	catalytic activity	1	311	14	17186	0.071428571	0.2256751	0.301236
GO:0031489	myosin V binding	molecular_function	binding	1	311	14	17186	0.071428571	0.2256751	0.301236
GO:0051010	microtubule plus-end binding	molecular_function	binding	1	311	14	17186	0.071428571	0.2256751	0.301236
GO:0070679	inositol 1,4,5 trisphosphate binding	molecular_function	binding	1	311	14	17186	0.071428571	0.2256751	0.301236
GO:1990782	protein tyrosine kinase binding	molecular_function	binding	1	311	14	17186	0.071428571	0.2256751	0.301236
GO:0001786	phosphatidylserine binding	molecular_function	binding	2	311	50	17186	0.04	0.2288846	0.3041622
GO:0004722	protein serine/threonine phosphatase activity	molecular_function	catalytic activity	2	311	50	17186	0.04	0.2288846	0.3041622
GO:0001077	proximal promoter DNA-binding transcription activator activity, RNA polymerase II-specific	molecular_function	transcription regulator activity	1	311	15	17186	0.066666667	0.2396988	0.3150327
GO:0005005	transmembrane-ephrin receptor activity	molecular_function	molecular transducer activity	1	311	15	17186	0.066666667	0.2396988	0.3150327
GO:0008381	mechanosensitive ion channel activity	molecular_function	transporter activity	1	311	15	17186	0.066666667	0.2396988	0.3150327
GO:0016922	nuclear receptor binding	molecular_function	binding	1	311	15	17186	0.066666667	0.2396988	0.3150327
GO:0070182	DNA polymerase binding	molecular_function	binding	1	311	15	17186	0.066666667	0.2396988	0.3150327
GO:0042626	ATPase activity, coupled to transmembrane movement of substances	molecular_function	catalytic activity	4	311	138	17186	0.028985507	0.2403936	0.315253
GO:0005227	calcium activated cation channel activity	molecular_function	transporter activity	1	311	16	17186	0.0625	0.2534693	0.330228
GO:0043023	ribosomal large subunit binding	molecular_function	binding	1	311	16	17186	0.0625	0.2534693	0.330228
GO:0043024	ribosomal small subunit binding	molecular_function	binding	1	311	16	17186	0.0625	0.2534693	0.330228
GO:0030374	nuclear receptor transcription coactivator activity	molecular_function	transcription regulator activity	2	311	54	17186	0.037037037	0.2557392	0.332461
GO:0008289	lipid binding	molecular_function	binding	5	311	190	17186	0.026315789	0.2613718	0.3390463
GO:0004602	glutathione peroxidase activity	molecular_function	catalytic activity	1	311	17	17186	0.058823529	0.2669912	0.3433564
GO:0050431	transforming growth factor beta binding	molecular_function	binding	1	311	17	17186	0.058823529	0.2669912	0.3433564
GO:0070064	proline-rich region binding	molecular_function	binding	1	311	17	17186	0.058823529	0.2669912	0.3433564
GO:0070300	phosphatidic acid binding	molecular_function	binding	1	311	17	17186	0.058823529	0.2669912	0.3433564
GO:0005546	phosphatidylinositol-4,5-bisphosphate binding	molecular_function	binding	2	311	56	17186	0.035714286	0.2691962	0.3454492
GO:0004709	MAP kinase kinase kinase activity	molecular_function	catalytic activity	1	311	18	17186	0.055555556	0.280269	0.3543359
GO:0004950	chemokine receptor activity	molecular_function	molecular transducer activity	1	311	18	17186	0.055555556	0.280269	0.3543359
GO:0005112	Notch binding	molecular_function	binding	1	311	18	17186	0.055555556	0.280269	0.3543359
GO:0015026	coreceptor activity	molecular_function	molecular transducer activity	1	311	18	17186	0.055555556	0.280269	0.3543359
GO:0017127	cholesterol transporter activity	molecular_function	transporter activity	1	311	18	17186	0.055555556	0.280269	0.3543359
GO:0020037	heme binding	molecular_function	binding	4	311	148	17186	0.027027027	0.2801296	0.3543359
GO:0051787	misfolded protein binding	molecular_function	binding	1	311	18	17186	0.055555556	0.280269	0.3543359
GO:0016787	hydrolase activity	molecular_function	catalytic activity	23	311	1113	17186	0.02066487	0.2839427	0.3582231
GO:0032947	protein-containing complex scaffold activity	molecular_function	binding	2	311	59	17186	0.033898305	0.2893672	0.3642981
GO:0005504	fatty acid binding	molecular_function	binding	1	311	19	17186	0.052631579	0.293307	0.3646519
GO:0017025	TBP-class protein binding	molecular_function	binding	1	311	19	17186	0.052631579	0.293307	0.3646519
GO:0030506	ankyrin binding	molecular_function	binding	1	311	19	17186	0.052631579	0.293307	0.3646519
GO:0042813	Wnt-activated receptor activity	molecular_function	molecular transducer activity	1	311	19	17186	0.052631579	0.293307	0.3646519
GO:0070840	dynein complex binding	molecular_function	binding	1	311	19	17186	0.052631579	0.293307	0.3646519
GO:0071889	14-3-3 protein binding	molecular_function	binding	1	311	19	17186	0.052631579	0.293307	0.3646519
GO:0003713	transcription coactivator activity	molecular_function	transcription regulator activity	5	311	201	17186	0.024875622	0.2996309	0.3717412
GO:0004866	endopeptidase inhibitor activity	molecular_function	molecular function regulator	1	311	20	17186	0.05	0.3061095	0.3751096
GO:0005540	hyaluronic acid binding	molecular_function	binding	1	311	20	17186	0.05	0.3061095	0.3751096
GO:0016747	transferase activity, transferring acyl groups other than amino-acyl groups	molecular_function	catalytic activity	1	311	20	17186	0.05	0.3061095	0.3751096
GO:0022857	transmembrane transporter activity	molecular_function	transporter activity	4	311	154	17186	0.025974026	0.3044512	0.3751096
GO:0034237	protein kinase A regulatory subunit binding	molecular_function	binding	1	311	20	17186	0.05	0.3061095	0.3751096
GO:0070063	RNA polymerase binding	molecular_function	binding	1	311	20	17186	0.05	0.3061095	0.3751096
GO:0004867	serine-type endopeptidase inhibitor activity	molecular_function	molecular function regulator	3	311	109	17186	0.027522936	0.315758	0.3861417
GO:0005539	glycosaminoglycan binding	molecular_function	binding	1	311	21	17186	0.047619048	0.3186809	0.3865541
GO:0008327	methyl-CpG binding	molecular_function	binding	1	311	21	17186	0.047619048	0.3186809	0.3865541
GO:0017134	fibroblast growth factor binding	molecular_function	binding	1	311	21	17186	0.047619048	0.3186809	0.3865541
GO:0070006	metalloaminopeptidase activity	molecular_function	catalytic activity	1	311	21	17186	0.047619048	0.3186809	0.3865541
GO:0005212	structural constituent of eye lens	molecular_function	structural molecule activity	1	311	22	17186	0.045454545	0.3310252	0.3974961
GO:0005328	neurotransmitter:sodium symporter activity	molecular_function	transporter activity	1	311	22	17186	0.045454545	0.3310252	0.3974961
GO:0008139	nuclear localization sequence binding	molecular_function	binding	1	311	22	17186	0.045454545	0.3310252	0.3974961
GO:0008408	3'-5' exonuclease activity	molecular_function	catalytic activity	1	311	22	17186	0.045454545	0.3310252	0.3974961
GO:0050660	flavin adenine dinucleotide binding	molecular_function	binding	2	311	65	17186	0.030769231	0.3294589	0.3974961
GO:0004012	phospholipid-translocating ATPase activity	molecular_function	catalytic activity	1	311	23	17186	0.043478261	0.3431466	0.4039403
GO:0005548	phospholipid transporter activity	molecular_function	transporter activity	1	311	23	17186	0.043478261	0.3431466	0.4039403
GO:0016493	C-C chemokine receptor activity	molecular_function	molecular transducer activity	1	311	23	17186	0.043478261	0.3431466	0.4039403
GO:0017080	sodium channel regulator activity	molecular_function	molecular function regulator	1	311	23	17186	0.043478261	0.3431466	0.4039403
GO:0019957	C-C chemokine binding	molecular_function	binding	1	311	23	17186	0.043478261	0.3431466	0.4039403
GO:0030295	protein kinase activator activity	molecular_function	molecular function regulator	1	311	23	17186	0.043478261	0.3431466	0.4039403
GO:0031491	nucleosome binding	molecular_function	binding	1	311	23	17186	0.043478261	0.3431466	0.4039403
GO:0035257	nuclear hormone receptor binding	molecular_function	binding	1	311	23	17186	0.043478261	0.3431466	0.4039403
GO:0048020	CCR chemokine receptor binding	molecular_function	binding	1	311	23	17186	0.043478261	0.3431466	0.4039403
GO:0080025	phosphatidylinositol-3,5-bisphosphate binding	molecular_function	binding	1	311	23	17186	0.043478261	0.3431466	0.4039403
GO:0003887	DNA-directed DNA polymerase activity	molecular_function	catalytic activity	1	311	24	17186	0.041666667	0.355049	0.4154977
GO:0004521	endoribonuclease activity	molecular_function	catalytic activity	1	311	24	17186	0.041666667	0.355049	0.4154977
GO:0051018	protein kinase A binding	molecular_function	binding	1	311	24	17186	0.041666667	0.355049	0.4154977
GO:0051117	ATPase binding	molecular_function	binding	2	311	70	17186	0.028571429	0.3623928	0.4232635
GO:0004842	ubiquitin-protein transferase activity	molecular_function	catalytic activity	6	311	270	17186	0.022222222	0.363659	0.4239144
GO:0019956	chemokine binding	molecular_function	binding	1	311	25	17186	0.04	0.3667364	0.4241941
GO:0042277	peptide binding	molecular_function	binding	1	311	25	17186	0.04	0.3667364	0.4241941
GO:0102567	phospholipase A2 activity (consuming 1,2-dipalmitoylphosphatidylcholine)	molecular_function	catalytic activity	1	311	25	17186	0.04	0.3667364	0.4241941
GO:0102568	phospholipase A2 activity consuming 1,2-dioleoylphosphatidylethanolamine)	molecular_function	catalytic activity	1	311	25	17186	0.04	0.3667364	0.4241941
GO:0048018	receptor ligand activity	molecular_function	binding	1	311	26	17186	0.038461538	0.3782127	0.4366239
GO:0003779	actin binding	molecular_function	binding	7	311	327	17186	0.021406728	0.3801492	0.4380139
GO:0004129	cytochrome-c oxidase activity	molecular_function	catalytic activity	1	311	28	17186	0.035714286	0.4005471	0.4594734
GO:0004519	endonuclease activity	molecular_function	catalytic activity	2	311	76	17186	0.026315789	0.4010788	0.4594734
GO:0035198	miRNA binding	molecular_function	binding	1	311	28	17186	0.035714286	0.4005471	0.4594734
GO:0003823	antigen binding	molecular_function	binding	1	311	29	17186	0.034482759	0.4114126	0.4686185
GO:0016788	hydrolase activity, acting on ester bonds	molecular_function	catalytic activity	1	311	29	17186	0.034482759	0.4114126	0.4686185
GO:0030331	estrogen receptor binding	molecular_function	binding	1	311	29	17186	0.034482759	0.4114126	0.4686185
GO:0004843	thiol-dependent ubiquitin-specific protease activity	molecular_function	catalytic activity	2	311	78	17186	0.025641026	0.413732	0.4703645
GO:0000993	RNA polymerase II complex binding	molecular_function	binding	1	311	30	17186	0.033333333	0.4220818	0.4762357
GO:0005164	tumor necrosis factor receptor binding	molecular_function	binding	1	311	30	17186	0.033333333	0.4220818	0.4762357
GO:0048487	beta-tubulin binding	molecular_function	binding	1	311	30	17186	0.033333333	0.4220818	0.4762357
GO:0051020	GTPase binding	molecular_function	binding	1	311	30	17186	0.033333333	0.4220818	0.4762357
GO:0043014	alpha-tubulin binding	molecular_function	binding	1	311	31	17186	0.032258065	0.4325581	0.487137
GO:0004623	phospholipase A2 activity	molecular_function	catalytic activity	1	311	32	17186	0.03125	0.4428452	0.4959203
GO:0008047	enzyme activator activity	molecular_function	molecular function regulator	1	311	32	17186	0.03125	0.4428452	0.4959203
GO:0051219	phosphoprotein binding	molecular_function	binding	1	311	32	17186	0.03125	0.4428452	0.4959203
GO:0017124	SH3 domain binding	molecular_function	binding	2	311	84	17186	0.023809524	0.4508616	0.5039537
GO:0004601	peroxidase activity	molecular_function	catalytic activity	1	311	33	17186	0.03030303	0.4529463	0.5043983
GO:0043021	ribonucleoprotein complex binding	molecular_function	binding	1	311	33	17186	0.03030303	0.4529463	0.5043983
GO:0005261	cation channel activity	molecular_function	transporter activity	1	311	34	17186	0.029411765	0.4628649	0.5144855
GO:0001530	lipopolysaccharide binding	molecular_function	binding	1	311	35	17186	0.028571429	0.4726043	0.5233655
GO:0061631	ubiquitin conjugating enzyme activity	molecular_function	catalytic activity	1	311	35	17186	0.028571429	0.4726043	0.5233655
GO:0008168	methyltransferase activity	molecular_function	catalytic activity	3	311	142	17186	0.021126761	0.4758229	0.5259558
GO:0005484	SNAP receptor activity	molecular_function	binding	1	311	36	17186	0.027777778	0.4821676	0.5310059
GO:0019894	kinesin binding	molecular_function	binding	1	311	36	17186	0.027777778	0.4821676	0.5310059
GO:0008234	cysteine-type peptidase activity	molecular_function	catalytic activity	2	311	90	17186	0.022222222	0.4866259	0.5349307
GO:0019888	protein phosphatase regulator activity	molecular_function	molecular function regulator	1	311	37	17186	0.027027027	0.491558	0.5393609
GO:0045296	cadherin binding	molecular_function	binding	2	311	93	17186	0.021505376	0.5039578	0.5519538
GO:0004896	cytokine receptor activity	molecular_function	molecular transducer activity	1	311	39	17186	0.025641026	0.5098327	0.5563503
GO:0051539	4 iron, 4 sulfur cluster binding	molecular_function	binding	1	311	39	17186	0.025641026	0.5098327	0.5563503
GO:0016491	oxidoreductase activity	molecular_function	catalytic activity	9	311	486	17186	0.018518519	0.5194993	0.5658663
GO:0000287	magnesium ion binding	molecular_function	binding	4	311	208	17186	0.019230769	0.5215048	0.5670179
GO:0035091	phosphatidylinositol binding	molecular_function	binding	2	311	97	17186	0.020618557	0.5264712	0.5713789
GO:0003824	catalytic activity	molecular_function	catalytic activity	8	311	436	17186	0.018348624	0.5343207	0.5785966
GO:0008146	sulfotransferase activity	molecular_function	catalytic activity	1	311	42	17186	0.023809524	0.5360243	0.5785966
GO:0031492	nucleosomal DNA binding	molecular_function	binding	1	311	42	17186	0.023809524	0.5360243	0.5785966
GO:0016887	ATPase activity	molecular_function	catalytic activity	4	311	214	17186	0.018691589	0.5439409	0.5860841
GO:0008009	chemokine activity	molecular_function	binding	1	311	44	17186	0.022727273	0.5527055	0.5933894
GO:0009055	electron transfer activity	molecular_function	catalytic activity	1	311	44	17186	0.022727273	0.5527055	0.5933894
GO:0005179	hormone activity	molecular_function	molecular function regulator	2	311	103	17186	0.019417476	0.558927	0.5989935
GO:0043022	ribosome binding	molecular_function	binding	1	311	47	17186	0.021276596	0.5766131	0.6168419
GO:0031072	heat shock protein binding	molecular_function	binding	1	311	49	17186	0.020408163	0.5918395	0.6308735
GO:0048306	calcium-dependent protein binding	molecular_function	binding	1	311	49	17186	0.020408163	0.5918395	0.6308735
GO:0003729	mRNA binding	molecular_function	binding	3	311	170	17186	0.017647059	0.5969991	0.635241
GO:0051536	iron-sulfur cluster binding	molecular_function	binding	1	311	51	17186	0.019607843	0.60652	0.6442255
GO:0015293	symporter activity	molecular_function	transporter activity	1	311	52	17186	0.019230769	0.6136616	0.6506554
GO:0003674	molecular_function	molecular_function	molecular_function	1	311	54	17186	0.018518519	0.6275596	0.6642135
GO:0005544	calcium-dependent phospholipid binding	molecular_function	binding	1	311	55	17186	0.018181818	0.6343206	0.6690013
GO:0008565	protein transporter activity	molecular_function	transporter activity	1	311	55	17186	0.018181818	0.6343206	0.6690013
GO:0005216	ion channel activity	molecular_function	transporter activity	3	311	186	17186	0.016129032	0.6575175	0.6922455
GO:0003743	translation initiation factor activity	molecular_function	binding	1	311	61	17186	0.016393443	0.672393	0.7056092
GO:0005085	guanyl-nucleotide exchange factor activity	molecular_function	binding	2	311	127	17186	0.015748031	0.6725706	0.7056092
GO:0004190	aspartic-type endopeptidase activity	molecular_function	catalytic activity	1	311	62	17186	0.016129032	0.6783426	0.7079387
GO:0008236	serine-type peptidase activity	molecular_function	catalytic activity	2	311	128	17186	0.015625	0.6767489	0.7079387
GO:0016779	nucleotidyltransferase activity	molecular_function	catalytic activity	1	311	62	17186	0.016129032	0.6783426	0.7079387
GO:0005044	scavenger receptor activity	molecular_function	cargo receptor activity	1	311	63	17186	0.015873016	0.6841844	0.7127914
GO:0000149	SNARE binding	molecular_function	binding	1	311	64	17186	0.015625	0.6899205	0.7150303
GO:0005200	structural constituent of cytoskeleton	molecular_function	structural molecule activity	1	311	64	17186	0.015625	0.6899205	0.7150303
GO:0005201	extracellular matrix structural constituent	molecular_function	structural molecule activity	1	311	64	17186	0.015625	0.6899205	0.7150303
GO:0016798	hydrolase activity, acting on glycosyl bonds	molecular_function	catalytic activity	1	311	67	17186	0.014925373	0.706513	0.7309598
GO:0003676	nucleic acid binding	molecular_function	binding	18	311	1106	17186	0.016274864	0.713786	0.737209
GO:0005262	calcium channel activity	molecular_function	transporter activity	1	311	73	17186	0.01369863	0.7370896	0.7599648
GO:0030414	peptidase inhibitor activity	molecular_function	molecular function regulator	1	311	80	17186	0.0125	0.7687713	0.7912655
GO:0036459	thiol-dependent ubiquitinyl hydrolase activity	molecular_function	catalytic activity	1	311	82	17186	0.012195122	0.777103	0.7984667
GO:0004386	helicase activity	molecular_function	catalytic activity	1	311	85	17186	0.011764706	0.7890427	0.809344
GO:0003697	single-stranded DNA binding	molecular_function	binding	1	311	89	17186	0.011235955	0.8039763	0.8218424
GO:0005509	calcium ion binding	molecular_function	binding	10	311	688	17186	0.014534884	0.8026127	0.8218424
GO:0005543	phospholipid binding	molecular_function	binding	1	311	90	17186	0.011111111	0.807542	0.8240787
GO:0016853	isomerase activity	molecular_function	catalytic activity	1	311	91	17186	0.010989011	0.8110431	0.8262415
GO:0003723	RNA binding	molecular_function	binding	12	311	848	17186	0.014150943	0.8460587	0.8589866
GO:0005244	voltage-gated ion channel activity	molecular_function	transporter activity	1	311	102	17186	0.009803922	0.8456073	0.8589866
GO:0004252	serine-type endopeptidase activity	molecular_function	catalytic activity	2	311	184	17186	0.010869565	0.8489838	0.8604954
GO:0030246	carbohydrate binding	molecular_function	binding	2	311	194	17186	0.010309278	0.8691034	0.8793973
GO:0016746	transferase activity, transferring acyl groups	molecular_function	catalytic activity	1	311	112	17186	0.008928571	0.8715253	0.8803583
GO:0017137	Rab GTPase binding	molecular_function	binding	1	311	124	17186	0.008064516	0.8969652	0.9045281
GO:0005198	structural molecule activity	molecular_function	structural molecule activity	2	311	217	17186	0.00921659	0.9063853	0.9124889
GO:0005516	calmodulin binding	molecular_function	binding	1	311	137	17186	0.00729927	0.9188876	0.9235206
GO:0005096	GTPase activator activity	molecular_function	molecular function regulator	2	311	241	17186	0.008298755	0.9345617	0.9376978
GO:0005506	iron ion binding	molecular_function	binding	1	311	158	17186	0.006329114	0.9449084	0.9464912
GO:0004930	G protein-coupled receptor activity	molecular_function	molecular transducer activity	2	311	1603	17186	0.001247661	1	1
