# Supplementary material for: Characterization and Transcriptome Analysis of Exosomal and Nonexosomal RNAs in Bovine Adipocytes
Source: Int J Mol Sci. 2020 Dec 7;21(23):9313. doi: 10.3390/ijms21239313 (PMC7730049; doi:10.3390/ijms21239313)
Supplement: Supplementary file 1 [file ijms-21-09313-s001.zip › suppl/supplement/Table S14. KEGG pathway result of the miRNA-mRNA network..xls]

KEGG Pathway Term ID	KEGG Pathway Term Desc	KEGG Pathway Term Level1	KEGG Pathway Term Level2	Term Candidate Gene Num	Total Candidate Gene Num	Term Gene Num	Total Gene Num	Rich Ratio	P value	Q value
4068	FoxO signaling pathway	Environmental Information Processing	Signal transduction	37	226	134	8240	0.276119403	1.29E-27	2.32E-25
4218	Cellular senescence	Cellular Processes	Cell growth and death	38	226	171	8240	0.222222222	1.40E-24	1.26E-22
4151	PI3K-Akt signaling pathway	Environmental Information Processing	Signal transduction	47	226	387	8240	0.121447028	1.28E-18	7.66E-17
4550	Signaling pathways regulating pluripotency of stem cells	Cellular Processes	Cellular community - eukaryotes	29	226	138	8240	0.210144928	3.40E-18	1.53E-16
4917	Prolactin signaling pathway	Organismal Systems	Endocrine system	22	226	84	8240	0.261904762	3.29E-16	1.18E-14
4926	Relaxin signaling pathway	Organismal Systems	Endocrine system	26	226	134	8240	0.194029851	1.64E-15	4.91E-14
4722	Neurotrophin signaling pathway	Organismal Systems	Nervous system	23	226	125	8240	0.184	2.53E-13	6.50E-12
4066	HIF-1 signaling pathway	Environmental Information Processing	Signal transduction	21	226	103	8240	0.203883495	3.52E-13	7.30E-12
4211	Longevity regulating pathway	Organismal Systems	Aging	20	226	92	8240	0.217391304	3.65E-13	7.30E-12
4110	Cell cycle	Cellular Processes	Cell growth and death	22	226	128	8240	0.171875	3.63E-12	6.53E-11
4668	TNF signaling pathway	Environmental Information Processing	Signal transduction	21	226	119	8240	0.176470588	6.78E-12	1.11E-10
4071	Sphingolipid signaling pathway	Environmental Information Processing	Signal transduction	21	226	122	8240	0.172131148	1.12E-11	1.68E-10
4152	AMPK signaling pathway	Environmental Information Processing	Signal transduction	21	226	125	8240	0.168	1.81E-11	2.51E-10
4115	p53 signaling pathway	Cellular Processes	Cell growth and death	17	226	79	8240	0.215189873	2.73E-11	3.07E-10
4915	Estrogen signaling pathway	Organismal Systems	Endocrine system	22	226	141	8240	0.156028369	2.68E-11	3.07E-10
4919	Thyroid hormone signaling pathway	Organismal Systems	Endocrine system	20	226	114	8240	0.175438596	2.46E-11	3.07E-10
4914	Progesterone-mediated oocyte maturation	Organismal Systems	Endocrine system	18	226	93	8240	0.193548387	4.62E-11	4.89E-10
4210	Apoptosis	Cellular Processes	Cell growth and death	22	226	147	8240	0.149659864	6.24E-11	5.74E-10
4510	Focal adhesion	Cellular Processes	Cellular community - eukaryotes	26	226	207	8240	0.125603865	6.02E-11	5.74E-10
4928	Parathyroid hormone synthesis, secretion and action	Organismal Systems	Endocrine system	19	226	107	8240	0.177570093	6.37E-11	5.74E-10
4657	IL-17 signaling pathway	Organismal Systems	Immune system	18	226	96	8240	0.1875	8.06E-11	6.91E-10
4140	Autophagy - animal	Cellular Processes	Transport and catabolism	21	226	136	8240	0.154411765	9.50E-11	7.77E-10
4010	MAPK signaling pathway	Environmental Information Processing	Signal transduction	31	226	301	8240	0.102990033	1.36E-10	1.01E-09
4012	ErbB signaling pathway	Environmental Information Processing	Signal transduction	17	226	87	8240	0.195402299	1.39E-10	1.01E-09
4213	Longevity regulating pathway - multiple species	Organismal Systems	Aging	15	226	65	8240	0.230769231	1.45E-10	1.01E-09
4660	T cell receptor signaling pathway	Organismal Systems	Immune system	19	226	112	8240	0.169642857	1.46E-10	1.01E-09
4150	mTOR signaling pathway	Environmental Information Processing	Signal transduction	22	226	155	8240	0.141935484	1.80E-10	1.20E-09
4659	Th17 cell differentiation	Organismal Systems	Immune system	19	226	120	8240	0.158333333	4.99E-10	3.21E-09
4670	Leukocyte transendothelial migration	Organismal Systems	Immune system	18	226	116	8240	0.155172414	2.04E-09	1.26E-08
4630	Jak-STAT signaling pathway	Environmental Information Processing	Signal transduction	24	226	209	8240	0.114832536	2.21E-09	1.32E-08
4014	Ras signaling pathway	Environmental Information Processing	Signal transduction	25	226	256	8240	0.09765625	2.83E-08	1.64E-07
4062	Chemokine signaling pathway	Organismal Systems	Immune system	21	226	189	8240	0.111111111	4.23E-08	2.38E-07
4370	VEGF signaling pathway	Environmental Information Processing	Signal transduction	12	226	60	8240	0.2	5.92E-08	3.23E-07
4380	Osteoclast differentiation	Organismal Systems	Development	18	226	145	8240	0.124137931	7.46E-08	3.95E-07
4725	Cholinergic synapse	Organismal Systems	Nervous system	16	226	115	8240	0.139130435	8.12E-08	4.18E-07
4664	Fc epsilon RI signaling pathway	Organismal Systems	Immune system	13	226	74	8240	0.175675676	8.38E-08	4.19E-07
4658	Th1 and Th2 cell differentiation	Organismal Systems	Immune system	15	226	106	8240	0.141509434	1.66E-07	8.10E-07
4625	C-type lectin receptor signaling pathway	Organismal Systems	Immune system	15	226	109	8240	0.137614679	2.42E-07	1.15E-06
4215	Apoptosis - multiple species	Cellular Processes	Cell growth and death	9	226	36	8240	0.25	3.70E-07	1.71E-06
4912	GnRH signaling pathway	Organismal Systems	Endocrine system	14	226	98	8240	0.142857143	3.86E-07	1.74E-06
4620	Toll-like receptor signaling pathway	Organismal Systems	Immune system	15	226	114	8240	0.131578947	4.40E-07	1.93E-06
4350	TGF-beta signaling pathway	Environmental Information Processing	Signal transduction	13	226	85	8240	0.152941176	4.53E-07	1.94E-06
4390	Hippo signaling pathway	Environmental Information Processing	Signal transduction	17	226	153	8240	0.111111111	8.68E-07	3.63E-06
4520	Adherens junction	Cellular Processes	Cellular community - eukaryotes	12	226	76	8240	0.157894737	8.91E-07	3.64E-06
4371	Apelin signaling pathway	Environmental Information Processing	Signal transduction	16	226	143	8240	0.111888112	1.68E-06	6.70E-06
4910	Insulin signaling pathway	Organismal Systems	Endocrine system	16	226	144	8240	0.111111111	1.84E-06	7.20E-06
4015	Rap1 signaling pathway	Environmental Information Processing	Signal transduction	20	226	225	8240	0.088888889	3.28E-06	1.25E-05
4320	Dorso-ventral axis formation	Organismal Systems	Development	7	226	27	8240	0.259259259	5.92E-06	2.22E-05
4662	B cell receptor signaling pathway	Organismal Systems	Immune system	11	226	79	8240	0.139240506	9.07E-06	3.33E-05
4013	MAPK signaling pathway - fly	Environmental Information Processing	Signal transduction	11	226	86	8240	0.127906977	2.07E-05	7.46E-05
4360	Axon guidance	Organismal Systems	Development	16	226	177	8240	0.09039548	2.64E-05	9.32E-05
4923	Regulation of lipolysis in adipocytes	Organismal Systems	Endocrine system	9	226	59	8240	0.152542373	2.85E-05	9.87E-05
4810	Regulation of actin cytoskeleton	Cellular Processes	Cell motility	18	226	221	8240	0.081447964	3.40E-05	1.15E-04
4217	Necroptosis	Cellular Processes	Cell growth and death	16	226	183	8240	0.087431694	3.98E-05	1.33E-04
4540	Gap junction	Cellular Processes	Cellular community - eukaryotes	11	226	93	8240	0.11827957	4.37E-05	1.43E-04
4621	NOD-like receptor signaling pathway	Organismal Systems	Immune system	16	226	186	8240	0.086021505	4.86E-05	1.56E-04
4960	Aldosterone-regulated sodium reabsorption	Organismal Systems	Excretory system	7	226	37	8240	0.189189189	5.43E-05	1.71E-04
4072	Phospholipase D signaling pathway	Environmental Information Processing	Signal transduction	14	226	154	8240	0.090909091	7.99E-05	2.48E-04
4611	Platelet activation	Organismal Systems	Immune system	12	226	122	8240	0.098360656	1.23E-04	3.74E-04
4666	Fc gamma R-mediated phagocytosis	Organismal Systems	Immune system	10	226	92	8240	0.108695652	1.99E-04	5.97E-04
4022	cGMP-PKG signaling pathway	Environmental Information Processing	Signal transduction	14	226	171	8240	0.081871345	2.44E-04	7.19E-04
4024	cAMP signaling pathway	Environmental Information Processing	Signal transduction	18	226	258	8240	0.069767442	2.48E-04	7.21E-04
4730	Long-term depression	Organismal Systems	Nervous system	8	226	62	8240	0.129032258	2.67E-04	7.62E-04
4212	Longevity regulating pathway - worm	Organismal Systems	Aging	9	226	79	8240	0.113924051	2.90E-04	8.17E-04
4921	Oxytocin signaling pathway	Organismal Systems	Endocrine system	13	226	159	8240	0.081761006	4.11E-04	0.001138276
4137	Mitophagy - animal	Cellular Processes	Transport and catabolism	8	226	67	8240	0.119402985	4.58E-04	0.00124794
4916	Melanogenesis	Organismal Systems	Endocrine system	10	226	106	8240	0.094339623	6.29E-04	0.001689779
4920	Adipocytokine signaling pathway	Organismal Systems	Endocrine system	8	226	72	8240	0.111111111	7.47E-04	0.00197655
4310	Wnt signaling pathway	Environmental Information Processing	Signal transduction	12	226	152	8240	0.078947368	9.33E-04	0.002364406
4624	Toll and Imd signaling pathway	Organismal Systems	Immune system	6	226	42	8240	0.142857143	9.14E-04	0.002364406
4650	Natural killer cell mediated cytotoxicity	Organismal Systems	Immune system	12	226	152	8240	0.078947368	9.33E-04	0.002364406
4011	MAPK signaling pathway - yeast	Environmental Information Processing	Signal transduction	5	226	29	8240	0.172413793	0.001029365	0.002573412
4136	Autophagy - other	Cellular Processes	Transport and catabolism	5	226	35	8240	0.142857143	0.002462124	0.006070991
4750	Inflammatory mediator regulation of TRP channels	Organismal Systems	Sensory system	9	226	109	8240	0.082568807	0.002960318	0.007200774
4214	Apoptosis - fly	Cellular Processes	Cell growth and death	6	226	54	8240	0.111111111	0.0034258	0.00822192
4728	Dopaminergic synapse	Organismal Systems	Nervous system	10	226	137	8240	0.072992701	0.004335273	0.01026775
4973	Carbohydrate digestion and absorption	Organismal Systems	Digestive system	5	226	41	8240	0.12195122	0.004975829	0.01163181
4114	Oocyte meiosis	Cellular Processes	Cell growth and death	9	226	121	8240	0.074380165	0.005916041	0.0136524
4120	Ubiquitin mediated proteolysis	Genetic Information Processing	Folding, sorting and degradation	10	226	147	8240	0.068027211	0.007086712	0.01614694
4261	Adrenergic signaling in cardiomyocytes	Organismal Systems	Circulatory system	10	226	150	8240	0.066666667	0.008132073	0.01807127
4922	Glucagon signaling pathway	Organismal Systems	Endocrine system	8	226	105	8240	0.076190476	0.00805334	0.01807127
4216	Ferroptosis	Cellular Processes	Cell growth and death	5	226	47	8240	0.106382979	0.008921469	0.01958371
4330	Notch signaling pathway	Environmental Information Processing	Signal transduction	5	226	49	8240	0.102040816	0.01061286	0.02301584
4064	NF-kappa B signaling pathway	Environmental Information Processing	Signal transduction	8	226	112	8240	0.071428571	0.01167735	0.02502289
4391	Hippo signaling pathway - fly	Environmental Information Processing	Signal transduction	6	226	70	8240	0.085714286	0.01211846	0.02566262
4138	Autophagy - yeast	Cellular Processes	Transport and catabolism	6	226	74	8240	0.081081081	0.01565124	0.03275841
4060	Cytokine-cytokine receptor interaction	Environmental Information Processing	Signaling molecules and interaction	16	226	330	8240	0.048484848	0.01914132	0.03960273
4726	Serotonergic synapse	Organismal Systems	Nervous system	8	226	126	8240	0.063492063	0.02232678	0.04566841
4622	RIG-I-like receptor signaling pathway	Organismal Systems	Immune system	7	226	105	8240	0.066666667	0.02505328	0.05066956
3430	Mismatch repair	Genetic Information Processing	Replication and repair	3	226	24	8240	0.125	0.02694943	0.05389886
4530	Tight junction	Cellular Processes	Cellular community - eukaryotes	10	226	182	8240	0.054945055	0.02800644	0.05539735
3440	Homologous recombination	Genetic Information Processing	Replication and repair	4	226	44	8240	0.090909091	0.03177311	0.06216478
4672	Intestinal immune network for IgA production	Organismal Systems	Immune system	5	226	68	8240	0.073529412	0.03831326	0.0741547
4640	Hematopoietic cell lineage	Organismal Systems	Immune system	7	226	116	8240	0.060344828	0.04001357	0.07662173
4720	Long-term potentiation	Organismal Systems	Nervous system	5	226	73	8240	0.068493151	0.04954752	0.09387951
940	Phenylpropanoid biosynthesis	Metabolism	Biosynthesis of other secondary metabolites	1	226	2	8240	0.5	0.05410536	0.1014475
4070	Phosphatidylinositol signaling system	Environmental Information Processing	Signal transduction	6	226	103	8240	0.058252427	0.0634145	0.1176764
3410	Base excision repair	Genetic Information Processing	Replication and repair	3	226	34	8240	0.088235294	0.06537147	0.1196955
4713	Circadian entrainment	Organismal Systems	Environmental adaptation	6	226	104	8240	0.057692308	0.06583253	0.1196955
3030	DNA replication	Genetic Information Processing	Replication and repair	3	226	38	8240	0.078947368	0.08521754	0.1533916
4723	Retrograde endocannabinoid signaling	Organismal Systems	Nervous system	7	226	148	8240	0.047297297	0.1121195	0.1978579
4927	Cortisol synthesis and secretion	Organismal Systems	Endocrine system	4	226	67	8240	0.059701493	0.1113437	0.1978579
270	Cysteine and methionine metabolism	Metabolism	Amino acid metabolism	3	226	47	8240	0.063829787	0.1375962	0.2404594
4924	Renin secretion	Organismal Systems	Endocrine system	4	226	73	8240	0.054794521	0.1399088	0.2421498
4340	Hedgehog signaling pathway	Environmental Information Processing	Signal transduction	3	226	48	8240	0.0625	0.1439773	0.2468182
4111	Cell cycle - yeast	Cellular Processes	Cell growth and death	4	226	75	8240	0.053333333	0.150025	0.2523785
4139	Mitophagy - yeast	Cellular Processes	Transport and catabolism	2	226	25	8240	0.08	0.149109	0.2523785
4962	Vasopressin-regulated water reabsorption	Organismal Systems	Excretory system	3	226	50	8240	0.06	0.1570236	0.261706
4971	Gastric acid secretion	Organismal Systems	Digestive system	4	226	77	8240	0.051948052	0.1604131	0.2649024
640	Propanoate metabolism	Metabolism	Carbohydrate metabolism	2	226	34	8240	0.058823529	0.2389919	0.3910777
4144	Endocytosis	Cellular Processes	Transport and catabolism	9	226	251	8240	0.035856574	0.2516225	0.4080365
3450	Non-homologous end-joining	Genetic Information Processing	Replication and repair	1	226	13	8240	0.076923077	0.3035794	0.4751678
4270	Vascular smooth muscle contraction	Organismal Systems	Circulatory system	5	226	133	8240	0.037593985	0.3011593	0.4751678
4623	Cytosolic DNA-sensing pathway	Organismal Systems	Immune system	3	226	70	8240	0.042857143	0.3012067	0.4751678
4714	Thermogenesis	Organismal Systems	Environmental adaptation	8	226	231	8240	0.034632035	0.3005789	0.4751678
620	Pyruvate metabolism	Metabolism	Carbohydrate metabolism	2	226	41	8240	0.048780488	0.3106412	0.4820294
4918	Thyroid hormone synthesis	Organismal Systems	Endocrine system	3	226	73	8240	0.04109589	0.3238731	0.4982663
562	Inositol phosphate metabolism	Metabolism	Carbohydrate metabolism	3	226	74	8240	0.040540541	0.331434	0.5055773
790	Folate biosynthesis	Metabolism	Metabolism of cofactors and vitamins	2	226	46	8240	0.043478261	0.3610589	0.5225278
2010	ABC transporters	Environmental Information Processing	Membrane transport	4	226	111	8240	0.036036036	0.3628665	0.5225278
2020	Two-component system	Environmental Information Processing	Signal transduction	1	226	16	8240	0.0625	0.359417	0.5225278
3050	Proteasome	Genetic Information Processing	Folding, sorting and degradation	2	226	46	8240	0.043478261	0.3610589	0.5225278
3420	Nucleotide excision repair	Genetic Information Processing	Replication and repair	2	226	46	8240	0.043478261	0.3610589	0.5225278
4020	Calcium signaling pathway	Environmental Information Processing	Signal transduction	7	226	209	8240	0.033492823	0.3495477	0.5225278
4145	Phagosome	Cellular Processes	Transport and catabolism	6	226	178	8240	0.033707865	0.3627594	0.5225278
4724	Glutamatergic synapse	Organismal Systems	Nervous system	4	226	114	8240	0.035087719	0.3816658	0.5452369
670	One carbon pool by folate	Metabolism	Metabolism of cofactors and vitamins	1	226	18	8240	0.055555556	0.3941424	0.5499661
730	Thiamine metabolism	Metabolism	Metabolism of cofactors and vitamins	1	226	18	8240	0.055555556	0.3941424	0.5499661
4626	Plant-pathogen interaction	Organismal Systems	Environmental adaptation	1	226	18	8240	0.055555556	0.3941424	0.5499661
220	Arginine biosynthesis	Metabolism	Amino acid metabolism	1	226	19	8240	0.052631579	0.4107958	0.5644522
4979	Cholesterol metabolism	Organismal Systems	Digestive system	2	226	51	8240	0.039215686	0.4100624	0.5644522
360	Phenylalanine metabolism	Metabolism	Amino acid metabolism	1	226	23	8240	0.043478261	0.4729738	0.6367808
4142	Lysosome	Cellular Processes	Transport and catabolism	4	226	129	8240	0.031007752	0.4740479	0.6367808
4977	Vitamin digestion and absorption	Organismal Systems	Digestive system	1	226	23	8240	0.043478261	0.4729738	0.6367808
534	Glycosaminoglycan biosynthesis - heparan sulfate / heparin	Metabolism	Glycan biosynthesis and metabolism	1	226	24	8240	0.041666667	0.4874691	0.6499588
4141	Protein processing in endoplasmic reticulum	Genetic Information Processing	Folding, sorting and degradation	5	226	171	8240	0.029239766	0.5066328	0.6705434
4925	Aldosterone synthesis and secretion	Organismal Systems	Endocrine system	3	226	99	8240	0.03030303	0.513571	0.6747648
4913	Ovarian steroidogenesis	Organismal Systems	Endocrine system	2	226	63	8240	0.031746032	0.5193188	0.6773723
310	Lysine degradation	Metabolism	Amino acid metabolism	2	226	65	8240	0.030769231	0.5361907	0.689388
4612	Antigen processing and presentation	Organismal Systems	Immune system	3	226	102	8240	0.029411765	0.533776	0.689388
1040	Biosynthesis of unsaturated fatty acids	Metabolism	Lipid metabolism	1	226	28	8240	0.035714286	0.5415875	0.6913883
4392	Hippo signaling pathway - multiple species	Environmental Information Processing	Signal transduction	1	226	29	8240	0.034482759	0.5542034	0.7025114
10	Glycolysis / Gluconeogenesis	Metabolism	Carbohydrate metabolism	2	226	68	8240	0.029411765	0.5607295	0.7058134
62	Fatty acid elongation	Metabolism	Lipid metabolism	1	226	32	8240	0.03125	0.5900141	0.7274146
4341	Hedgehog signaling pathway - fly	Environmental Information Processing	Signal transduction	1	226	32	8240	0.03125	0.5900141	0.7274146
4710	Circadian rhythm	Organismal Systems	Environmental adaptation	1	226	32	8240	0.03125	0.5900141	0.7274146
4745	Phototransduction - fly	Organismal Systems	Sensory system	1	226	33	8240	0.03030303	0.6013027	0.736289
4130	SNARE interactions in vesicular transport	Genetic Information Processing	Folding, sorting and degradation	1	226	36	8240	0.027777778	0.6333452	0.7702847
350	Tyrosine metabolism	Metabolism	Amino acid metabolism	1	226	40	8240	0.025	0.6721147	0.8119506
4976	Bile secretion	Organismal Systems	Digestive system	3	226	126	8240	0.023809524	0.6768169	0.8121803
860	Porphyrin and chlorophyll metabolism	Metabolism	Metabolism of cofactors and vitamins	1	226	42	8240	0.023809524	0.6899404	0.8127418
4514	Cell adhesion molecules (CAMs)	Environmental Information Processing	Signaling molecules and interaction	4	226	170	8240	0.023529412	0.6908305	0.8127418
4911	Insulin secretion	Organismal Systems	Endocrine system	2	226	86	8240	0.023255814	0.6882482	0.8127418
4961	Endocrine and other factor-regulated calcium reabsorption	Organismal Systems	Excretory system	1	226	43	8240	0.023255814	0.698488	0.8164145
4727	GABAergic synapse	Organismal Systems	Nervous system	2	226	90	8240	0.022222222	0.7120983	0.8248682
4978	Mineral absorption	Organismal Systems	Digestive system	1	226	45	8240	0.022222222	0.7148858	0.8248682
330	Arginine and proline metabolism	Metabolism	Amino acid metabolism	1	226	48	8240	0.020833333	0.7378325	0.8459226
600	Sphingolipid metabolism	Metabolism	Lipid metabolism	1	226	49	8240	0.020408163	0.7450651	0.8488083
4975	Fat digestion and absorption	Organismal Systems	Digestive system	1	226	50	8240	0.02	0.7520991	0.8514329
1212	Fatty acid metabolism	Metabolism	Global and overview maps	1	226	52	8240	0.019230769	0.7655926	0.8612917
3460	Fanconi anemia pathway	Genetic Information Processing	Replication and repair	1	226	54	8240	0.018518519	0.7783547	0.8702102
4113	Meiosis - yeast	Cellular Processes	Cell growth and death	1	226	61	8240	0.016393443	0.8178135	0.9086817
561	Glycerolipid metabolism	Metabolism	Lipid metabolism	1	226	69	8240	0.014492754	0.8544138	0.9377712
3013	RNA transport	Genetic Information Processing	Translation	3	226	170	8240	0.017647059	0.8504906	0.9377712
3320	PPAR signaling pathway	Organismal Systems	Endocrine system	1	226	83	8240	0.012048193	0.9017248	0.9777075
4146	Peroxisome	Cellular Processes	Transport and catabolism	1	226	85	8240	0.011764706	0.9070953	0.9777075
4512	ECM-receptor interaction	Environmental Information Processing	Signaling molecules and interaction	1	226	84	8240	0.011904762	0.9044476	0.9777075
240	Pyrimidine metabolism	Metabolism	Nucleotide metabolism	1	226	103	8240	0.009708738	0.9440107	0.9838257
564	Glycerophospholipid metabolism	Metabolism	Lipid metabolism	1	226	104	8240	0.009615385	0.9455658	0.9838257
1110	Biosynthesis of secondary metabolites	Metabolism	Global and overview maps	7	226	407	8240	0.017199017	0.9353356	0.9838257
3015	mRNA surveillance pathway	Genetic Information Processing	Translation	1	226	102	8240	0.009803922	0.9424114	0.9838257
4970	Salivary secretion	Organismal Systems	Digestive system	1	226	102	8240	0.009803922	0.9424114	0.9838257
4972	Pancreatic secretion	Organismal Systems	Digestive system	1	226	96	8240	0.010416667	0.9318144	0.9838257
1120	Microbial metabolism in diverse environments	Metabolism	Global and overview maps	2	226	179	8240	0.011173184	0.9598402	0.9929381
190	Oxidative phosphorylation	Metabolism	Energy metabolism	1	226	134	8240	0.007462687	0.9766561	0.9995184
3040	Spliceosome	Genetic Information Processing	Transcription	1	226	135	8240	0.007407407	0.9773069	0.9995184
230	Purine metabolism	Metabolism	Nucleotide metabolism	1	226	187	8240	0.005347594	0.9948098	0.9999998
1100	Metabolic pathways	Metabolism	Global and overview maps	13	226	1356	8240	0.009587021	0.9999998	0.9999998
1130	Biosynthesis of antibiotics	Metabolism	Global and overview maps	2	226	223	8240	0.00896861	0.986121	0.9999998
4080	Neuroactive ligand-receptor interaction	Environmental Information Processing	Signaling molecules and interaction	2	226	304	8240	0.006578947	0.9982045	0.9999998
