# Supplementary material for: Characterization and Transcriptome Analysis of Exosomal and Nonexosomal RNAs in Bovine Adipocytes
Source: Int J Mol Sci. 2020 Dec 7;21(23):9313. doi: 10.3390/ijms21239313 (PMC7730049; doi:10.3390/ijms21239313)
Supplement: Supplementary file 1 [file ijms-21-09313-s001.zip › suppl/supplement/Table S15. BP result of the lncRNA-miRNA-mRNA network..xls]

GO_P Term ID	GO_P Term Desc	GO_P Term Level1	GO_P Term Level2	Term Candidate Gene Num	Total Candidate Gene Num	Term Gene Num	Total Gene Num	Rich Ratio	P value	Q value
GO:0010468	regulation of gene expression	biological_process	metabolic process	12	96	208	18336	0.057692308	8.96E-10	1.24E-06
GO:0043065	positive regulation of apoptotic process	biological_process	regulation of biological process	12	96	233	18336	0.051502146	3.26E-09	1.50E-06
GO:0071456	cellular response to hypoxia	biological_process	response to stimulus	8	96	68	18336	0.117647059	2.40E-09	1.50E-06
GO:0008285	negative regulation of cell proliferation	biological_process	regulation of biological process	13	96	296	18336	0.043918919	4.74E-09	1.64E-06
GO:0008284	positive regulation of cell proliferation	biological_process	regulation of biological process	15	96	444	18336	0.033783784	9.93E-09	2.74E-06
GO:0030308	negative regulation of cell growth	biological_process	regulation of biological process	8	96	98	18336	0.081632653	4.49E-08	1.03E-05
GO:0007507	heart development	biological_process	developmental process	10	96	196	18336	0.051020408	7.87E-08	1.50E-05
GO:0043525	positive regulation of neuron apoptotic process	biological_process	regulation of biological process	5	96	22	18336	0.227272727	8.69E-08	1.50E-05
GO:0016310	phosphorylation	biological_process	metabolic process	14	96	456	18336	0.030701754	1.06E-07	1.62E-05
GO:0042127	regulation of cell proliferation	biological_process	regulation of biological process	9	96	156	18336	0.057692308	1.28E-07	1.76E-05
GO:0045893	positive regulation of transcription, DNA-templated	biological_process	metabolic process	15	96	548	18336	0.027372263	1.57E-07	1.98E-05
GO:0018107	peptidyl-threonine phosphorylation	biological_process	metabolic process	6	96	52	18336	0.115384615	2.95E-07	3.39E-05
GO:0010629	negative regulation of gene expression	biological_process	metabolic process	9	96	186	18336	0.048387097	5.69E-07	6.04E-05
GO:0060412	ventricular septum morphogenesis	biological_process	developmental process	5	96	32	18336	0.15625	6.38E-07	6.29E-05
GO:0043066	negative regulation of apoptotic process	biological_process	regulation of biological process	13	96	463	18336	0.028077754	8.61E-07	7.92E-05
GO:0045944	positive regulation of transcription by RNA polymerase II	biological_process	metabolic process	19	96	1030	18336	0.018446602	1.34E-06	1.12E-04
GO:0046578	regulation of Ras protein signal transduction	biological_process	regulation of biological process	3	96	5	18336	0.6	1.38E-06	1.12E-04
GO:0010628	positive regulation of gene expression	biological_process	metabolic process	11	96	344	18336	0.031976744	1.84E-06	1.41E-04
GO:0007179	transforming growth factor beta receptor signaling pathway	biological_process	regulation of biological process	6	96	72	18336	0.083333333	2.08E-06	1.51E-04
GO:0006468	protein phosphorylation	biological_process	metabolic process	14	96	594	18336	0.023569024	2.50E-06	1.72E-04
GO:0048538	thymus development	biological_process	developmental process	5	96	43	18336	0.11627907	2.91E-06	1.92E-04
GO:0006915	apoptotic process	biological_process	cellular process	11	96	367	18336	0.029972752	3.43E-06	2.15E-04
GO:0060440	trachea formation	biological_process	developmental process	3	96	7	18336	0.428571429	4.79E-06	2.88E-04
GO:0035556	intracellular signal transduction	biological_process	regulation of biological process	11	96	386	18336	0.028497409	5.55E-06	3.19E-04
GO:0050679	positive regulation of epithelial cell proliferation	biological_process	regulation of biological process	5	96	52	18336	0.096153846	7.58E-06	4.18E-04
GO:0003148	outflow tract septum morphogenesis	biological_process	developmental process	4	96	25	18336	0.16	8.20E-06	4.20E-04
GO:0008283	cell proliferation	biological_process	cell proliferation	8	96	194	18336	0.041237113	8.14E-06	4.20E-04
GO:0006974	cellular response to DNA damage stimulus	biological_process	response to stimulus	10	96	335	18336	0.029850746	1.02E-05	5.02E-04
GO:0030336	negative regulation of cell migration	biological_process	negative regulation of biological process	6	96	96	18336	0.0625	1.12E-05	5.31E-04
GO:0030307	positive regulation of cell growth	biological_process	regulation of biological process	5	96	59	18336	0.084745763	1.42E-05	6.53E-04
GO:0021897	forebrain astrocyte development	biological_process	developmental process	2	96	2	18336	1	2.71E-05	0.00117072
GO:0061198	fungiform papilla formation	biological_process	multicellular organismal process	2	96	2	18336	1	2.71E-05	0.00117072
GO:0000122	negative regulation of transcription by RNA polymerase II	biological_process	metabolic process	14	96	737	18336	0.018995929	2.86E-05	0.00119835
GO:0060766	negative regulation of androgen receptor signaling pathway	biological_process	regulation of biological process	3	96	12	18336	0.25	2.96E-05	0.001200966
GO:0042981	regulation of apoptotic process	biological_process	regulation of biological process	7	96	171	18336	0.040935673	3.22E-05	0.001270556
GO:1902043	positive regulation of extrinsic apoptotic signaling pathway via death domain receptors	biological_process	regulation of biological process	3	96	14	18336	0.214285714	4.86E-05	0.001812101
GO:2000773	negative regulation of cellular senescence	biological_process	developmental process	3	96	14	18336	0.214285714	4.86E-05	0.001812101
GO:0050852	T cell receptor signaling pathway	biological_process	regulation of biological process	5	96	78	18336	0.064102564	5.53E-05	0.002008896
GO:0001836	release of cytochrome c from mitochondria	biological_process	regulation of biological process	3	96	15	18336	0.2	6.05E-05	0.002126402
GO:0010718	positive regulation of epithelial to mesenchymal transition	biological_process	developmental process	4	96	41	18336	0.097560976	6.16E-05	0.002126402
GO:0030890	positive regulation of B cell proliferation	biological_process	regulation of biological process	4	96	42	18336	0.095238095	6.78E-05	0.0022557
GO:0045892	negative regulation of transcription, DNA-templated	biological_process	metabolic process	11	96	507	18336	0.021696252	6.86E-05	0.0022557
GO:0043518	negative regulation of DNA damage response, signal transduction by p53 class mediator	biological_process	regulation of biological process	3	96	16	18336	0.1875	7.41E-05	0.002326565
GO:0044344	cellular response to fibroblast growth factor stimulus	biological_process	response to stimulus	3	96	16	18336	0.1875	7.41E-05	0.002326565
GO:0031056	regulation of histone modification	biological_process	metabolic process	2	96	3	18336	0.666666667	8.11E-05	0.002383084
GO:0060789	hair follicle placode formation	biological_process	multicellular organismal process	2	96	3	18336	0.666666667	8.11E-05	0.002383084
GO:1905007	positive regulation of epithelial to mesenchymal transition involved in endocardial cushion formation	biological_process	developmental process	2	96	3	18336	0.666666667	8.11E-05	0.002383084
GO:0071157	negative regulation of cell cycle arrest	biological_process	regulation of biological process	3	96	17	18336	0.176470588	8.97E-05	0.002579863
GO:0018105	peptidyl-serine phosphorylation	biological_process	metabolic process	6	96	140	18336	0.042857143	9.39E-05	0.002645644
GO:0006355	regulation of transcription, DNA-templated	biological_process	metabolic process	18	96	1282	18336	0.014040562	1.04E-04	0.002846854
GO:0007178	transmembrane receptor protein serine/threonine kinase signaling pathway	biological_process	regulation of biological process	3	96	18	18336	0.166666667	1.07E-04	0.002846854
GO:0007265	Ras protein signal transduction	biological_process	regulation of biological process	4	96	47	18336	0.085106383	1.06E-04	0.002846854
GO:0043410	positive regulation of MAPK cascade	biological_process	metabolic process	5	96	90	18336	0.055555556	1.10E-04	0.00285386
GO:0001934	positive regulation of protein phosphorylation	biological_process	metabolic process	6	96	145	18336	0.04137931	1.14E-04	0.002912867
GO:0045671	negative regulation of osteoclast differentiation	biological_process	developmental process	3	96	19	18336	0.157894737	1.27E-04	0.003184119
GO:0048169	regulation of long-term neuronal synaptic plasticity	biological_process	regulation of biological process	3	96	20	18336	0.15	1.49E-04	0.003600878
GO:0090398	cellular senescence	biological_process	developmental process	3	96	20	18336	0.15	1.49E-04	0.003600878
GO:0003186	tricuspid valve morphogenesis	biological_process	developmental process	2	96	4	18336	0.5	1.62E-04	0.003720743
GO:0060439	trachea morphogenesis	biological_process	developmental process	2	96	4	18336	0.5	1.62E-04	0.003720743
GO:1990086	lens fiber cell apoptotic process	biological_process	cellular process	2	96	4	18336	0.5	1.62E-04	0.003720743
GO:0060425	lung morphogenesis	biological_process	developmental process	3	96	21	18336	0.142857143	1.73E-04	0.003910666
GO:0042104	positive regulation of activated T cell proliferation	biological_process	biological adhesion	3	96	22	18336	0.136363636	1.99E-04	0.004438222
GO:0001938	positive regulation of endothelial cell proliferation	biological_process	regulation of biological process	4	96	56	18336	0.071428571	2.10E-04	0.004539341
GO:0070373	negative regulation of ERK1 and ERK2 cascade	biological_process	metabolic process	4	96	56	18336	0.071428571	2.10E-04	0.004539341
GO:2001240	negative regulation of extrinsic apoptotic signaling pathway in absence of ligand	biological_process	regulation of biological process	3	96	23	18336	0.130434783	2.28E-04	0.00484994
GO:0051147	regulation of muscle cell differentiation	biological_process	developmental process	2	96	5	18336	0.4	2.69E-04	0.005373963
GO:0051272	positive regulation of cellular component movement	biological_process	regulation of biological process	2	96	5	18336	0.4	2.69E-04	0.005373963
GO:0070345	negative regulation of fat cell proliferation	biological_process	regulation of biological process	2	96	5	18336	0.4	2.69E-04	0.005373963
GO:2000377	regulation of reactive oxygen species metabolic process	biological_process	metabolic process	3	96	24	18336	0.125	2.60E-04	0.005373963
GO:0007369	gastrulation	biological_process	developmental process	3	96	25	18336	0.12	2.94E-04	0.005804497
GO:0001569	branching involved in blood vessel morphogenesis	biological_process	developmental process	3	96	26	18336	0.115384615	3.31E-04	0.006100974
GO:0001974	blood vessel remodeling	biological_process	multicellular organismal process	3	96	26	18336	0.115384615	3.31E-04	0.006100974
GO:0048589	developmental growth	biological_process	developmental process	3	96	26	18336	0.115384615	3.31E-04	0.006100974
GO:1902895	positive regulation of pri-miRNA transcription by RNA polymerase II	biological_process	metabolic process	3	96	26	18336	0.115384615	3.31E-04	0.006100974
GO:2001235	positive regulation of apoptotic signaling pathway	biological_process	regulation of biological process	3	96	26	18336	0.115384615	3.31E-04	0.006100974
GO:0001542	ovulation from ovarian follicle	biological_process	developmental process	2	96	6	18336	0.333333333	4.01E-04	0.007016534
GO:0002360	T cell lineage commitment	biological_process	developmental process	2	96	6	18336	0.333333333	4.01E-04	0.007016534
GO:0009950	dorsal/ventral axis specification	biological_process	developmental process	2	96	6	18336	0.333333333	4.01E-04	0.007016534
GO:0042118	endothelial cell activation	biological_process	cellular process	2	96	6	18336	0.333333333	4.01E-04	0.007016534
GO:0072332	intrinsic apoptotic signaling pathway by p53 class mediator	biological_process	regulation of biological process	3	96	28	18336	0.107142857	4.14E-04	0.007152316
GO:0043547	positive regulation of GTPase activity	biological_process	biological regulation	7	96	260	18336	0.026923077	4.33E-04	0.00738581
GO:0031647	regulation of protein stability	biological_process	biological regulation	4	96	68	18336	0.058823529	4.45E-04	0.007488043
GO:0051726	regulation of cell cycle	biological_process	regulation of biological process	5	96	123	18336	0.040650407	4.70E-04	0.007822318
GO:0001503	ossification	biological_process	multicellular organismal process	4	96	70	18336	0.057142857	4.97E-04	0.008068408
GO:0016525	negative regulation of angiogenesis	biological_process	developmental process	4	96	70	18336	0.057142857	4.97E-04	0.008068408
GO:0050731	positive regulation of peptidyl-tyrosine phosphorylation	biological_process	metabolic process	4	96	71	18336	0.056338028	5.24E-04	0.008417042
GO:0043276	anoikis	biological_process	cellular process	2	96	7	18336	0.285714286	5.60E-04	0.008721552
GO:0060463	lung lobe morphogenesis	biological_process	developmental process	2	96	7	18336	0.285714286	5.60E-04	0.008721552
GO:0072593	reactive oxygen species metabolic process	biological_process	metabolic process	3	96	31	18336	0.096774194	5.62E-04	0.008721552
GO:0008584	male gonad development	biological_process	reproduction	4	96	73	18336	0.054794521	5.83E-04	0.008938177
GO:0001701	in utero embryonic development	biological_process	developmental process	6	96	198	18336	0.03030303	6.09E-04	0.00907742
GO:0014065	phosphatidylinositol 3-kinase signaling	biological_process	regulation of biological process	3	96	32	18336	0.09375	6.18E-04	0.00907742
GO:0030177	positive regulation of Wnt signaling pathway	biological_process	regulation of biological process	3	96	32	18336	0.09375	6.18E-04	0.00907742
GO:0045596	negative regulation of cell differentiation	biological_process	developmental process	4	96	74	18336	0.054054054	6.13E-04	0.00907742
GO:0007049	cell cycle	biological_process	cellular process	7	96	280	18336	0.025	6.73E-04	0.009740171
GO:0048701	embryonic cranial skeleton morphogenesis	biological_process	developmental process	3	96	33	18336	0.090909091	6.77E-04	0.009740171
GO:0030324	lung development	biological_process	developmental process	4	96	78	18336	0.051282051	7.48E-04	0.009936903
GO:0032835	glomerulus development	biological_process	developmental process	2	96	8	18336	0.25	7.44E-04	0.009936903
GO:0033210	leptin-mediated signaling pathway	biological_process	regulation of biological process	2	96	8	18336	0.25	7.44E-04	0.009936903
GO:0035988	chondrocyte proliferation	biological_process	cell proliferation	2	96	8	18336	0.25	7.44E-04	0.009936903
GO:0046620	regulation of organ growth	biological_process	developmental process	2	96	8	18336	0.25	7.44E-04	0.009936903
GO:0048469	cell maturation	biological_process	developmental process	3	96	34	18336	0.088235294	7.40E-04	0.009936903
GO:0048873	homeostasis of number of cells within a tissue	biological_process	multicellular organismal process	3	96	34	18336	0.088235294	7.40E-04	0.009936903
GO:1902237	positive regulation of endoplasmic reticulum stress-induced intrinsic apoptotic signaling pathway	biological_process	regulation of biological process	2	96	8	18336	0.25	7.44E-04	0.009936903
GO:0051898	negative regulation of protein kinase B signaling	biological_process	regulation of biological process	3	96	35	18336	0.085714286	8.06E-04	0.01060217
GO:0030036	actin cytoskeleton organization	biological_process	cellular process	5	96	141	18336	0.035460993	8.74E-04	0.0111037
GO:0030154	cell differentiation	biological_process	developmental process	10	96	577	18336	0.017331023	8.76E-04	0.0111037
GO:0032868	response to insulin	biological_process	response to stimulus	3	96	36	18336	0.083333333	8.76E-04	0.0111037
GO:0043407	negative regulation of MAP kinase activity	biological_process	metabolic process	3	96	36	18336	0.083333333	8.76E-04	0.0111037
GO:0014911	positive regulation of smooth muscle cell migration	biological_process	regulation of biological process	2	96	9	18336	0.222222222	9.53E-04	0.01135144
GO:0032228	regulation of synaptic transmission, GABAergic	biological_process	regulation of biological process	2	96	9	18336	0.222222222	9.53E-04	0.01135144
GO:0044321	response to leptin	biological_process	response to stimulus	2	96	9	18336	0.222222222	9.53E-04	0.01135144
GO:0046902	regulation of mitochondrial membrane permeability	biological_process	localization	2	96	9	18336	0.222222222	9.53E-04	0.01135144
GO:0050853	B cell receptor signaling pathway	biological_process	regulation of biological process	3	96	37	18336	0.081081081	9.50E-04	0.01135144
GO:0070102	interleukin-6-mediated signaling pathway	biological_process	regulation of biological process	2	96	9	18336	0.222222222	9.53E-04	0.01135144
GO:0071363	cellular response to growth factor stimulus	biological_process	cellular process	3	96	37	18336	0.081081081	9.50E-04	0.01135144
GO:0016575	histone deacetylation	biological_process	metabolic process	3	96	38	18336	0.078947368	0.001027274	0.01212535
GO:0001658	branching involved in ureteric bud morphogenesis	biological_process	developmental process	3	96	39	18336	0.076923077	0.001108677	0.01249225
GO:0001666	response to hypoxia	biological_process	response to stimulus	4	96	87	18336	0.045977011	0.001126631	0.01249225
GO:0001818	negative regulation of cytokine production	biological_process	regulation of biological process	2	96	10	18336	0.2	0.001187797	0.01249225
GO:0001822	kidney development	biological_process	developmental process	4	96	88	18336	0.045454545	0.001175592	0.01249225
GO:0003181	atrioventricular valve morphogenesis	biological_process	developmental process	2	96	10	18336	0.2	0.001187797	0.01249225
GO:0008542	visual learning	biological_process	behavior	3	96	40	18336	0.075	0.001194046	0.01249225
GO:0016055	Wnt signaling pathway	biological_process	regulation of biological process	5	96	151	18336	0.033112583	0.001186858	0.01249225
GO:0033689	negative regulation of osteoblast proliferation	biological_process	regulation of biological process	2	96	10	18336	0.2	0.001187797	0.01249225
GO:0048715	negative regulation of oligodendrocyte differentiation	biological_process	developmental process	2	96	10	18336	0.2	0.001187797	0.01249225
GO:0060218	hematopoietic stem cell differentiation	biological_process	cellular process	2	96	10	18336	0.2	0.001187797	0.01249225
GO:0060391	positive regulation of SMAD protein signal transduction	biological_process	regulation of biological process	2	96	10	18336	0.2	0.001187797	0.01249225
GO:0062009	secondary palate development	biological_process	developmental process	2	96	10	18336	0.2	0.001187797	0.01249225
GO:0071356	cellular response to tumor necrosis factor	biological_process	cellular process	4	96	87	18336	0.045977011	0.001126631	0.01249225
GO:0097011	cellular response to granulocyte macrophage colony-stimulating factor stimulus	biological_process	response to stimulus	2	96	10	18336	0.2	0.001187797	0.01249225
GO:2001237	negative regulation of extrinsic apoptotic signaling pathway	biological_process	regulation of biological process	3	96	39	18336	0.076923077	0.001108677	0.01249225
GO:0045600	positive regulation of fat cell differentiation	biological_process	developmental process	3	96	41	18336	0.073170732	0.00128345	0.01332665
GO:0007264	small GTPase mediated signal transduction	biological_process	regulation of biological process	4	96	92	18336	0.043478261	0.0013864	0.0142882
GO:0051146	striated muscle cell differentiation	biological_process	developmental process	2	96	11	18336	0.181818182	0.001446805	0.01437437
GO:0061549	sympathetic ganglion development	biological_process	developmental process	2	96	11	18336	0.181818182	0.001446805	0.01437437
GO:0070723	response to cholesterol	biological_process	response to stimulus	2	96	11	18336	0.181818182	0.001446805	0.01437437
GO:1902166	negative regulation of intrinsic apoptotic signaling pathway in response to DNA damage by p53 class mediator	biological_process	regulation of biological process	2	96	11	18336	0.181818182	0.001446805	0.01437437
GO:2000637	positive regulation of gene silencing by miRNA	biological_process	metabolic process	2	96	11	18336	0.181818182	0.001446805	0.01437437
GO:0042493	response to drug	biological_process	response to stimulus	4	96	94	18336	0.042553191	0.001501112	0.0148074
GO:0000165	MAPK cascade	biological_process	metabolic process	4	96	95	18336	0.042105263	0.001560878	0.01528775
GO:0051496	positive regulation of stress fiber assembly	biological_process	regulation of biological process	3	96	44	18336	0.068181818	0.001576581	0.01533281
GO:0008630	intrinsic apoptotic signaling pathway in response to DNA damage	biological_process	regulation of biological process	3	96	45	18336	0.066666667	0.001682825	0.01592985
GO:0009952	anterior/posterior pattern specification	biological_process	developmental process	4	96	97	18336	0.041237113	0.001685345	0.01592985
GO:0035278	miRNA mediated inhibition of translation	biological_process	metabolic process	2	96	12	18336	0.166666667	0.001730252	0.01592985
GO:0042531	positive regulation of tyrosine phosphorylation of STAT protein	biological_process	metabolic process	3	96	45	18336	0.066666667	0.001682825	0.01592985
GO:0046628	positive regulation of insulin receptor signaling pathway	biological_process	regulation of biological process	2	96	12	18336	0.166666667	0.001730252	0.01592985
GO:0048599	oocyte development	biological_process	developmental process	2	96	12	18336	0.166666667	0.001730252	0.01592985
GO:0050732	negative regulation of peptidyl-tyrosine phosphorylation	biological_process	metabolic process	2	96	12	18336	0.166666667	0.001730252	0.01592985
GO:0061029	eyelid development in camera-type eye	biological_process	multicellular organismal process	2	96	12	18336	0.166666667	0.001730252	0.01592985
GO:0010862	positive regulation of pathway-restricted SMAD protein phosphorylation	biological_process	metabolic process	3	96	47	18336	0.063829787	0.001908504	0.0174546
GO:0001952	regulation of cell-matrix adhesion	biological_process	biological adhesion	2	96	13	18336	0.153846154	0.002037882	0.01815687
GO:0006476	protein deacetylation	biological_process	metabolic process	2	96	13	18336	0.153846154	0.002037882	0.01815687
GO:0048546	digestive tract morphogenesis	biological_process	developmental process	2	96	13	18336	0.153846154	0.002037882	0.01815687
GO:0060389	pathway-restricted SMAD protein phosphorylation	biological_process	metabolic process	2	96	13	18336	0.153846154	0.002037882	0.01815687
GO:0043524	negative regulation of neuron apoptotic process	biological_process	regulation of biological process	4	96	106	18336	0.037735849	0.002331507	0.02063982
GO:0009987	cellular process	biological_process	cellular process	2	96	14	18336	0.142857143	0.002369437	0.02071008
GO:0042789	mRNA transcription by RNA polymerase II	biological_process	metabolic process	2	96	14	18336	0.142857143	0.002369437	0.02071008
GO:0030900	forebrain development	biological_process	developmental process	3	96	52	18336	0.057692308	0.002552547	0.02203167
GO:0045669	positive regulation of osteoblast differentiation	biological_process	developmental process	3	96	52	18336	0.057692308	0.002552547	0.02203167
GO:0090090	negative regulation of canonical Wnt signaling pathway	biological_process	regulation of biological process	4	96	109	18336	0.036697248	0.002580125	0.02213138
GO:0048821	erythrocyte development	biological_process	developmental process	2	96	15	18336	0.133333333	0.002724664	0.02322692
GO:0001953	negative regulation of cell-matrix adhesion	biological_process	biological adhesion	2	96	16	18336	0.125	0.003103313	0.02613217
GO:0060441	epithelial tube branching involved in lung morphogenesis	biological_process	developmental process	2	96	16	18336	0.125	0.003103313	0.02613217
GO:0007389	pattern specification process	biological_process	developmental process	3	96	56	18336	0.053571429	0.003153739	0.02623683
GO:0042733	embryonic digit morphogenesis	biological_process	multicellular organismal process	3	96	56	18336	0.053571429	0.003153739	0.02623683
GO:0001172	transcription, RNA-templated	biological_process	metabolic process	1	96	1	18336	1	0.005235602	0.02677913
GO:0001649	osteoblast differentiation	biological_process	developmental process	3	96	64	18336	0.046875	0.004599531	0.02677913
GO:0001702	gastrulation with mouth forming second	biological_process	developmental process	2	96	18	18336	0.111111111	0.003929874	0.02677913
GO:0001840	neural plate development	biological_process	developmental process	1	96	1	18336	1	0.005235602	0.02677913
GO:0001923	B-1 B cell differentiation	biological_process	developmental process	1	96	1	18336	1	0.005235602	0.02677913
GO:0002344	B cell affinity maturation	biological_process	developmental process	1	96	1	18336	1	0.005235602	0.02677913
GO:0002651	positive regulation of tolerance induction to self antigen	biological_process	developmental process	1	96	1	18336	1	0.005235602	0.02677913
GO:0002663	positive regulation of B cell tolerance induction	biological_process	developmental process	1	96	1	18336	1	0.005235602	0.02677913
GO:0002684	positive regulation of immune system process	biological_process	regulation of biological process	1	96	1	18336	1	0.005235602	0.02677913
GO:0003190	atrioventricular valve formation	biological_process	developmental process	1	96	1	18336	1	0.005235602	0.02677913
GO:0003251	positive regulation of cell proliferation involved in heart valve morphogenesis	biological_process	developmental process	1	96	1	18336	1	0.005235602	0.02677913
GO:0003340	negative regulation of mesenchymal to epithelial transition involved in metanephros morphogenesis	biological_process	developmental process	1	96	1	18336	1	0.005235602	0.02677913
GO:0006343	establishment of chromatin silencing	biological_process	metabolic process	1	96	1	18336	1	0.005235602	0.02677913
GO:0006576	cellular biogenic amine metabolic process	biological_process	metabolic process	1	96	1	18336	1	0.005235602	0.02677913
GO:0006919	activation of cysteine-type endopeptidase activity involved in apoptotic process	biological_process	metabolic process	3	96	62	18336	0.048387097	0.004206703	0.02677913
GO:0007399	nervous system development	biological_process	developmental process	5	96	199	18336	0.025125628	0.003941319	0.02677913
GO:0007403	glial cell fate determination	biological_process	developmental process	1	96	1	18336	1	0.005235602	0.02677913
GO:0007422	peripheral nervous system development	biological_process	developmental process	2	96	18	18336	0.111111111	0.003929874	0.02677913
GO:0009070	serine family amino acid biosynthetic process	biological_process	metabolic process	1	96	1	18336	1	0.005235602	0.02677913
GO:0009267	cellular response to starvation	biological_process	response to stimulus	3	96	61	18336	0.049180328	0.004018247	0.02677913
GO:0010560	positive regulation of glycoprotein biosynthetic process	biological_process	metabolic process	1	96	1	18336	1	0.005235602	0.02677913
GO:0014034	neural crest cell fate commitment	biological_process	developmental process	1	96	1	18336	1	0.005235602	0.02677913
GO:0014042	positive regulation of neuron maturation	biological_process	developmental process	1	96	1	18336	1	0.005235602	0.02677913
GO:0014896	muscle hypertrophy	biological_process	multicellular organismal process	1	96	1	18336	1	0.005235602	0.02677913
GO:0018205	peptidyl-lysine modification	biological_process	metabolic process	1	96	1	18336	1	0.005235602	0.02677913
GO:0019858	cytosine metabolic process	biological_process	metabolic process	1	96	1	18336	1	0.005235602	0.02677913
GO:0022616	DNA strand elongation	biological_process	metabolic process	1	96	1	18336	1	0.005235602	0.02677913
GO:0030038	contractile actin filament bundle assembly	biological_process	cellular process	1	96	1	18336	1	0.005235602	0.02677913
GO:0030097	hemopoiesis	biological_process	developmental process	3	96	65	18336	0.046153846	0.004803988	0.02677913
GO:0030279	negative regulation of ossification	biological_process	regulation of biological process	2	96	18	18336	0.111111111	0.003929874	0.02677913
GO:0030335	positive regulation of cell migration	biological_process	regulation of biological process	5	96	200	18336	0.025	0.00402593	0.02677913
GO:0031069	hair follicle morphogenesis	biological_process	developmental process	2	96	20	18336	0.1	0.004847145	0.02677913
GO:0031086	nuclear-transcribed mRNA catabolic process, deadenylation-independent decay	biological_process	metabolic process	1	96	1	18336	1	0.005235602	0.02677913
GO:0032048	cardiolipin metabolic process	biological_process	metabolic process	1	96	1	18336	1	0.005235602	0.02677913
GO:0032331	negative regulation of chondrocyte differentiation	biological_process	developmental process	2	96	18	18336	0.111111111	0.003929874	0.02677913
GO:0032618	interleukin-15 production	biological_process	multicellular organismal process	1	96	1	18336	1	0.005235602	0.02677913
GO:0032764	negative regulation of mast cell cytokine production	biological_process	regulation of biological process	1	96	1	18336	1	0.005235602	0.02677913
GO:0032848	negative regulation of cellular pH reduction	biological_process	regulation of biological process	1	96	1	18336	1	0.005235602	0.02677913
GO:0033561	regulation of water loss via skin	biological_process	multicellular organismal process	1	96	1	18336	1	0.005235602	0.02677913
GO:0035024	negative regulation of Rho protein signal transduction	biological_process	regulation of biological process	2	96	19	18336	0.105263158	0.004377293	0.02677913
GO:0035094	response to nicotine	biological_process	response to stimulus	2	96	18	18336	0.111111111	0.003929874	0.02677913
GO:0035307	positive regulation of protein dephosphorylation	biological_process	metabolic process	2	96	20	18336	0.1	0.004847145	0.02677913
GO:0035329	hippo signaling	biological_process	regulation of biological process	2	96	19	18336	0.105263158	0.004377293	0.02677913
GO:0038002	endocrine signaling	biological_process	signaling	1	96	1	18336	1	0.005235602	0.02677913
GO:0040008	regulation of growth	biological_process	regulation of biological process	3	96	60	18336	0.05	0.003835037	0.02677913
GO:0042092	type 2 immune response	biological_process	immune system process	1	96	1	18336	1	0.005235602	0.02677913
GO:0042595	behavioral response to starvation	biological_process	response to stimulus	1	96	1	18336	1	0.005235602	0.02677913
GO:0042635	positive regulation of hair cycle	biological_process	regulation of biological process	1	96	1	18336	1	0.005235602	0.02677913
GO:0043067	regulation of programmed cell death	biological_process	regulation of biological process	1	96	1	18336	1	0.005235602	0.02677913
GO:0043375	CD8-positive, alpha-beta T cell lineage commitment	biological_process	developmental process	1	96	1	18336	1	0.005235602	0.02677913
GO:0043380	regulation of memory T cell differentiation	biological_process	developmental process	1	96	1	18336	1	0.005235602	0.02677913
GO:0044093	positive regulation of molecular function	biological_process	biological regulation	1	96	1	18336	1	0.005235602	0.02677913
GO:0044334	canonical Wnt signaling pathway involved in positive regulation of epithelial to mesenchymal transition	biological_process	developmental process	1	96	1	18336	1	0.005235602	0.02677913
GO:0044345	stromal-epithelial cell signaling involved in prostate gland development	biological_process	developmental process	1	96	1	18336	1	0.005235602	0.02677913
GO:0045453	bone resorption	biological_process	multicellular organismal process	2	96	19	18336	0.105263158	0.004377293	0.02677913
GO:0045685	regulation of glial cell differentiation	biological_process	developmental process	1	96	1	18336	1	0.005235602	0.02677913
GO:0045725	positive regulation of glycogen biosynthetic process	biological_process	metabolic process	2	96	17	18336	0.117647059	0.003505132	0.02677913
GO:0045840	positive regulation of mitotic nuclear division	biological_process	regulation of biological process	2	96	18	18336	0.111111111	0.003929874	0.02677913
GO:0046967	cytosol to ER transport	biological_process	localization	1	96	1	18336	1	0.005235602	0.02677913
GO:0048753	pigment granule organization	biological_process	pigmentation	1	96	1	18336	1	0.005235602	0.02677913
GO:0051884	regulation of timing of anagen	biological_process	developmental process	1	96	1	18336	1	0.005235602	0.02677913
GO:0052567	response to defense-related host reactive oxygen species production	biological_process	response to stimulus	1	96	1	18336	1	0.005235602	0.02677913
GO:0060283	negative regulation of oocyte development	biological_process	reproduction	1	96	1	18336	1	0.005235602	0.02677913
GO:0060324	face development	biological_process	developmental process	2	96	18	18336	0.111111111	0.003929874	0.02677913
GO:0060479	lung cell differentiation	biological_process	developmental process	1	96	1	18336	1	0.005235602	0.02677913
GO:0061040	female gonad morphogenesis	biological_process	developmental process	1	96	1	18336	1	0.005235602	0.02677913
GO:0061324	canonical Wnt signaling pathway involved in positive regulation of cardiac outflow tract cell proliferation	biological_process	developmental process	1	96	1	18336	1	0.005235602	0.02677913
GO:0061534	gamma-aminobutyric acid secretion, neurotransmission	biological_process	signaling	1	96	1	18336	1	0.005235602	0.02677913
GO:0061535	glutamate secretion, neurotransmission	biological_process	signaling	1	96	1	18336	1	0.005235602	0.02677913
GO:0061550	cranial ganglion development	biological_process	developmental process	1	96	1	18336	1	0.005235602	0.02677913
GO:0070371	ERK1 and ERK2 cascade	biological_process	metabolic process	2	96	18	18336	0.111111111	0.003929874	0.02677913
GO:0070374	positive regulation of ERK1 and ERK2 cascade	biological_process	metabolic process	5	96	205	18336	0.024390244	0.004468606	0.02677913
GO:0070932	histone H3 deacetylation	biological_process	cellular process	2	96	18	18336	0.111111111	0.003929874	0.02677913
GO:0071000	response to magnetism	biological_process	response to stimulus	1	96	1	18336	1	0.005235602	0.02677913
GO:0071305	cellular response to vitamin D	biological_process	cellular process	1	96	1	18336	1	0.005235602	0.02677913
GO:0071441	negative regulation of histone H3-K14 acetylation	biological_process	metabolic process	1	96	1	18336	1	0.005235602	0.02677913
GO:0071609	chemokine (C-C motif) ligand 5 production	biological_process	multicellular organismal process	1	96	1	18336	1	0.005235602	0.02677913
GO:0090246	convergent extension involved in somitogenesis	biological_process	developmental process	1	96	1	18336	1	0.005235602	0.02677913
GO:0090361	regulation of platelet-derived growth factor production	biological_process	regulation of biological process	1	96	1	18336	1	0.005235602	0.02677913
GO:0098597	observational learning	biological_process	behavior	1	96	1	18336	1	0.005235602	0.02677913
GO:0110059	negative regulation of blood vessel endothelial cell differentiation	biological_process	developmental process	1	96	1	18336	1	0.005235602	0.02677913
GO:1900163	positive regulation of phospholipid scramblase activity	biological_process	regulation of biological process	1	96	1	18336	1	0.005235602	0.02677913
GO:1901676	positive regulation of histone H3-K27 acetylation	biological_process	metabolic process	1	96	1	18336	1	0.005235602	0.02677913
GO:1901835	positive regulation of deadenylation-independent decapping of nuclear-transcribed mRNA	biological_process	metabolic process	1	96	1	18336	1	0.005235602	0.02677913
GO:1903407	negative regulation of sodium:potassium-exchanging ATPase activity	biological_process	regulation of biological process	1	96	1	18336	1	0.005235602	0.02677913
GO:1903408	positive regulation of sodium:potassium-exchanging ATPase activity	biological_process	regulation of biological process	1	96	1	18336	1	0.005235602	0.02677913
GO:1903704	negative regulation of production of siRNA involved in RNA interference	biological_process	metabolic process	1	96	1	18336	1	0.005235602	0.02677913
GO:1903839	positive regulation of mRNA 3'-UTR binding	biological_process	biological regulation	1	96	1	18336	1	0.005235602	0.02677913
GO:1904036	negative regulation of epithelial cell apoptotic process	biological_process	regulation of biological process	1	96	1	18336	1	0.005235602	0.02677913
GO:1904246	negative regulation of polynucleotide adenylyltransferase activity	biological_process	biological regulation	1	96	1	18336	1	0.005235602	0.02677913
GO:1904501	positive regulation of chromatin-mediated maintenance of transcription	biological_process	metabolic process	1	96	1	18336	1	0.005235602	0.02677913
GO:1904685	positive regulation of metalloendopeptidase activity	biological_process	metabolic process	1	96	1	18336	1	0.005235602	0.02677913
GO:1904793	regulation of euchromatin binding	biological_process	biological regulation	1	96	1	18336	1	0.005235602	0.02677913
GO:1904796	regulation of core promoter binding	biological_process	biological regulation	1	96	1	18336	1	0.005235602	0.02677913
GO:1905223	epicardium morphogenesis	biological_process	developmental process	1	96	1	18336	1	0.005235602	0.02677913
GO:1905305	negative regulation of cardiac myofibril assembly	biological_process	developmental process	1	96	1	18336	1	0.005235602	0.02677913
GO:1905314	semi-lunar valve development	biological_process	developmental process	1	96	1	18336	1	0.005235602	0.02677913
GO:1905317	inferior endocardial cushion morphogenesis	biological_process	developmental process	1	96	1	18336	1	0.005235602	0.02677913
GO:2000054	negative regulation of Wnt signaling pathway involved in dorsal/ventral axis specification	biological_process	developmental process	1	96	1	18336	1	0.005235602	0.02677913
GO:2000080	negative regulation of canonical Wnt signaling pathway involved in controlling type B pancreatic cell proliferation	biological_process	regulation of biological process	1	96	1	18336	1	0.005235602	0.02677913
GO:2000379	positive regulation of reactive oxygen species metabolic process	biological_process	metabolic process	2	96	19	18336	0.105263158	0.004377293	0.02677913
GO:2000655	negative regulation of cellular response to testosterone stimulus	biological_process	regulation of biological process	1	96	1	18336	1	0.005235602	0.02677913
GO:2000753	positive regulation of glucosylceramide catabolic process	biological_process	metabolic process	1	96	1	18336	1	0.005235602	0.02677913
GO:2000755	positive regulation of sphingomyelin catabolic process	biological_process	metabolic process	1	96	1	18336	1	0.005235602	0.02677913
GO:0032355	response to estradiol	biological_process	response to stimulus	2	96	21	18336	0.095238095	0.005339188	0.02691029
GO:0048844	artery morphogenesis	biological_process	developmental process	2	96	21	18336	0.095238095	0.005339188	0.02691029
GO:1904707	positive regulation of vascular smooth muscle cell proliferation	biological_process	regulation of biological process	2	96	21	18336	0.095238095	0.005339188	0.02691029
GO:2001234	negative regulation of apoptotic signaling pathway	biological_process	regulation of biological process	2	96	21	18336	0.095238095	0.005339188	0.02691029
GO:0009887	animal organ morphogenesis	biological_process	developmental process	3	96	69	18336	0.043478261	0.005676379	0.02850574
GO:0007569	cell aging	biological_process	developmental process	2	96	22	18336	0.090909091	0.005853181	0.0289722
GO:0042542	response to hydrogen peroxide	biological_process	response to stimulus	2	96	22	18336	0.090909091	0.005853181	0.0289722
GO:0048147	negative regulation of fibroblast proliferation	biological_process	regulation of biological process	2	96	22	18336	0.090909091	0.005853181	0.0289722
GO:0090200	positive regulation of release of cytochrome c from mitochondria	biological_process	regulation of biological process	2	96	22	18336	0.090909091	0.005853181	0.0289722
GO:0000187	activation of MAPK activity	biological_process	metabolic process	3	96	71	18336	0.042253521	0.006145845	0.03031219
GO:0002053	positive regulation of mesenchymal cell proliferation	biological_process	regulation of biological process	2	96	23	18336	0.086956522	0.006388887	0.03128742
GO:0071897	DNA biosynthetic process	biological_process	metabolic process	2	96	23	18336	0.086956522	0.006388887	0.03128742
GO:0033138	positive regulation of peptidyl-serine phosphorylation	biological_process	metabolic process	3	96	73	18336	0.04109589	0.006637872	0.03239188
GO:0008585	female gonad development	biological_process	reproduction	2	96	24	18336	0.083333333	0.006946068	0.03319211
GO:0008625	extrinsic apoptotic signaling pathway via death domain receptors	biological_process	regulation of biological process	2	96	24	18336	0.083333333	0.006946068	0.03319211
GO:0010971	positive regulation of G2/M transition of mitotic cell cycle	biological_process	regulation of biological process	2	96	24	18336	0.083333333	0.006946068	0.03319211
GO:0030878	thyroid gland development	biological_process	developmental process	2	96	24	18336	0.083333333	0.006946068	0.03319211
GO:0045648	positive regulation of erythrocyte differentiation	biological_process	developmental process	2	96	24	18336	0.083333333	0.006946068	0.03319211
GO:0051491	positive regulation of filopodium assembly	biological_process	regulation of biological process	2	96	24	18336	0.083333333	0.006946068	0.03319211
GO:0007275	multicellular organism development	biological_process	developmental process	7	96	427	18336	0.016393443	0.00713232	0.0339646
GO:0046330	positive regulation of JNK cascade	biological_process	metabolic process	3	96	76	18336	0.039473684	0.007418792	0.03520739
GO:0007492	endoderm development	biological_process	developmental process	2	96	25	18336	0.08	0.00752449	0.03522482
GO:0040014	regulation of multicellular organism growth	biological_process	developmental process	2	96	25	18336	0.08	0.00752449	0.03522482
GO:0051894	positive regulation of focal adhesion assembly	biological_process	biological adhesion	2	96	25	18336	0.08	0.00752449	0.03522482
GO:0090314	positive regulation of protein targeting to membrane	biological_process	regulation of biological process	2	96	25	18336	0.08	0.00752449	0.03522482
GO:0009791	post-embryonic development	biological_process	developmental process	3	96	77	18336	0.038961039	0.007690658	0.03588108
GO:0050821	protein stabilization	biological_process	biological regulation	4	96	149	18336	0.026845638	0.007807339	0.03630281
GO:0000720	pyrimidine dimer repair by nucleotide-excision repair	biological_process	metabolic process	1	96	2	18336	0.5	0.01044408	0.03679407
GO:0001544	initiation of primordial ovarian follicle growth	biological_process	developmental process	1	96	2	18336	0.5	0.01044408	0.03679407
GO:0001662	behavioral fear response	biological_process	behavior	2	96	28	18336	0.071428571	0.009384879	0.03679407
GO:0001754	eye photoreceptor cell differentiation	biological_process	developmental process	1	96	2	18336	0.5	0.01044408	0.03679407
GO:0001844	protein insertion into mitochondrial membrane involved in apoptotic signaling pathway	biological_process	regulation of biological process	1	96	2	18336	0.5	0.01044408	0.03679407
GO:0001937	negative regulation of endothelial cell proliferation	biological_process	regulation of biological process	2	96	26	18336	0.076923077	0.008123919	0.03679407
GO:0001976	neurological system process involved in regulation of systemic arterial blood pressure	biological_process	multicellular organismal process	1	96	2	18336	0.5	0.01044408	0.03679407
GO:0002479	antigen processing and presentation of exogenous peptide antigen via MHC class I, TAP-dependent	biological_process	immune system process	1	96	2	18336	0.5	0.01044408	0.03679407
GO:0002667	regulation of T cell anergy	biological_process	developmental process	1	96	2	18336	0.5	0.01044408	0.03679407
GO:0003220	left ventricular cardiac muscle tissue morphogenesis	biological_process	developmental process	1	96	2	18336	0.5	0.01044408	0.03679407
GO:0003252	negative regulation of cell proliferation involved in heart valve morphogenesis	biological_process	developmental process	1	96	2	18336	0.5	0.01044408	0.03679407
GO:0003430	growth plate cartilage chondrocyte growth	biological_process	developmental process	1	96	2	18336	0.5	0.01044408	0.03679407
GO:0006357	regulation of transcription by RNA polymerase II	biological_process	metabolic process	7	96	452	18336	0.015486726	0.00959111	0.03679407
GO:0006470	protein dephosphorylation	biological_process	metabolic process	4	96	161	18336	0.02484472	0.01018242	0.03679407
GO:0006808	regulation of nitrogen utilization	biological_process	regulation of biological process	1	96	2	18336	0.5	0.01044408	0.03679407
GO:0007089	traversing start control point of mitotic cell cycle	biological_process	regulation of biological process	1	96	2	18336	0.5	0.01044408	0.03679407
GO:0007420	brain development	biological_process	developmental process	4	96	151	18336	0.026490066	0.00817478	0.03679407
GO:0008104	protein localization	biological_process	localization	3	96	78	18336	0.038461538	0.007968351	0.03679407
GO:0008612	peptidyl-lysine modification to peptidyl-hypusine	biological_process	metabolic process	1	96	2	18336	0.5	0.01044408	0.03679407
GO:0009069	serine family amino acid metabolic process	biological_process	metabolic process	1	96	2	18336	0.5	0.01044408	0.03679407
GO:0009257	10-formyltetrahydrofolate biosynthetic process	biological_process	metabolic process	1	96	2	18336	0.5	0.01044408	0.03679407
GO:0009386	translational attenuation	biological_process	metabolic process	1	96	2	18336	0.5	0.01044408	0.03679407
GO:0009405	pathogenesis	biological_process	multi-organism process	1	96	2	18336	0.5	0.01044408	0.03679407
GO:0010559	regulation of glycoprotein biosynthetic process	biological_process	metabolic process	1	96	2	18336	0.5	0.01044408	0.03679407
GO:0010634	positive regulation of epithelial cell migration	biological_process	regulation of biological process	2	96	26	18336	0.076923077	0.008123919	0.03679407
GO:0010909	positive regulation of heparan sulfate proteoglycan biosynthetic process	biological_process	metabolic process	1	96	2	18336	0.5	0.01044408	0.03679407
GO:0010934	macrophage cytokine production	biological_process	immune system process	1	96	2	18336	0.5	0.01044408	0.03679407
GO:0010975	regulation of neuron projection development	biological_process	developmental process	2	96	28	18336	0.071428571	0.009384879	0.03679407
GO:0014916	regulation of lung blood pressure	biological_process	multicellular organismal process	1	96	2	18336	0.5	0.01044408	0.03679407
GO:0021649	vestibulocochlear nerve structural organization	biological_process	developmental process	1	96	2	18336	0.5	0.01044408	0.03679407
GO:0030513	positive regulation of BMP signaling pathway	biological_process	metabolic process	2	96	29	18336	0.068965517	0.01004595	0.03679407
GO:0030997	regulation of centriole-centriole cohesion	biological_process	regulation of biological process	1	96	2	18336	0.5	0.01044408	0.03679407
GO:0031061	negative regulation of histone methylation	biological_process	metabolic process	1	96	2	18336	0.5	0.01044408	0.03679407
GO:0031393	negative regulation of prostaglandin biosynthetic process	biological_process	metabolic process	1	96	2	18336	0.5	0.01044408	0.03679407
GO:0032147	activation of protein kinase activity	biological_process	metabolic process	3	96	84	18336	0.035714286	0.0097584	0.03679407
GO:0032212	positive regulation of telomere maintenance via telomerase	biological_process	metabolic process	2	96	28	18336	0.071428571	0.009384879	0.03679407
GO:0032613	interleukin-10 production	biological_process	multicellular organismal process	1	96	2	18336	0.5	0.01044408	0.03679407
GO:0032615	interleukin-12 production	biological_process	multicellular organismal process	1	96	2	18336	0.5	0.01044408	0.03679407
GO:0033158	regulation of protein import into nucleus, translocation	biological_process	regulation of biological process	1	96	2	18336	0.5	0.01044408	0.03679407
GO:0034391	regulation of smooth muscle cell apoptotic process	biological_process	regulation of biological process	1	96	2	18336	0.5	0.01044408	0.03679407
GO:0035358	regulation of peroxisome proliferator activated receptor signaling pathway	biological_process	regulation of biological process	1	96	2	18336	0.5	0.01044408	0.03679407
GO:0042538	hyperosmotic salinity response	biological_process	response to stimulus	1	96	2	18336	0.5	0.01044408	0.03679407
GO:0043331	response to dsRNA	biological_process	response to stimulus	1	96	2	18336	0.5	0.01044408	0.03679407
GO:0045578	negative regulation of B cell differentiation	biological_process	developmental process	1	96	2	18336	0.5	0.01044408	0.03679407
GO:0045765	regulation of angiogenesis	biological_process	developmental process	2	96	28	18336	0.071428571	0.009384879	0.03679407
GO:0045906	negative regulation of vasoconstriction	biological_process	regulation of biological process	1	96	2	18336	0.5	0.01044408	0.03679407
GO:0046671	negative regulation of retinal cell programmed cell death	biological_process	developmental process	1	96	2	18336	0.5	0.01044408	0.03679407
GO:0046851	negative regulation of bone remodeling	biological_process	regulation of biological process	1	96	2	18336	0.5	0.01044408	0.03679407
GO:0048087	positive regulation of developmental pigmentation	biological_process	regulation of biological process	1	96	2	18336	0.5	0.01044408	0.03679407
GO:0048663	neuron fate commitment	biological_process	developmental process	2	96	27	18336	0.074074074	0.008744126	0.03679407
GO:0051097	negative regulation of helicase activity	biological_process	biological regulation	1	96	2	18336	0.5	0.01044408	0.03679407
GO:0051252	regulation of RNA metabolic process	biological_process	metabolic process	1	96	2	18336	0.5	0.01044408	0.03679407
GO:0051490	negative regulation of filopodium assembly	biological_process	regulation of biological process	1	96	2	18336	0.5	0.01044408	0.03679407
GO:0051897	positive regulation of protein kinase B signaling	biological_process	regulation of biological process	3	96	81	18336	0.037037037	0.008836674	0.03679407
GO:0060242	contact inhibition	biological_process	cellular process	1	96	2	18336	0.5	0.01044408	0.03679407
GO:0060433	bronchus development	biological_process	developmental process	1	96	2	18336	0.5	0.01044408	0.03679407
GO:0060434	bronchus morphogenesis	biological_process	developmental process	1	96	2	18336	0.5	0.01044408	0.03679407
GO:0060443	mammary gland morphogenesis	biological_process	developmental process	1	96	2	18336	0.5	0.01044408	0.03679407
GO:0060532	bronchus cartilage development	biological_process	developmental process	1	96	2	18336	0.5	0.01044408	0.03679407
GO:0060947	cardiac vascular smooth muscle cell differentiation	biological_process	developmental process	1	96	2	18336	0.5	0.01044408	0.03679407
GO:0060978	angiogenesis involved in coronary vascular morphogenesis	biological_process	developmental process	1	96	2	18336	0.5	0.01044408	0.03679407
GO:0061047	positive regulation of branching involved in lung morphogenesis	biological_process	developmental process	1	96	2	18336	0.5	0.01044408	0.03679407
GO:0061051	positive regulation of cell growth involved in cardiac muscle cell development	biological_process	developmental process	1	96	2	18336	0.5	0.01044408	0.03679407
GO:0061145	lung smooth muscle development	biological_process	developmental process	1	96	2	18336	0.5	0.01044408	0.03679407
GO:0061647	histone H3-K9 modification	biological_process	metabolic process	1	96	2	18336	0.5	0.01044408	0.03679407
GO:0070059	intrinsic apoptotic signaling pathway in response to endoplasmic reticulum stress	biological_process	regulation of biological process	2	96	27	18336	0.074074074	0.008744126	0.03679407
GO:0070602	regulation of centromeric sister chromatid cohesion	biological_process	regulation of biological process	1	96	2	18336	0.5	0.01044408	0.03679407
GO:0071480	cellular response to gamma radiation	biological_process	response to stimulus	2	96	26	18336	0.076923077	0.008123919	0.03679407
GO:0072033	renal vesicle formation	biological_process	developmental process	1	96	2	18336	0.5	0.01044408	0.03679407
GO:0072053	renal inner medulla development	biological_process	developmental process	1	96	2	18336	0.5	0.01044408	0.03679407
GO:0072054	renal outer medulla development	biological_process	developmental process	1	96	2	18336	0.5	0.01044408	0.03679407
GO:0072079	nephron tubule formation	biological_process	developmental process	1	96	2	18336	0.5	0.01044408	0.03679407
GO:0072134	nephrogenic mesenchyme morphogenesis	biological_process	developmental process	1	96	2	18336	0.5	0.01044408	0.03679407
GO:0072182	regulation of nephron tubule epithelial cell differentiation	biological_process	developmental process	1	96	2	18336	0.5	0.01044408	0.03679407
GO:0072717	cellular response to actinomycin D	biological_process	response to stimulus	1	96	2	18336	0.5	0.01044408	0.03679407
GO:0090063	positive regulation of microtubule nucleation	biological_process	regulation of biological process	1	96	2	18336	0.5	0.01044408	0.03679407
GO:0090650	cellular response to oxygen-glucose deprivation	biological_process	response to stimulus	1	96	2	18336	0.5	0.01044408	0.03679407
GO:0097192	extrinsic apoptotic signaling pathway in absence of ligand	biological_process	regulation of biological process	2	96	27	18336	0.074074074	0.008744126	0.03679407
GO:1901215	negative regulation of neuron death	biological_process	regulation of biological process	2	96	28	18336	0.071428571	0.009384879	0.03679407
GO:1902172	regulation of keratinocyte apoptotic process	biological_process	regulation of biological process	1	96	2	18336	0.5	0.01044408	0.03679407
GO:1904075	positive regulation of trophectodermal cell proliferation	biological_process	developmental process	1	96	2	18336	0.5	0.01044408	0.03679407
GO:1904835	dorsal root ganglion morphogenesis	biological_process	developmental process	1	96	2	18336	0.5	0.01044408	0.03679407
GO:1904956	regulation of midbrain dopaminergic neuron differentiation	biological_process	developmental process	1	96	2	18336	0.5	0.01044408	0.03679407
GO:1905075	positive regulation of tight junction disassembly	biological_process	regulation of biological process	1	96	2	18336	0.5	0.01044408	0.03679407
GO:1905460	negative regulation of vascular associated smooth muscle cell apoptotic process	biological_process	regulation of biological process	1	96	2	18336	0.5	0.01044408	0.03679407
GO:1905643	positive regulation of DNA methylation	biological_process	metabolic process	1	96	2	18336	0.5	0.01044408	0.03679407
GO:1905818	regulation of chromosome separation	biological_process	regulation of biological process	1	96	2	18336	0.5	0.01044408	0.03679407
GO:1990619	histone H3-K9 deacetylation	biological_process	metabolic process	1	96	2	18336	0.5	0.01044408	0.03679407
GO:1990791	dorsal root ganglion development	biological_process	developmental process	1	96	2	18336	0.5	0.01044408	0.03679407
GO:2000017	positive regulation of determination of dorsal identity	biological_process	developmental process	1	96	2	18336	0.5	0.01044408	0.03679407
GO:2000041	negative regulation of planar cell polarity pathway involved in axis elongation	biological_process	negative regulation of biological process	1	96	2	18336	0.5	0.01044408	0.03679407
GO:2000111	positive regulation of macrophage apoptotic process	biological_process	regulation of biological process	1	96	2	18336	0.5	0.01044408	0.03679407
GO:2000392	regulation of lamellipodium morphogenesis	biological_process	developmental process	1	96	2	18336	0.5	0.01044408	0.03679407
GO:2000563	positive regulation of CD4-positive, alpha-beta T cell proliferation	biological_process	biological adhesion	1	96	2	18336	0.5	0.01044408	0.03679407
GO:2001243	negative regulation of intrinsic apoptotic signaling pathway	biological_process	regulation of biological process	2	96	28	18336	0.071428571	0.009384879	0.03679407
GO:0000077	DNA damage checkpoint	biological_process	regulation of biological process	2	96	30	18336	0.066666667	0.01072712	0.03715257
GO:0007160	cell-matrix adhesion	biological_process	biological adhesion	3	96	87	18336	0.034482759	0.01073416	0.03715257
GO:0007566	embryo implantation	biological_process	developmental process	2	96	30	18336	0.066666667	0.01072712	0.03715257
GO:0010507	negative regulation of autophagy	biological_process	metabolic process	2	96	30	18336	0.066666667	0.01072712	0.03715257
GO:0033077	T cell differentiation in thymus	biological_process	developmental process	2	96	30	18336	0.066666667	0.01072712	0.03715257
GO:0045595	regulation of cell differentiation	biological_process	developmental process	2	96	30	18336	0.066666667	0.01072712	0.03715257
GO:0051881	regulation of mitochondrial membrane potential	biological_process	biological regulation	2	96	30	18336	0.066666667	0.01072712	0.03715257
GO:0006325	chromatin organization	biological_process	cellular process	4	96	166	18336	0.024096386	0.01129613	0.03899989
GO:0002088	lens development in camera-type eye	biological_process	developmental process	2	96	31	18336	0.064516129	0.01142816	0.03916201
GO:0051973	positive regulation of telomerase activity	biological_process	metabolic process	2	96	31	18336	0.064516129	0.01142816	0.03916201
GO:0071479	cellular response to ionizing radiation	biological_process	response to stimulus	2	96	31	18336	0.064516129	0.01142816	0.03916201
GO:0001656	metanephros development	biological_process	developmental process	2	96	32	18336	0.0625	0.01214884	0.0410209
GO:0001707	mesoderm formation	biological_process	developmental process	2	96	32	18336	0.0625	0.01214884	0.0410209
GO:0031663	lipopolysaccharide-mediated signaling pathway	biological_process	regulation of biological process	2	96	32	18336	0.0625	0.01214884	0.0410209
GO:0045597	positive regulation of cell differentiation	biological_process	developmental process	2	96	32	18336	0.0625	0.01214884	0.0410209
GO:0071773	cellular response to BMP stimulus	biological_process	response to stimulus	2	96	32	18336	0.0625	0.01214884	0.0410209
GO:2001244	positive regulation of intrinsic apoptotic signaling pathway	biological_process	regulation of biological process	2	96	32	18336	0.0625	0.01214884	0.0410209
GO:0040018	positive regulation of multicellular organism growth	biological_process	developmental process	2	96	33	18336	0.060606061	0.01288896	0.04309844
GO:0046326	positive regulation of glucose import	biological_process	regulation of biological process	2	96	33	18336	0.060606061	0.01288896	0.04309844
GO:0048286	lung alveolus development	biological_process	developmental process	2	96	33	18336	0.060606061	0.01288896	0.04309844
GO:0070301	cellular response to hydrogen peroxide	biological_process	response to stimulus	2	96	33	18336	0.060606061	0.01288896	0.04309844
GO:0035335	peptidyl-tyrosine dephosphorylation	biological_process	metabolic process	3	96	94	18336	0.031914894	0.01322412	0.04411234
GO:0001525	angiogenesis	biological_process	developmental process	4	96	179	18336	0.022346369	0.0145506	0.04467681
GO:0001541	ovarian follicle development	biological_process	developmental process	2	96	34	18336	0.058823529	0.01364828	0.04467681
GO:0002366	leukocyte activation involved in immune response	biological_process	immune system process	1	96	3	18336	0.333333333	0.01562556	0.04467681
GO:0002666	positive regulation of T cell tolerance induction	biological_process	developmental process	1	96	3	18336	0.333333333	0.01562556	0.04467681
GO:0003274	endocardial cushion fusion	biological_process	developmental process	1	96	3	18336	0.333333333	0.01562556	0.04467681
GO:0006278	RNA-dependent DNA biosynthetic process	biological_process	metabolic process	1	96	3	18336	0.333333333	0.01562556	0.04467681
GO:0006642	triglyceride mobilization	biological_process	metabolic process	1	96	3	18336	0.333333333	0.01562556	0.04467681
GO:0010523	negative regulation of calcium ion transport into cytosol	biological_process	regulation of biological process	1	96	3	18336	0.333333333	0.01562556	0.04467681
GO:0010574	regulation of vascular endothelial growth factor production	biological_process	regulation of biological process	1	96	3	18336	0.333333333	0.01562556	0.04467681
GO:0010758	regulation of macrophage chemotaxis	biological_process	regulation of biological process	1	96	3	18336	0.333333333	0.01562556	0.04467681
GO:0021747	cochlear nucleus development	biological_process	developmental process	1	96	3	18336	0.333333333	0.01562556	0.04467681
GO:0021828	gonadotrophin-releasing hormone neuronal migration to the hypothalamus	biological_process	developmental process	1	96	3	18336	0.333333333	0.01562556	0.04467681
GO:0022009	central nervous system vasculogenesis	biological_process	developmental process	1	96	3	18336	0.333333333	0.01562556	0.04467681
GO:0023021	termination of signal transduction	biological_process	regulation of biological process	1	96	3	18336	0.333333333	0.01562556	0.04467681
GO:0030182	neuron differentiation	biological_process	developmental process	3	96	98	18336	0.030612245	0.01478265	0.04467681
GO:0030217	T cell differentiation	biological_process	developmental process	2	96	34	18336	0.058823529	0.01364828	0.04467681
GO:0031937	positive regulation of chromatin silencing	biological_process	metabolic process	1	96	3	18336	0.333333333	0.01562556	0.04467681
GO:0032071	regulation of endodeoxyribonuclease activity	biological_process	metabolic process	1	96	3	18336	0.333333333	0.01562556	0.04467681
GO:0032774	RNA biosynthetic process	biological_process	metabolic process	1	96	3	18336	0.333333333	0.01562556	0.04467681
GO:0033686	positive regulation of luteinizing hormone secretion	biological_process	regulation of biological process	1	96	3	18336	0.333333333	0.01562556	0.04467681
GO:0035021	negative regulation of Rac protein signal transduction	biological_process	regulation of biological process	1	96	3	18336	0.333333333	0.01562556	0.04467681
GO:0035022	positive regulation of Rac protein signal transduction	biological_process	regulation of biological process	1	96	3	18336	0.333333333	0.01562556	0.04467681
GO:0035112	genitalia morphogenesis	biological_process	developmental process	1	96	3	18336	0.333333333	0.01562556	0.04467681
GO:0036023	embryonic skeletal limb joint morphogenesis	biological_process	developmental process	1	96	3	18336	0.333333333	0.01562556	0.04467681
GO:0038028	insulin receptor signaling pathway via phosphatidylinositol 3-kinase	biological_process	regulation of biological process	1	96	3	18336	0.333333333	0.01562556	0.04467681
GO:0043473	pigmentation	biological_process	pigmentation	2	96	35	18336	0.057142857	0.01442659	0.04467681
GO:0046929	negative regulation of neurotransmitter secretion	biological_process	regulation of biological process	1	96	3	18336	0.333333333	0.01562556	0.04467681
GO:0048294	negative regulation of isotype switching to IgE isotypes	biological_process	developmental process	1	96	3	18336	0.333333333	0.01562556	0.04467681
GO:0048859	formation of anatomical boundary	biological_process	developmental process	1	96	3	18336	0.333333333	0.01562556	0.04467681
GO:0048861	leukemia inhibitory factor signaling pathway	biological_process	regulation of biological process	1	96	3	18336	0.333333333	0.01562556	0.04467681
GO:0050432	catecholamine secretion	biological_process	localization	1	96	3	18336	0.333333333	0.01562556	0.04467681
GO:0050779	RNA destabilization	biological_process	metabolic process	1	96	3	18336	0.333333333	0.01562556	0.04467681
GO:0051091	positive regulation of DNA-binding transcription factor activity	biological_process	metabolic process	3	96	98	18336	0.030612245	0.01478265	0.04467681
GO:0051450	myoblast proliferation	biological_process	cell proliferation	1	96	3	18336	0.333333333	0.01562556	0.04467681
GO:0051797	regulation of hair follicle development	biological_process	developmental process	1	96	3	18336	0.333333333	0.01562556	0.04467681
GO:0060066	oviduct development	biological_process	reproduction	1	96	3	18336	0.333333333	0.01562556	0.04467681
GO:0060291	long-term synaptic potentiation	biological_process	regulation of biological process	2	96	34	18336	0.058823529	0.01364828	0.04467681
GO:0060397	JAK-STAT cascade involved in growth hormone signaling pathway	biological_process	regulation of biological process	1	96	3	18336	0.333333333	0.01562556	0.04467681
GO:0060492	lung induction	biological_process	developmental process	1	96	3	18336	0.333333333	0.01562556	0.04467681
GO:0060769	positive regulation of epithelial cell proliferation involved in prostate gland development	biological_process	reproduction	1	96	3	18336	0.333333333	0.01562556	0.04467681
GO:0060916	mesenchymal cell proliferation involved in lung development	biological_process	developmental process	1	96	3	18336	0.333333333	0.01562556	0.04467681
GO:0061308	cardiac neural crest cell development involved in heart development	biological_process	developmental process	1	96	3	18336	0.333333333	0.01562556	0.04467681
GO:0061448	connective tissue development	biological_process	developmental process	1	96	3	18336	0.333333333	0.01562556	0.04467681
GO:0070487	monocyte aggregation	biological_process	biological adhesion	1	96	3	18336	0.333333333	0.01562556	0.04467681
GO:0070849	response to epidermal growth factor	biological_process	response to stimulus	1	96	3	18336	0.333333333	0.01562556	0.04467681
GO:0070857	regulation of bile acid biosynthetic process	biological_process	metabolic process	1	96	3	18336	0.333333333	0.01562556	0.04467681
GO:0070945	neutrophil mediated killing of gram-negative bacterium	biological_process	immune system process	1	96	3	18336	0.333333333	0.01562556	0.04467681
GO:0071310	cellular response to organic substance	biological_process	response to stimulus	2	96	36	18336	0.055555556	0.01522368	0.04467681
GO:0071466	cellular response to xenobiotic stimulus	biological_process	response to stimulus	1	96	3	18336	0.333333333	0.01562556	0.04467681
GO:0071930	negative regulation of transcription involved in G1/S transition of mitotic cell cycle	biological_process	metabolic process	1	96	3	18336	0.333333333	0.01562556	0.04467681
GO:0072108	positive regulation of mesenchymal to epithelial transition involved in metanephros morphogenesis	biological_process	developmental process	1	96	3	18336	0.333333333	0.01562556	0.04467681
GO:0072133	metanephric mesenchyme morphogenesis	biological_process	developmental process	1	96	3	18336	0.333333333	0.01562556	0.04467681
GO:0086013	membrane repolarization during cardiac muscle cell action potential	biological_process	localization	1	96	3	18336	0.333333333	0.01562556	0.04467681
GO:0090400	stress-induced premature senescence	biological_process	developmental process	1	96	3	18336	0.333333333	0.01562556	0.04467681
GO:0097374	sensory neuron axon guidance	biological_process	developmental process	1	96	3	18336	0.333333333	0.01562556	0.04467681
GO:1900222	negative regulation of amyloid-beta clearance	biological_process	regulation of biological process	1	96	3	18336	0.333333333	0.01562556	0.04467681
GO:1900625	positive regulation of monocyte aggregation	biological_process	biological adhesion	1	96	3	18336	0.333333333	0.01562556	0.04467681
GO:1900740	positive regulation of protein insertion into mitochondrial membrane involved in apoptotic signaling pathway	biological_process	regulation of biological process	1	96	3	18336	0.333333333	0.01562556	0.04467681
GO:1901856	negative regulation of cellular respiration	biological_process	metabolic process	1	96	3	18336	0.333333333	0.01562556	0.04467681
GO:1902731	negative regulation of chondrocyte proliferation	biological_process	regulation of biological process	1	96	3	18336	0.333333333	0.01562556	0.04467681
GO:1903375	facioacoustic ganglion development	biological_process	developmental process	1	96	3	18336	0.333333333	0.01562556	0.04467681
GO:1903765	negative regulation of potassium ion export across plasma membrane	biological_process	regulation of biological process	1	96	3	18336	0.333333333	0.01562556	0.04467681
GO:1903896	positive regulation of IRE1-mediated unfolded protein response	biological_process	regulation of biological process	1	96	3	18336	0.333333333	0.01562556	0.04467681
GO:1904179	positive regulation of adipose tissue development	biological_process	developmental process	1	96	3	18336	0.333333333	0.01562556	0.04467681
GO:1904582	positive regulation of intracellular mRNA localization	biological_process	regulation of biological process	1	96	3	18336	0.333333333	0.01562556	0.04467681
GO:1904751	positive regulation of protein localization to nucleolus	biological_process	regulation of biological process	1	96	3	18336	0.333333333	0.01562556	0.04467681
GO:2000210	positive regulation of anoikis	biological_process	regulation of biological process	1	96	3	18336	0.333333333	0.01562556	0.04467681
GO:2000619	negative regulation of histone H4-K16 acetylation	biological_process	metabolic process	1	96	3	18336	0.333333333	0.01562556	0.04467681
GO:2000820	negative regulation of transcription from RNA polymerase II promoter involved in smooth muscle cell differentiation	biological_process	developmental process	1	96	3	18336	0.333333333	0.01562556	0.04467681
GO:0034097	response to cytokine	biological_process	response to stimulus	2	96	37	18336	0.054054054	0.01603934	0.04567078
GO:0060173	limb development	biological_process	developmental process	2	96	37	18336	0.054054054	0.01603934	0.04567078
GO:0001657	ureteric bud development	biological_process	developmental process	2	96	38	18336	0.052631579	0.01687334	0.04775017
GO:0042149	cellular response to glucose starvation	biological_process	response to stimulus	2	96	38	18336	0.052631579	0.01687334	0.04775017
GO:0048511	rhythmic process	biological_process	rhythmic process	2	96	38	18336	0.052631579	0.01687334	0.04775017
GO:0030155	regulation of cell adhesion	biological_process	biological adhesion	2	96	39	18336	0.051282051	0.01772548	0.04972292
GO:0034446	substrate adhesion-dependent cell spreading	biological_process	developmental process	2	96	39	18336	0.051282051	0.01772548	0.04972292
GO:0043124	negative regulation of I-kappaB kinase/NF-kappaB signaling	biological_process	negative regulation of biological process	2	96	39	18336	0.051282051	0.01772548	0.04972292
GO:0048146	positive regulation of fibroblast proliferation	biological_process	regulation of biological process	2	96	39	18336	0.051282051	0.01772548	0.04972292
GO:0098609	cell-cell adhesion	biological_process	biological adhesion	3	96	105	18336	0.028571429	0.01775047	0.04972292
GO:0001547	antral ovarian follicle growth	biological_process	developmental process	1	96	4	18336	0.25	0.0207802	0.05088201
GO:0001764	neuron migration	biological_process	developmental process	3	96	107	18336	0.028037383	0.01865496	0.05088201
GO:0002326	B cell lineage commitment	biological_process	developmental process	1	96	4	18336	0.25	0.0207802	0.05088201
GO:0002521	leukocyte differentiation	biological_process	developmental process	1	96	4	18336	0.25	0.0207802	0.05088201
GO:0003257	positive regulation of transcription from RNA polymerase II promoter involved in myocardial precursor cell differentiation	biological_process	developmental process	1	96	4	18336	0.25	0.0207802	0.05088201
GO:0003266	regulation of secondary heart field cardioblast proliferation	biological_process	developmental process	1	96	4	18336	0.25	0.0207802	0.05088201
GO:0003338	metanephros morphogenesis	biological_process	developmental process	1	96	4	18336	0.25	0.0207802	0.05088201
GO:0003360	brainstem development	biological_process	developmental process	1	96	4	18336	0.25	0.0207802	0.05088201
GO:0006282	regulation of DNA repair	biological_process	metabolic process	1	96	4	18336	0.25	0.0207802	0.05088201
GO:0006344	maintenance of chromatin silencing	biological_process	metabolic process	1	96	4	18336	0.25	0.0207802	0.05088201
GO:0006555	methionine metabolic process	biological_process	metabolic process	1	96	4	18336	0.25	0.0207802	0.05088201
GO:0006582	melanin metabolic process	biological_process	metabolic process	1	96	4	18336	0.25	0.0207802	0.05088201
GO:0007406	negative regulation of neuroblast proliferation	biological_process	developmental process	1	96	4	18336	0.25	0.0207802	0.05088201
GO:0010735	positive regulation of transcription via serum response element binding	biological_process	metabolic process	1	96	4	18336	0.25	0.0207802	0.05088201
GO:0010883	regulation of lipid storage	biological_process	regulation of biological process	1	96	4	18336	0.25	0.0207802	0.05088201
GO:0015793	glycerol transport	biological_process	localization	1	96	4	18336	0.25	0.0207802	0.05088201
GO:0015840	urea transport	biological_process	localization	1	96	4	18336	0.25	0.0207802	0.05088201
GO:0019230	proprioception	biological_process	multicellular organismal process	1	96	4	18336	0.25	0.0207802	0.05088201
GO:0019346	transsulfuration	biological_process	metabolic process	1	96	4	18336	0.25	0.0207802	0.05088201
GO:0021764	amygdala development	biological_process	developmental process	1	96	4	18336	0.25	0.0207802	0.05088201
GO:0022028	tangential migration from the subventricular zone to the olfactory bulb	biological_process	developmental process	1	96	4	18336	0.25	0.0207802	0.05088201
GO:0022898	regulation of transmembrane transporter activity	biological_process	regulation of biological process	1	96	4	18336	0.25	0.0207802	0.05088201
GO:0030641	regulation of cellular pH	biological_process	cellular process	1	96	4	18336	0.25	0.0207802	0.05088201
GO:0030879	mammary gland development	biological_process	developmental process	2	96	40	18336	0.05	0.01859556	0.05088201
GO:0031175	neuron projection development	biological_process	developmental process	3	96	109	18336	0.027522936	0.01958468	0.05088201
GO:0031648	protein destabilization	biological_process	biological regulation	2	96	42	18336	0.047619048	0.02038868	0.05088201
GO:0032079	positive regulation of endodeoxyribonuclease activity	biological_process	metabolic process	1	96	4	18336	0.25	0.0207802	0.05088201
GO:0032909	regulation of transforming growth factor beta2 production	biological_process	regulation of biological process	1	96	4	18336	0.25	0.0207802	0.05088201
GO:0033088	negative regulation of immature T cell proliferation in thymus	biological_process	developmental process	1	96	4	18336	0.25	0.0207802	0.05088201
GO:0034392	negative regulation of smooth muscle cell apoptotic process	biological_process	regulation of biological process	1	96	4	18336	0.25	0.0207802	0.05088201
GO:0035020	regulation of Rac protein signal transduction	biological_process	regulation of biological process	1	96	4	18336	0.25	0.0207802	0.05088201
GO:0035630	bone mineralization involved in bone maturation	biological_process	developmental process	1	96	4	18336	0.25	0.0207802	0.05088201
GO:0036486	ventral trunk neural crest cell migration	biological_process	developmental process	1	96	4	18336	0.25	0.0207802	0.05088201
GO:0038127	ERBB signaling pathway	biological_process	regulation of biological process	1	96	4	18336	0.25	0.0207802	0.05088201
GO:0042501	serine phosphorylation of STAT protein	biological_process	metabolic process	1	96	4	18336	0.25	0.0207802	0.05088201
GO:0043406	positive regulation of MAP kinase activity	biological_process	metabolic process	2	96	40	18336	0.05	0.01859556	0.05088201
GO:0043535	regulation of blood vessel endothelial cell migration	biological_process	locomotion	1	96	4	18336	0.25	0.0207802	0.05088201
GO:0045085	negative regulation of interleukin-2 biosynthetic process	biological_process	metabolic process	1	96	4	18336	0.25	0.0207802	0.05088201
GO:0045785	positive regulation of cell adhesion	biological_process	biological adhesion	2	96	42	18336	0.047619048	0.02038868	0.05088201
GO:0045976	negative regulation of mitotic cell cycle, embryonic	biological_process	developmental process	1	96	4	18336	0.25	0.0207802	0.05088201
GO:0046546	development of primary male sexual characteristics	biological_process	developmental process	1	96	4	18336	0.25	0.0207802	0.05088201
GO:0046881	positive regulation of follicle-stimulating hormone secretion	biological_process	regulation of biological process	1	96	4	18336	0.25	0.0207802	0.05088201
GO:0048842	positive regulation of axon extension involved in axon guidance	biological_process	developmental process	1	96	4	18336	0.25	0.0207802	0.05088201
GO:0050793	regulation of developmental process	biological_process	developmental process	1	96	4	18336	0.25	0.0207802	0.05088201
GO:0051098	regulation of binding	biological_process	biological regulation	1	96	4	18336	0.25	0.0207802	0.05088201
GO:0051138	positive regulation of NK T cell differentiation	biological_process	developmental process	1	96	4	18336	0.25	0.0207802	0.05088201
GO:0060019	radial glial cell differentiation	biological_process	developmental process	1	96	4	18336	0.25	0.0207802	0.05088201
GO:0060393	regulation of pathway-restricted SMAD protein phosphorylation	biological_process	metabolic process	1	96	4	18336	0.25	0.0207802	0.05088201
GO:0060534	trachea cartilage development	biological_process	developmental process	1	96	4	18336	0.25	0.0207802	0.05088201
GO:0060708	spongiotrophoblast differentiation	biological_process	developmental process	1	96	4	18336	0.25	0.0207802	0.05088201
GO:0060763	mammary duct terminal end bud growth	biological_process	developmental process	1	96	4	18336	0.25	0.0207802	0.05088201
GO:0060841	venous blood vessel development	biological_process	developmental process	1	96	4	18336	0.25	0.0207802	0.05088201
GO:0071364	cellular response to epidermal growth factor stimulus	biological_process	response to stimulus	2	96	42	18336	0.047619048	0.02038868	0.05088201
GO:0071447	cellular response to hydroperoxide	biological_process	response to stimulus	1	96	4	18336	0.25	0.0207802	0.05088201
GO:0071504	cellular response to heparin	biological_process	response to stimulus	1	96	4	18336	0.25	0.0207802	0.05088201
GO:0090175	regulation of establishment of planar polarity	biological_process	developmental process	1	96	4	18336	0.25	0.0207802	0.05088201
GO:0090244	Wnt signaling pathway involved in somitogenesis	biological_process	regulation of biological process	1	96	4	18336	0.25	0.0207802	0.05088201
GO:0090312	positive regulation of protein deacetylation	biological_process	metabolic process	1	96	4	18336	0.25	0.0207802	0.05088201
GO:0090335	regulation of brown fat cell differentiation	biological_process	developmental process	1	96	4	18336	0.25	0.0207802	0.05088201
GO:0097490	sympathetic neuron projection extension	biological_process	developmental process	1	96	4	18336	0.25	0.0207802	0.05088201
GO:0097491	sympathetic neuron projection guidance	biological_process	developmental process	1	96	4	18336	0.25	0.0207802	0.05088201
GO:1901984	negative regulation of protein acetylation	biological_process	metabolic process	1	96	4	18336	0.25	0.0207802	0.05088201
GO:1902285	semaphorin-plexin signaling pathway involved in neuron projection guidance	biological_process	developmental process	1	96	4	18336	0.25	0.0207802	0.05088201
GO:1990428	miRNA transport	biological_process	localization	1	96	4	18336	0.25	0.0207802	0.05088201
GO:2000301	negative regulation of synaptic vesicle exocytosis	biological_process	regulation of biological process	1	96	4	18336	0.25	0.0207802	0.05088201
GO:2000304	positive regulation of ceramide biosynthetic process	biological_process	metabolic process	1	96	4	18336	0.25	0.0207802	0.05088201
GO:2000321	positive regulation of T-helper 17 cell differentiation	biological_process	developmental process	1	96	4	18336	0.25	0.0207802	0.05088201
GO:2000479	regulation of cAMP-dependent protein kinase activity	biological_process	metabolic process	1	96	4	18336	0.25	0.0207802	0.05088201
GO:2000481	positive regulation of cAMP-dependent protein kinase activity	biological_process	metabolic process	1	96	4	18336	0.25	0.0207802	0.05088201
GO:2000757	negative regulation of peptidyl-lysine acetylation	biological_process	metabolic process	1	96	4	18336	0.25	0.0207802	0.05088201
GO:2001168	positive regulation of histone H2B ubiquitination	biological_process	metabolic process	1	96	4	18336	0.25	0.0207802	0.05088201
GO:0045766	positive regulation of angiogenesis	biological_process	developmental process	3	96	112	18336	0.026785714	0.02102663	0.05139429
GO:0071560	cellular response to transforming growth factor beta stimulus	biological_process	response to stimulus	2	96	43	18336	0.046511628	0.02131132	0.05199811
GO:0030199	collagen fibril organization	biological_process	cellular process	2	96	44	18336	0.045454545	0.02225107	0.05419529
GO:0000578	embryonic axis specification	biological_process	developmental process	1	96	5	18336	0.2	0.02590812	0.0584626
GO:0001776	leukocyte homeostasis	biological_process	immune system process	1	96	5	18336	0.2	0.02590812	0.0584626
GO:0002520	immune system development	biological_process	developmental process	1	96	5	18336	0.2	0.02590812	0.0584626
GO:0002821	positive regulation of adaptive immune response	biological_process	regulation of biological process	1	96	5	18336	0.2	0.02590812	0.0584626
GO:0006020	inositol metabolic process	biological_process	metabolic process	1	96	5	18336	0.2	0.02590812	0.0584626
GO:0006163	purine nucleotide metabolic process	biological_process	metabolic process	1	96	5	18336	0.2	0.02590812	0.0584626
GO:0006686	sphingomyelin biosynthetic process	biological_process	metabolic process	1	96	5	18336	0.2	0.02590812	0.0584626
GO:0008211	glucocorticoid metabolic process	biological_process	metabolic process	1	96	5	18336	0.2	0.02590812	0.0584626
GO:0014834	skeletal muscle satellite cell maintenance involved in skeletal muscle regeneration	biological_process	developmental process	1	96	5	18336	0.2	0.02590812	0.0584626
GO:0014904	myotube cell development	biological_process	developmental process	1	96	5	18336	0.2	0.02590812	0.0584626
GO:0016573	histone acetylation	biological_process	metabolic process	2	96	46	18336	0.043478261	0.0241811	0.0584626
GO:0018394	peptidyl-lysine acetylation	biological_process	metabolic process	1	96	5	18336	0.2	0.02590812	0.0584626
GO:0021915	neural tube development	biological_process	developmental process	2	96	47	18336	0.042553191	0.025171	0.0584626
GO:0030858	positive regulation of epithelial cell differentiation	biological_process	developmental process	1	96	5	18336	0.2	0.02590812	0.0584626
GO:0031103	axon regeneration	biological_process	developmental process	1	96	5	18336	0.2	0.02590812	0.0584626
GO:0033129	positive regulation of histone phosphorylation	biological_process	metabolic process	1	96	5	18336	0.2	0.02590812	0.0584626
GO:0034351	negative regulation of glial cell apoptotic process	biological_process	regulation of biological process	1	96	5	18336	0.2	0.02590812	0.0584626
GO:0042475	odontogenesis of dentin-containing tooth	biological_process	multicellular organismal process	2	96	46	18336	0.043478261	0.0241811	0.0584626
GO:0044320	cellular response to leptin stimulus	biological_process	response to stimulus	1	96	5	18336	0.2	0.02590812	0.0584626
GO:0045124	regulation of bone resorption	biological_process	regulation of biological process	1	96	5	18336	0.2	0.02590812	0.0584626
GO:0045629	negative regulation of T-helper 2 cell differentiation	biological_process	developmental process	1	96	5	18336	0.2	0.02590812	0.0584626
GO:0045636	positive regulation of melanocyte differentiation	biological_process	developmental process	1	96	5	18336	0.2	0.02590812	0.0584626
GO:0045743	positive regulation of fibroblast growth factor receptor signaling pathway	biological_process	regulation of biological process	1	96	5	18336	0.2	0.02590812	0.0584626
GO:0046888	negative regulation of hormone secretion	biological_process	regulation of biological process	1	96	5	18336	0.2	0.02590812	0.0584626
GO:0048708	astrocyte differentiation	biological_process	developmental process	1	96	5	18336	0.2	0.02590812	0.0584626
GO:0051152	positive regulation of smooth muscle cell differentiation	biological_process	developmental process	1	96	5	18336	0.2	0.02590812	0.0584626
GO:0060044	negative regulation of cardiac muscle cell proliferation	biological_process	developmental process	1	96	5	18336	0.2	0.02590812	0.0584626
GO:0060742	epithelial cell differentiation involved in prostate gland development	biological_process	developmental process	1	96	5	18336	0.2	0.02590812	0.0584626
GO:0061015	snRNA import into nucleus	biological_process	localization	1	96	5	18336	0.2	0.02590812	0.0584626
GO:0061154	endothelial tube morphogenesis	biological_process	developmental process	1	96	5	18336	0.2	0.02590812	0.0584626
GO:0061551	trigeminal ganglion development	biological_process	developmental process	1	96	5	18336	0.2	0.02590812	0.0584626
GO:0070200	establishment of protein localization to telomere	biological_process	localization	1	96	5	18336	0.2	0.02590812	0.0584626
GO:0070245	positive regulation of thymocyte apoptotic process	biological_process	regulation of biological process	1	96	5	18336	0.2	0.02590812	0.0584626
GO:0071156	regulation of cell cycle arrest	biological_process	regulation of biological process	1	96	5	18336	0.2	0.02590812	0.0584626
GO:0071681	cellular response to indole-3-methanol	biological_process	response to stimulus	1	96	5	18336	0.2	0.02590812	0.0584626
GO:0071900	regulation of protein serine/threonine kinase activity	biological_process	metabolic process	1	96	5	18336	0.2	0.02590812	0.0584626
GO:0072307	regulation of metanephric nephron tubule epithelial cell differentiation	biological_process	developmental process	1	96	5	18336	0.2	0.02590812	0.0584626
GO:0072577	endothelial cell apoptotic process	biological_process	cellular process	1	96	5	18336	0.2	0.02590812	0.0584626
GO:1901797	negative regulation of signal transduction by p53 class mediator	biological_process	regulation of biological process	1	96	5	18336	0.2	0.02590812	0.0584626
GO:1901888	regulation of cell junction assembly	biological_process	regulation of biological process	1	96	5	18336	0.2	0.02590812	0.0584626
GO:1904385	cellular response to angiotensin	biological_process	response to stimulus	1	96	5	18336	0.2	0.02590812	0.0584626
GO:2000052	positive regulation of non-canonical Wnt signaling pathway	biological_process	regulation of biological process	1	96	5	18336	0.2	0.02590812	0.0584626
GO:2000467	positive regulation of glycogen (starch) synthase activity	biological_process	biological regulation	1	96	5	18336	0.2	0.02590812	0.0584626
GO:2000617	positive regulation of histone H3-K9 acetylation	biological_process	metabolic process	1	96	5	18336	0.2	0.02590812	0.0584626
GO:2000630	positive regulation of miRNA metabolic process	biological_process	metabolic process	1	96	5	18336	0.2	0.02590812	0.0584626
GO:0001947	heart looping	biological_process	developmental process	2	96	48	18336	0.041666667	0.02617721	0.05868625
GO:0003151	outflow tract morphogenesis	biological_process	developmental process	2	96	48	18336	0.041666667	0.02617721	0.05868625
GO:0030178	negative regulation of Wnt signaling pathway	biological_process	regulation of biological process	2	96	48	18336	0.041666667	0.02617721	0.05868625
GO:0042060	wound healing	biological_process	response to stimulus	2	96	48	18336	0.041666667	0.02617721	0.05868625
GO:0032922	circadian regulation of gene expression	biological_process	metabolic process	2	96	49	18336	0.040816327	0.02719955	0.06078087
GO:0043085	positive regulation of catalytic activity	biological_process	biological regulation	2	96	49	18336	0.040816327	0.02719955	0.06078087
GO:0001574	ganglioside biosynthetic process	biological_process	metabolic process	1	96	6	18336	0.166666667	0.03100947	0.06269997
GO:0001780	neutrophil homeostasis	biological_process	immune system process	1	96	6	18336	0.166666667	0.03100947	0.06269997
GO:0002467	germinal center formation	biological_process	developmental process	1	96	6	18336	0.166666667	0.03100947	0.06269997
GO:0002829	negative regulation of type 2 immune response	biological_process	regulation of biological process	1	96	6	18336	0.166666667	0.03100947	0.06269997
GO:0003170	heart valve development	biological_process	developmental process	1	96	6	18336	0.166666667	0.03100947	0.06269997
GO:0003223	ventricular compact myocardium morphogenesis	biological_process	developmental process	1	96	6	18336	0.166666667	0.03100947	0.06269997
GO:0003283	atrial septum development	biological_process	developmental process	1	96	6	18336	0.166666667	0.03100947	0.06269997
GO:0006366	transcription by RNA polymerase II	biological_process	metabolic process	3	96	128	18336	0.0234375	0.02967792	0.06269997
GO:0008354	germ cell migration	biological_process	reproduction	1	96	6	18336	0.166666667	0.03100947	0.06269997
GO:0009113	purine nucleobase biosynthetic process	biological_process	metabolic process	1	96	6	18336	0.166666667	0.03100947	0.06269997
GO:0009437	carnitine metabolic process	biological_process	metabolic process	1	96	6	18336	0.166666667	0.03100947	0.06269997
GO:0009620	response to fungus	biological_process	response to stimulus	1	96	6	18336	0.166666667	0.03100947	0.06269997
GO:0010870	positive regulation of receptor biosynthetic process	biological_process	metabolic process	1	96	6	18336	0.166666667	0.03100947	0.06269997
GO:0014031	mesenchymal cell development	biological_process	developmental process	1	96	6	18336	0.166666667	0.03100947	0.06269997
GO:0014033	neural crest cell differentiation	biological_process	developmental process	1	96	6	18336	0.166666667	0.03100947	0.06269997
GO:0015833	peptide transport	biological_process	localization	1	96	6	18336	0.166666667	0.03100947	0.06269997
GO:0019827	stem cell population maintenance	biological_process	developmental process	2	96	51	18336	0.039215686	0.02929185	0.06269997
GO:0021766	hippocampus development	biological_process	developmental process	2	96	52	18336	0.038461538	0.03036142	0.06269997
GO:0021987	cerebral cortex development	biological_process	developmental process	2	96	51	18336	0.039215686	0.02929185	0.06269997
GO:0022405	hair cycle process	biological_process	multicellular organismal process	1	96	6	18336	0.166666667	0.03100947	0.06269997
GO:0030512	negative regulation of transforming growth factor beta receptor signaling pathway	biological_process	regulation of biological process	2	96	51	18336	0.039215686	0.02929185	0.06269997
GO:0031017	exocrine pancreas development	biological_process	developmental process	1	96	6	18336	0.166666667	0.03100947	0.06269997
GO:0032873	negative regulation of stress-activated MAPK cascade	biological_process	metabolic process	1	96	6	18336	0.166666667	0.03100947	0.06269997
GO:0032956	regulation of actin cytoskeleton organization	biological_process	regulation of biological process	2	96	52	18336	0.038461538	0.03036142	0.06269997
GO:0033033	negative regulation of myeloid cell apoptotic process	biological_process	regulation of biological process	1	96	6	18336	0.166666667	0.03100947	0.06269997
GO:0033555	multicellular organismal response to stress	biological_process	response to stimulus	1	96	6	18336	0.166666667	0.03100947	0.06269997
GO:0034058	endosomal vesicle fusion	biological_process	localization	1	96	6	18336	0.166666667	0.03100947	0.06269997
GO:0035356	cellular triglyceride homeostasis	biological_process	cellular process	1	96	6	18336	0.166666667	0.03100947	0.06269997
GO:0035912	dorsal aorta morphogenesis	biological_process	developmental process	1	96	6	18336	0.166666667	0.03100947	0.06269997
GO:0038066	p38MAPK cascade	biological_process	metabolic process	1	96	6	18336	0.166666667	0.03100947	0.06269997
GO:0043496	regulation of protein homodimerization activity	biological_process	biological regulation	1	96	6	18336	0.166666667	0.03100947	0.06269997
GO:0045835	negative regulation of meiotic nuclear division	biological_process	reproduction	1	96	6	18336	0.166666667	0.03100947	0.06269997
GO:0045955	negative regulation of calcium ion-dependent exocytosis	biological_process	regulation of biological process	1	96	6	18336	0.166666667	0.03100947	0.06269997
GO:0048070	regulation of developmental pigmentation	biological_process	regulation of biological process	1	96	6	18336	0.166666667	0.03100947	0.06269997
GO:0048096	chromatin-mediated maintenance of transcription	biological_process	metabolic process	1	96	6	18336	0.166666667	0.03100947	0.06269997
GO:0048660	regulation of smooth muscle cell proliferation	biological_process	regulation of biological process	1	96	6	18336	0.166666667	0.03100947	0.06269997
GO:0048729	tissue morphogenesis	biological_process	developmental process	1	96	6	18336	0.166666667	0.03100947	0.06269997
GO:0048733	sebaceous gland development	biological_process	developmental process	1	96	6	18336	0.166666667	0.03100947	0.06269997
GO:0050680	negative regulation of epithelial cell proliferation	biological_process	cell proliferation	2	96	50	18336	0.04	0.02823783	0.06269997
GO:0051602	response to electrical stimulus	biological_process	response to stimulus	1	96	6	18336	0.166666667	0.03100947	0.06269997
GO:0060043	regulation of cardiac muscle cell proliferation	biological_process	developmental process	1	96	6	18336	0.166666667	0.03100947	0.06269997
GO:0060426	lung vasculature development	biological_process	developmental process	1	96	6	18336	0.166666667	0.03100947	0.06269997
GO:0060487	lung epithelial cell differentiation	biological_process	developmental process	1	96	6	18336	0.166666667	0.03100947	0.06269997
GO:0060527	prostate epithelial cord arborization involved in prostate glandular acinus morphogenesis	biological_process	reproduction	1	96	6	18336	0.166666667	0.03100947	0.06269997
GO:0060548	negative regulation of cell death	biological_process	regulation of biological process	2	96	50	18336	0.04	0.02823783	0.06269997
GO:0060575	intestinal epithelial cell differentiation	biological_process	developmental process	1	96	6	18336	0.166666667	0.03100947	0.06269997
GO:0060669	embryonic placenta morphogenesis	biological_process	developmental process	1	96	6	18336	0.166666667	0.03100947	0.06269997
GO:0060836	lymphatic endothelial cell differentiation	biological_process	developmental process	1	96	6	18336	0.166666667	0.03100947	0.06269997
GO:0060956	endocardial cell differentiation	biological_process	developmental process	1	96	6	18336	0.166666667	0.03100947	0.06269997
GO:0070295	renal water absorption	biological_process	localization	1	96	6	18336	0.166666667	0.03100947	0.06269997
GO:0072540	T-helper 17 cell lineage commitment	biological_process	developmental process	1	96	6	18336	0.166666667	0.03100947	0.06269997
GO:0090344	negative regulation of cell aging	biological_process	developmental process	1	96	6	18336	0.166666667	0.03100947	0.06269997
GO:0097091	synaptic vesicle clustering	biological_process	localization	1	96	6	18336	0.166666667	0.03100947	0.06269997
GO:0098696	regulation of neurotransmitter receptor localization to postsynaptic specialization membrane	biological_process	regulation of biological process	1	96	6	18336	0.166666667	0.03100947	0.06269997
GO:1900113	negative regulation of histone H3-K9 trimethylation	biological_process	metabolic process	1	96	6	18336	0.166666667	0.03100947	0.06269997
GO:1900114	positive regulation of histone H3-K9 trimethylation	biological_process	metabolic process	1	96	6	18336	0.166666667	0.03100947	0.06269997
GO:1900180	regulation of protein localization to nucleus	biological_process	regulation of biological process	1	96	6	18336	0.166666667	0.03100947	0.06269997
GO:1900744	regulation of p38MAPK cascade	biological_process	metabolic process	1	96	6	18336	0.166666667	0.03100947	0.06269997
GO:1901166	neural crest cell migration involved in autonomic nervous system development	biological_process	developmental process	1	96	6	18336	0.166666667	0.03100947	0.06269997
GO:1902254	negative regulation of intrinsic apoptotic signaling pathway by p53 class mediator	biological_process	regulation of biological process	1	96	6	18336	0.166666667	0.03100947	0.06269997
GO:1903025	regulation of RNA polymerase II regulatory region sequence-specific DNA binding	biological_process	biological regulation	1	96	6	18336	0.166666667	0.03100947	0.06269997
GO:1903351	cellular response to dopamine	biological_process	response to stimulus	1	96	6	18336	0.166666667	0.03100947	0.06269997
GO:1905461	positive regulation of vascular associated smooth muscle cell apoptotic process	biological_process	regulation of biological process	1	96	6	18336	0.166666667	0.03100947	0.06269997
GO:2000008	regulation of protein localization to cell surface	biological_process	regulation of biological process	1	96	6	18336	0.166666667	0.03100947	0.06269997
GO:2001056	positive regulation of cysteine-type endopeptidase activity	biological_process	metabolic process	1	96	6	18336	0.166666667	0.03100947	0.06269997
GO:0001570	vasculogenesis	biological_process	developmental process	2	96	53	18336	0.037735849	0.03144636	0.06349038
GO:0045599	negative regulation of fat cell differentiation	biological_process	developmental process	2	96	55	18336	0.036363636	0.03366158	0.06786371
GO:0000731	DNA synthesis involved in DNA repair	biological_process	metabolic process	1	96	7	18336	0.142857143	0.03608438	0.06826374
GO:0000904	cell morphogenesis involved in differentiation	biological_process	developmental process	1	96	7	18336	0.142857143	0.03608438	0.06826374
GO:0002320	lymphoid progenitor cell differentiation	biological_process	developmental process	1	96	7	18336	0.142857143	0.03608438	0.06826374
GO:0002903	negative regulation of B cell apoptotic process	biological_process	regulation of biological process	1	96	7	18336	0.142857143	0.03608438	0.06826374
GO:0007183	SMAD protein complex assembly	biological_process	regulation of biological process	1	96	7	18336	0.142857143	0.03608438	0.06826374
GO:0009649	entrainment of circadian clock	biological_process	regulation of biological process	1	96	7	18336	0.142857143	0.03608438	0.06826374
GO:0009913	epidermal cell differentiation	biological_process	developmental process	1	96	7	18336	0.142857143	0.03608438	0.06826374
GO:0010837	regulation of keratinocyte proliferation	biological_process	regulation of biological process	1	96	7	18336	0.142857143	0.03608438	0.06826374
GO:0014068	positive regulation of phosphatidylinositol 3-kinase signaling	biological_process	regulation of biological process	2	96	56	18336	0.035714286	0.0347915	0.06826374
GO:0030422	production of siRNA involved in RNA interference	biological_process	metabolic process	1	96	7	18336	0.142857143	0.03608438	0.06826374
GO:0032930	positive regulation of superoxide anion generation	biological_process	metabolic process	1	96	7	18336	0.142857143	0.03608438	0.06826374
GO:0034983	peptidyl-lysine deacetylation	biological_process	metabolic process	1	96	7	18336	0.142857143	0.03608438	0.06826374
GO:0042088	T-helper 1 type immune response	biological_process	immune system process	1	96	7	18336	0.142857143	0.03608438	0.06826374
GO:0043154	negative regulation of cysteine-type endopeptidase activity involved in apoptotic process	biological_process	metabolic process	2	96	56	18336	0.035714286	0.0347915	0.06826374
GO:0043497	regulation of protein heterodimerization activity	biological_process	biological regulation	1	96	7	18336	0.142857143	0.03608438	0.06826374
GO:0043589	skin morphogenesis	biological_process	developmental process	1	96	7	18336	0.142857143	0.03608438	0.06826374
GO:0045069	regulation of viral genome replication	biological_process	regulation of biological process	1	96	7	18336	0.142857143	0.03608438	0.06826374
GO:0045348	positive regulation of MHC class II biosynthetic process	biological_process	metabolic process	1	96	7	18336	0.142857143	0.03608438	0.06826374
GO:0048251	elastic fiber assembly	biological_process	cellular process	1	96	7	18336	0.142857143	0.03608438	0.06826374
GO:0048712	negative regulation of astrocyte differentiation	biological_process	developmental process	1	96	7	18336	0.142857143	0.03608438	0.06826374
GO:0048820	hair follicle maturation	biological_process	developmental process	1	96	7	18336	0.142857143	0.03608438	0.06826374
GO:0048853	forebrain morphogenesis	biological_process	developmental process	1	96	7	18336	0.142857143	0.03608438	0.06826374
GO:0051151	negative regulation of smooth muscle cell differentiation	biological_process	developmental process	1	96	7	18336	0.142857143	0.03608438	0.06826374
GO:0051216	cartilage development	biological_process	developmental process	2	96	56	18336	0.035714286	0.0347915	0.06826374
GO:0051574	positive regulation of histone H3-K9 methylation	biological_process	metabolic process	1	96	7	18336	0.142857143	0.03608438	0.06826374
GO:0060017	parathyroid gland development	biological_process	developmental process	1	96	7	18336	0.142857143	0.03608438	0.06826374
GO:0060135	maternal process involved in female pregnancy	biological_process	reproduction	1	96	7	18336	0.142857143	0.03608438	0.06826374
GO:0060259	regulation of feeding behavior	biological_process	behavior	1	96	7	18336	0.142857143	0.03608438	0.06826374
GO:0060261	positive regulation of transcription initiation from RNA polymerase II promoter	biological_process	metabolic process	1	96	7	18336	0.142857143	0.03608438	0.06826374
GO:0060416	response to growth hormone	biological_process	response to stimulus	1	96	7	18336	0.142857143	0.03608438	0.06826374
GO:0060687	regulation of branching involved in prostate gland morphogenesis	biological_process	reproduction	1	96	7	18336	0.142857143	0.03608438	0.06826374
GO:0061298	retina vasculature development in camera-type eye	biological_process	developmental process	1	96	7	18336	0.142857143	0.03608438	0.06826374
GO:0061626	pharyngeal arch artery morphogenesis	biological_process	developmental process	1	96	7	18336	0.142857143	0.03608438	0.06826374
GO:0070475	rRNA base methylation	biological_process	metabolic process	1	96	7	18336	0.142857143	0.03608438	0.06826374
GO:0070816	phosphorylation of RNA polymerase II C-terminal domain	biological_process	metabolic process	1	96	7	18336	0.142857143	0.03608438	0.06826374
GO:0071559	response to transforming growth factor beta	biological_process	response to stimulus	1	96	7	18336	0.142857143	0.03608438	0.06826374
GO:0086011	membrane repolarization during action potential	biological_process	localization	1	96	7	18336	0.142857143	0.03608438	0.06826374
GO:0097094	craniofacial suture morphogenesis	biological_process	developmental process	1	96	7	18336	0.142857143	0.03608438	0.06826374
GO:1901380	negative regulation of potassium ion transmembrane transport	biological_process	regulation of biological process	1	96	7	18336	0.142857143	0.03608438	0.06826374
GO:1901381	positive regulation of potassium ion transmembrane transport	biological_process	regulation of biological process	1	96	7	18336	0.142857143	0.03608438	0.06826374
GO:1904798	positive regulation of core promoter binding	biological_process	biological regulation	1	96	7	18336	0.142857143	0.03608438	0.06826374
GO:1904888	cranial skeletal system development	biological_process	developmental process	1	96	7	18336	0.142857143	0.03608438	0.06826374
GO:1904948	midbrain dopaminergic neuron differentiation	biological_process	developmental process	1	96	7	18336	0.142857143	0.03608438	0.06826374
GO:2000144	positive regulation of DNA-templated transcription, initiation	biological_process	metabolic process	1	96	7	18336	0.142857143	0.03608438	0.06826374
GO:2000270	negative regulation of fibroblast apoptotic process	biological_process	regulation of biological process	1	96	7	18336	0.142857143	0.03608438	0.06826374
GO:0007411	axon guidance	biological_process	developmental process	3	96	139	18336	0.021582734	0.03655909	0.06906717
GO:0043408	regulation of MAPK cascade	biological_process	metabolic process	2	96	58	18336	0.034482759	0.03709505	0.06998397
GO:0010469	regulation of signaling receptor activity	biological_process	regulation of biological process	5	96	353	18336	0.014164306	0.03796956	0.0715361
GO:0000012	single strand break repair	biological_process	metabolic process	1	96	8	18336	0.125	0.04113299	0.07227056
GO:0001711	endodermal cell fate commitment	biological_process	developmental process	1	96	8	18336	0.125	0.04113299	0.07227056
GO:0001961	positive regulation of cytokine-mediated signaling pathway	biological_process	regulation of biological process	1	96	8	18336	0.125	0.04113299	0.07227056
GO:0002726	positive regulation of T cell cytokine production	biological_process	regulation of biological process	1	96	8	18336	0.125	0.04113299	0.07227056
GO:0003085	negative regulation of systemic arterial blood pressure	biological_process	multicellular organismal process	1	96	8	18336	0.125	0.04113299	0.07227056
GO:0003183	mitral valve morphogenesis	biological_process	developmental process	1	96	8	18336	0.125	0.04113299	0.07227056
GO:0003417	growth plate cartilage development	biological_process	developmental process	1	96	8	18336	0.125	0.04113299	0.07227056
GO:0006346	methylation-dependent chromatin silencing	biological_process	metabolic process	1	96	8	18336	0.125	0.04113299	0.07227056
GO:0010039	response to iron ion	biological_process	response to stimulus	1	96	8	18336	0.125	0.04113299	0.07227056
GO:0010564	regulation of cell cycle process	biological_process	regulation of biological process	1	96	8	18336	0.125	0.04113299	0.07227056
GO:0010642	negative regulation of platelet-derived growth factor receptor signaling pathway	biological_process	regulation of biological process	1	96	8	18336	0.125	0.04113299	0.07227056
GO:0010669	epithelial structure maintenance	biological_process	multicellular organismal process	1	96	8	18336	0.125	0.04113299	0.07227056
GO:0010863	positive regulation of phospholipase C activity	biological_process	biological regulation	1	96	8	18336	0.125	0.04113299	0.07227056
GO:0010907	positive regulation of glucose metabolic process	biological_process	metabolic process	1	96	8	18336	0.125	0.04113299	0.07227056
GO:0016064	immunoglobulin mediated immune response	biological_process	immune system process	1	96	8	18336	0.125	0.04113299	0.07227056
GO:0019885	antigen processing and presentation of endogenous peptide antigen via MHC class I	biological_process	immune system process	1	96	8	18336	0.125	0.04113299	0.07227056
GO:0019953	sexual reproduction	biological_process	reproduction	1	96	8	18336	0.125	0.04113299	0.07227056
GO:0022612	gland morphogenesis	biological_process	developmental process	1	96	8	18336	0.125	0.04113299	0.07227056
GO:0030856	regulation of epithelial cell differentiation	biological_process	developmental process	1	96	8	18336	0.125	0.04113299	0.07227056
GO:0032330	regulation of chondrocyte differentiation	biological_process	developmental process	1	96	8	18336	0.125	0.04113299	0.07227056
GO:0032464	positive regulation of protein homooligomerization	biological_process	regulation of biological process	1	96	8	18336	0.125	0.04113299	0.07227056
GO:0032680	regulation of tumor necrosis factor production	biological_process	regulation of biological process	1	96	8	18336	0.125	0.04113299	0.07227056
GO:0033160	positive regulation of protein import into nucleus, translocation	biological_process	regulation of biological process	1	96	8	18336	0.125	0.04113299	0.07227056
GO:0033598	mammary gland epithelial cell proliferation	biological_process	developmental process	1	96	8	18336	0.125	0.04113299	0.07227056
GO:0036302	atrioventricular canal development	biological_process	developmental process	1	96	8	18336	0.125	0.04113299	0.07227056
GO:0042473	outer ear morphogenesis	biological_process	developmental process	1	96	8	18336	0.125	0.04113299	0.07227056
GO:0042551	neuron maturation	biological_process	developmental process	1	96	8	18336	0.125	0.04113299	0.07227056
GO:0043568	positive regulation of insulin-like growth factor receptor signaling pathway	biological_process	regulation of biological process	1	96	8	18336	0.125	0.04113299	0.07227056
GO:0045591	positive regulation of regulatory T cell differentiation	biological_process	developmental process	1	96	8	18336	0.125	0.04113299	0.07227056
GO:0045762	positive regulation of adenylate cyclase activity	biological_process	biological regulation	1	96	8	18336	0.125	0.04113299	0.07227056
GO:0045820	negative regulation of glycolytic process	biological_process	metabolic process	1	96	8	18336	0.125	0.04113299	0.07227056
GO:0048617	embryonic foregut morphogenesis	biological_process	developmental process	1	96	8	18336	0.125	0.04113299	0.07227056
GO:0048643	positive regulation of skeletal muscle tissue development	biological_process	developmental process	1	96	8	18336	0.125	0.04113299	0.07227056
GO:0048743	positive regulation of skeletal muscle fiber development	biological_process	developmental process	1	96	8	18336	0.125	0.04113299	0.07227056
GO:0048846	axon extension involved in axon guidance	biological_process	developmental process	1	96	8	18336	0.125	0.04113299	0.07227056
GO:0050856	regulation of T cell receptor signaling pathway	biological_process	regulation of biological process	1	96	8	18336	0.125	0.04113299	0.07227056
GO:0051168	nuclear export	biological_process	localization	1	96	8	18336	0.125	0.04113299	0.07227056
GO:0060346	bone trabecula formation	biological_process	developmental process	1	96	8	18336	0.125	0.04113299	0.07227056
GO:0060396	growth hormone receptor signaling pathway	biological_process	regulation of biological process	1	96	8	18336	0.125	0.04113299	0.07227056
GO:0060840	artery development	biological_process	developmental process	1	96	8	18336	0.125	0.04113299	0.07227056
GO:0060982	coronary artery morphogenesis	biological_process	developmental process	1	96	8	18336	0.125	0.04113299	0.07227056
GO:0061614	pri-miRNA transcription by RNA polymerase II	biological_process	metabolic process	1	96	8	18336	0.125	0.04113299	0.07227056
GO:0071481	cellular response to X-ray	biological_process	response to stimulus	1	96	8	18336	0.125	0.04113299	0.07227056
GO:0090009	primitive streak formation	biological_process	developmental process	1	96	8	18336	0.125	0.04113299	0.07227056
GO:0090279	regulation of calcium ion import	biological_process	regulation of biological process	1	96	8	18336	0.125	0.04113299	0.07227056
GO:0098915	membrane repolarization during ventricular cardiac muscle cell action potential	biological_process	localization	1	96	8	18336	0.125	0.04113299	0.07227056
GO:1900119	positive regulation of execution phase of apoptosis	biological_process	regulation of biological process	1	96	8	18336	0.125	0.04113299	0.07227056
GO:1900364	negative regulation of mRNA polyadenylation	biological_process	metabolic process	1	96	8	18336	0.125	0.04113299	0.07227056
GO:1902176	negative regulation of oxidative stress-induced intrinsic apoptotic signaling pathway	biological_process	regulation of biological process	1	96	8	18336	0.125	0.04113299	0.07227056
GO:2000279	negative regulation of DNA biosynthetic process	biological_process	metabolic process	1	96	8	18336	0.125	0.04113299	0.07227056
GO:2000480	negative regulation of cAMP-dependent protein kinase activity	biological_process	metabolic process	1	96	8	18336	0.125	0.04113299	0.07227056
GO:2000774	positive regulation of cellular senescence	biological_process	developmental process	1	96	8	18336	0.125	0.04113299	0.07227056
GO:2001241	positive regulation of extrinsic apoptotic signaling pathway in absence of ligand	biological_process	regulation of biological process	1	96	8	18336	0.125	0.04113299	0.07227056
GO:0007623	circadian rhythm	biological_process	rhythmic process	2	96	63	18336	0.031746032	0.04310052	0.07563128
GO:0042100	B cell proliferation	biological_process	cell proliferation	2	96	64	18336	0.03125	0.04434248	0.07771188
GO:0001706	endoderm formation	biological_process	developmental process	1	96	9	18336	0.111111111	0.04615542	0.07792254
GO:0001775	cell activation	biological_process	cellular process	1	96	9	18336	0.111111111	0.04615542	0.07792254
GO:0001946	lymphangiogenesis	biological_process	developmental process	1	96	9	18336	0.111111111	0.04615542	0.07792254
GO:0002011	morphogenesis of an epithelial sheet	biological_process	developmental process	1	96	9	18336	0.111111111	0.04615542	0.07792254
GO:0002260	lymphocyte homeostasis	biological_process	immune system process	1	96	9	18336	0.111111111	0.04615542	0.07792254
GO:0003149	membranous septum morphogenesis	biological_process	developmental process	1	96	9	18336	0.111111111	0.04615542	0.07792254
GO:0006978	DNA damage response, signal transduction by p53 class mediator resulting in transcription of p21 class mediator	biological_process	regulation of biological process	1	96	9	18336	0.111111111	0.04615542	0.07792254
GO:0007398	ectoderm development	biological_process	developmental process	1	96	9	18336	0.111111111	0.04615542	0.07792254
GO:0010224	response to UV-B	biological_process	response to stimulus	1	96	9	18336	0.111111111	0.04615542	0.07792254
GO:0021612	facial nerve structural organization	biological_process	developmental process	1	96	9	18336	0.111111111	0.04615542	0.07792254
GO:0030166	proteoglycan biosynthetic process	biological_process	metabolic process	1	96	9	18336	0.111111111	0.04615542	0.07792254
GO:0030516	regulation of axon extension	biological_process	developmental process	1	96	9	18336	0.111111111	0.04615542	0.07792254
GO:0031065	positive regulation of histone deacetylation	biological_process	metabolic process	1	96	9	18336	0.111111111	0.04615542	0.07792254
GO:0032471	negative regulation of endoplasmic reticulum calcium ion concentration	biological_process	cellular process	1	96	9	18336	0.111111111	0.04615542	0.07792254
GO:0032525	somite rostral/caudal axis specification	biological_process	developmental process	1	96	9	18336	0.111111111	0.04615542	0.07792254
GO:0034333	adherens junction assembly	biological_process	cellular process	1	96	9	18336	0.111111111	0.04615542	0.07792254
GO:0035999	tetrahydrofolate interconversion	biological_process	metabolic process	1	96	9	18336	0.111111111	0.04615542	0.07792254
GO:0042129	regulation of T cell proliferation	biological_process	regulation of biological process	1	96	9	18336	0.111111111	0.04615542	0.07792254
GO:0046415	urate metabolic process	biological_process	metabolic process	1	96	9	18336	0.111111111	0.04615542	0.07792254
GO:0046425	regulation of JAK-STAT cascade	biological_process	regulation of biological process	1	96	9	18336	0.111111111	0.04615542	0.07792254
GO:0048644	muscle organ morphogenesis	biological_process	developmental process	1	96	9	18336	0.111111111	0.04615542	0.07792254
GO:0048711	positive regulation of astrocyte differentiation	biological_process	developmental process	1	96	9	18336	0.111111111	0.04615542	0.07792254
GO:0060020	Bergmann glial cell differentiation	biological_process	developmental process	1	96	9	18336	0.111111111	0.04615542	0.07792254
GO:0060306	regulation of membrane repolarization	biological_process	regulation of biological process	1	96	9	18336	0.111111111	0.04615542	0.07792254
GO:0060484	lung-associated mesenchyme development	biological_process	developmental process	1	96	9	18336	0.111111111	0.04615542	0.07792254
GO:0070935	3'-UTR-mediated mRNA stabilization	biological_process	metabolic process	1	96	9	18336	0.111111111	0.04615542	0.07792254
GO:0086009	membrane repolarization	biological_process	localization	1	96	9	18336	0.111111111	0.04615542	0.07792254
GO:1900271	regulation of long-term synaptic potentiation	biological_process	regulation of biological process	1	96	9	18336	0.111111111	0.04615542	0.07792254
GO:1905564	positive regulation of vascular endothelial cell proliferation	biological_process	regulation of biological process	1	96	9	18336	0.111111111	0.04615542	0.07792254
GO:2000271	positive regulation of fibroblast apoptotic process	biological_process	regulation of biological process	1	96	9	18336	0.111111111	0.04615542	0.07792254
GO:0032088	negative regulation of NF-kappaB transcription factor activity	biological_process	metabolic process	2	96	66	18336	0.03030303	0.04686592	0.07892907
GO:0032092	positive regulation of protein binding	biological_process	biological regulation	2	96	66	18336	0.03030303	0.04686592	0.07892907
GO:0000288	nuclear-transcribed mRNA catabolic process, deadenylation-dependent decay	biological_process	metabolic process	1	96	10	18336	0.1	0.05115183	0.08271742
GO:0001893	maternal placenta development	biological_process	developmental process	1	96	10	18336	0.1	0.05115183	0.08271742
GO:0002087	regulation of respiratory gaseous exchange by neurological system process	biological_process	regulation of biological process	1	96	10	18336	0.1	0.05115183	0.08271742
GO:0003014	renal system process	biological_process	multicellular organismal process	1	96	10	18336	0.1	0.05115183	0.08271742
GO:0003198	epithelial to mesenchymal transition involved in endocardial cushion formation	biological_process	developmental process	1	96	10	18336	0.1	0.05115183	0.08271742
GO:0003214	cardiac left ventricle morphogenesis	biological_process	developmental process	1	96	10	18336	0.1	0.05115183	0.08271742
GO:0006469	negative regulation of protein kinase activity	biological_process	metabolic process	2	96	68	18336	0.029411765	0.0494409	0.08271742
GO:0007260	tyrosine phosphorylation of STAT protein	biological_process	metabolic process	1	96	10	18336	0.1	0.05115183	0.08271742
GO:0009086	methionine biosynthetic process	biological_process	metabolic process	1	96	10	18336	0.1	0.05115183	0.08271742
GO:0014044	Schwann cell development	biological_process	developmental process	1	96	10	18336	0.1	0.05115183	0.08271742
GO:0030214	hyaluronan catabolic process	biological_process	metabolic process	1	96	10	18336	0.1	0.05115183	0.08271742
GO:0030225	macrophage differentiation	biological_process	developmental process	1	96	10	18336	0.1	0.05115183	0.08271742
GO:0034976	response to endoplasmic reticulum stress	biological_process	response to stimulus	2	96	69	18336	0.028985507	0.0507473	0.08271742
GO:0035067	negative regulation of histone acetylation	biological_process	metabolic process	1	96	10	18336	0.1	0.05115183	0.08271742
GO:0042308	negative regulation of protein import into nucleus	biological_process	regulation of biological process	1	96	10	18336	0.1	0.05115183	0.08271742
GO:0043116	negative regulation of vascular permeability	biological_process	multicellular organismal process	1	96	10	18336	0.1	0.05115183	0.08271742
GO:0043517	positive regulation of DNA damage response, signal transduction by p53 class mediator	biological_process	regulation of biological process	1	96	10	18336	0.1	0.05115183	0.08271742
GO:0045059	positive thymic T cell selection	biological_process	developmental process	1	96	10	18336	0.1	0.05115183	0.08271742
GO:0045603	positive regulation of endothelial cell differentiation	biological_process	developmental process	1	96	10	18336	0.1	0.05115183	0.08271742
GO:0045667	regulation of osteoblast differentiation	biological_process	developmental process	1	96	10	18336	0.1	0.05115183	0.08271742
GO:0045821	positive regulation of glycolytic process	biological_process	metabolic process	1	96	10	18336	0.1	0.05115183	0.08271742
GO:0045943	positive regulation of transcription by RNA polymerase I	biological_process	metabolic process	1	96	10	18336	0.1	0.05115183	0.08271742
GO:0048009	insulin-like growth factor receptor signaling pathway	biological_process	regulation of biological process	1	96	10	18336	0.1	0.05115183	0.08271742
GO:0048714	positive regulation of oligodendrocyte differentiation	biological_process	developmental process	1	96	10	18336	0.1	0.05115183	0.08271742
GO:0048745	smooth muscle tissue development	biological_process	developmental process	1	96	10	18336	0.1	0.05115183	0.08271742
GO:0048762	mesenchymal cell differentiation	biological_process	developmental process	1	96	10	18336	0.1	0.05115183	0.08271742
GO:0050872	white fat cell differentiation	biological_process	developmental process	1	96	10	18336	0.1	0.05115183	0.08271742
GO:0061001	regulation of dendritic spine morphogenesis	biological_process	developmental process	1	96	10	18336	0.1	0.05115183	0.08271742
GO:0090136	epithelial cell-cell adhesion	biological_process	biological adhesion	1	96	10	18336	0.1	0.05115183	0.08271742
GO:1990000	amyloid fibril formation	biological_process	metabolic process	1	96	10	18336	0.1	0.05115183	0.08271742
GO:2000177	regulation of neural precursor cell proliferation	biological_process	regulation of biological process	1	96	10	18336	0.1	0.05115183	0.08271742
GO:2000648	positive regulation of stem cell proliferation	biological_process	regulation of biological process	1	96	10	18336	0.1	0.05115183	0.08271742
GO:2000781	positive regulation of double-strand break repair	biological_process	metabolic process	1	96	10	18336	0.1	0.05115183	0.08271742
GO:2001223	negative regulation of neuron migration	biological_process	developmental process	1	96	10	18336	0.1	0.05115183	0.08271742
GO:0000902	cell morphogenesis	biological_process	developmental process	2	96	70	18336	0.028571429	0.05206609	0.08409739
GO:0030509	BMP signaling pathway	biological_process	metabolic process	2	96	71	18336	0.028169014	0.05339712	0.08614652
GO:0000185	activation of MAPKKK activity	biological_process	metabolic process	1	96	11	18336	0.090909091	0.05612233	0.08718216
GO:0002237	response to molecule of bacterial origin	biological_process	response to stimulus	1	96	11	18336	0.090909091	0.05612233	0.08718216
GO:0003197	endocardial cushion development	biological_process	developmental process	1	96	11	18336	0.090909091	0.05612233	0.08718216
GO:0006390	mitochondrial transcription	biological_process	metabolic process	1	96	11	18336	0.090909091	0.05612233	0.08718216
GO:0006606	protein import into nucleus	biological_process	localization	2	96	72	18336	0.027777778	0.0547402	0.08718216
GO:0007050	cell cycle arrest	biological_process	regulation of biological process	2	96	72	18336	0.027777778	0.0547402	0.08718216
GO:0008631	intrinsic apoptotic signaling pathway in response to oxidative stress	biological_process	regulation of biological process	1	96	11	18336	0.090909091	0.05612233	0.08718216
GO:0016572	histone phosphorylation	biological_process	metabolic process	1	96	11	18336	0.090909091	0.05612233	0.08718216
GO:0021675	nerve development	biological_process	developmental process	1	96	11	18336	0.090909091	0.05612233	0.08718216
GO:0030857	negative regulation of epithelial cell differentiation	biological_process	developmental process	1	96	11	18336	0.090909091	0.05612233	0.08718216
GO:0032461	positive regulation of protein oligomerization	biological_process	regulation of biological process	1	96	11	18336	0.090909091	0.05612233	0.08718216
GO:0032486	Rap protein signal transduction	biological_process	regulation of biological process	1	96	11	18336	0.090909091	0.05612233	0.08718216
GO:0032886	regulation of microtubule-based process	biological_process	regulation of biological process	1	96	11	18336	0.090909091	0.05612233	0.08718216
GO:0033234	negative regulation of protein sumoylation	biological_process	metabolic process	1	96	11	18336	0.090909091	0.05612233	0.08718216
GO:0033601	positive regulation of mammary gland epithelial cell proliferation	biological_process	developmental process	1	96	11	18336	0.090909091	0.05612233	0.08718216
GO:0035265	organ growth	biological_process	developmental process	1	96	11	18336	0.090909091	0.05612233	0.08718216
GO:0042119	neutrophil activation	biological_process	immune system process	1	96	11	18336	0.090909091	0.05612233	0.08718216
GO:0042770	signal transduction in response to DNA damage	biological_process	regulation of biological process	1	96	11	18336	0.090909091	0.05612233	0.08718216
GO:0045616	regulation of keratinocyte differentiation	biological_process	developmental process	1	96	11	18336	0.090909091	0.05612233	0.08718216
GO:0045651	positive regulation of macrophage differentiation	biological_process	developmental process	1	96	11	18336	0.090909091	0.05612233	0.08718216
GO:0045670	regulation of osteoclast differentiation	biological_process	developmental process	1	96	11	18336	0.090909091	0.05612233	0.08718216
GO:0048489	synaptic vesicle transport	biological_process	localization	1	96	11	18336	0.090909091	0.05612233	0.08718216
GO:0050435	amyloid-beta metabolic process	biological_process	metabolic process	1	96	11	18336	0.090909091	0.05612233	0.08718216
GO:0060070	canonical Wnt signaling pathway	biological_process	regulation of biological process	2	96	73	18336	0.02739726	0.0560952	0.08718216
GO:0060317	cardiac epithelial to mesenchymal transition	biological_process	developmental process	1	96	11	18336	0.090909091	0.05612233	0.08718216
GO:0070933	histone H4 deacetylation	biological_process	metabolic process	1	96	11	18336	0.090909091	0.05612233	0.08718216
GO:0071850	mitotic cell cycle arrest	biological_process	regulation of biological process	1	96	11	18336	0.090909091	0.05612233	0.08718216
GO:0090179	planar cell polarity pathway involved in neural tube closure	biological_process	developmental process	1	96	11	18336	0.090909091	0.05612233	0.08718216
GO:0090331	negative regulation of platelet aggregation	biological_process	biological adhesion	1	96	11	18336	0.090909091	0.05612233	0.08718216
GO:0098761	cellular response to interleukin-7	biological_process	response to stimulus	1	96	11	18336	0.090909091	0.05612233	0.08718216
GO:1900029	positive regulation of ruffle assembly	biological_process	regulation of biological process	1	96	11	18336	0.090909091	0.05612233	0.08718216
GO:1903204	negative regulation of oxidative stress-induced neuron death	biological_process	regulation of biological process	1	96	11	18336	0.090909091	0.05612233	0.08718216
GO:2001022	positive regulation of response to DNA damage stimulus	biological_process	regulation of biological process	1	96	11	18336	0.090909091	0.05612233	0.08718216
GO:0000289	nuclear-transcribed mRNA poly(A) tail shortening	biological_process	metabolic process	1	96	12	18336	0.083333333	0.06106706	0.09206726
GO:0001709	cell fate determination	biological_process	developmental process	1	96	12	18336	0.083333333	0.06106706	0.09206726
GO:0001779	natural killer cell differentiation	biological_process	developmental process	1	96	12	18336	0.083333333	0.06106706	0.09206726
GO:0007250	activation of NF-kappaB-inducing kinase activity	biological_process	metabolic process	1	96	12	18336	0.083333333	0.06106706	0.09206726
GO:0010614	negative regulation of cardiac muscle hypertrophy	biological_process	regulation of biological process	1	96	12	18336	0.083333333	0.06106706	0.09206726
GO:0030278	regulation of ossification	biological_process	regulation of biological process	1	96	12	18336	0.083333333	0.06106706	0.09206726
GO:0031396	regulation of protein ubiquitination	biological_process	metabolic process	1	96	12	18336	0.083333333	0.06106706	0.09206726
GO:0032469	endoplasmic reticulum calcium ion homeostasis	biological_process	cellular process	1	96	12	18336	0.083333333	0.06106706	0.09206726
GO:0032700	negative regulation of interleukin-17 production	biological_process	regulation of biological process	1	96	12	18336	0.083333333	0.06106706	0.09206726
GO:0032740	positive regulation of interleukin-17 production	biological_process	regulation of biological process	1	96	12	18336	0.083333333	0.06106706	0.09206726
GO:0038084	vascular endothelial growth factor signaling pathway	biological_process	regulation of biological process	1	96	12	18336	0.083333333	0.06106706	0.09206726
GO:0042755	eating behavior	biological_process	behavior	1	96	12	18336	0.083333333	0.06106706	0.09206726
GO:0045197	establishment or maintenance of epithelial cell apical/basal polarity	biological_process	cellular process	1	96	12	18336	0.083333333	0.06106706	0.09206726
GO:0045647	negative regulation of erythrocyte differentiation	biological_process	developmental process	1	96	12	18336	0.083333333	0.06106706	0.09206726
GO:0045778	positive regulation of ossification	biological_process	regulation of biological process	1	96	12	18336	0.083333333	0.06106706	0.09206726
GO:0046470	phosphatidylcholine metabolic process	biological_process	metabolic process	1	96	12	18336	0.083333333	0.06106706	0.09206726
GO:0048066	developmental pigmentation	biological_process	pigmentation	1	96	12	18336	0.083333333	0.06106706	0.09206726
GO:0048545	response to steroid hormone	biological_process	response to stimulus	1	96	12	18336	0.083333333	0.06106706	0.09206726
GO:0051145	smooth muscle cell differentiation	biological_process	developmental process	1	96	12	18336	0.083333333	0.06106706	0.09206726
GO:0055089	fatty acid homeostasis	biological_process	biological regulation	1	96	12	18336	0.083333333	0.06106706	0.09206726
GO:0060213	positive regulation of nuclear-transcribed mRNA poly(A) tail shortening	biological_process	metabolic process	1	96	12	18336	0.083333333	0.06106706	0.09206726
GO:0060347	heart trabecula formation	biological_process	developmental process	1	96	12	18336	0.083333333	0.06106706	0.09206726
GO:0060413	atrial septum morphogenesis	biological_process	developmental process	1	96	12	18336	0.083333333	0.06106706	0.09206726
GO:0070914	UV-damage excision repair	biological_process	response to stimulus	1	96	12	18336	0.083333333	0.06106706	0.09206726
GO:0090303	positive regulation of wound healing	biological_process	regulation of biological process	1	96	12	18336	0.083333333	0.06106706	0.09206726
GO:0090399	replicative senescence	biological_process	developmental process	1	96	12	18336	0.083333333	0.06106706	0.09206726
GO:2000310	regulation of NMDA receptor activity	biological_process	regulation of biological process	1	96	12	18336	0.083333333	0.06106706	0.09206726
GO:0043087	regulation of GTPase activity	biological_process	biological regulation	2	96	77	18336	0.025974026	0.0616311	0.0928163
GO:0002089	lens morphogenesis in camera-type eye	biological_process	developmental process	1	96	13	18336	0.076923077	0.06598616	0.09684047
GO:0010717	regulation of epithelial to mesenchymal transition	biological_process	developmental process	1	96	13	18336	0.076923077	0.06598616	0.09684047
GO:0010875	positive regulation of cholesterol efflux	biological_process	regulation of biological process	1	96	13	18336	0.076923077	0.06598616	0.09684047
GO:0014070	response to organic cyclic compound	biological_process	response to stimulus	1	96	13	18336	0.076923077	0.06598616	0.09684047
GO:0016331	morphogenesis of embryonic epithelium	biological_process	developmental process	1	96	13	18336	0.076923077	0.06598616	0.09684047
GO:0021819	layer formation in cerebral cortex	biological_process	developmental process	1	96	13	18336	0.076923077	0.06598616	0.09684047
GO:0030889	negative regulation of B cell proliferation	biological_process	regulation of biological process	1	96	13	18336	0.076923077	0.06598616	0.09684047
GO:0035162	embryonic hemopoiesis	biological_process	developmental process	1	96	13	18336	0.076923077	0.06598616	0.09684047
GO:0043922	negative regulation by host of viral transcription	biological_process	metabolic process	1	96	13	18336	0.076923077	0.06598616	0.09684047
GO:0046622	positive regulation of organ growth	biological_process	developmental process	1	96	13	18336	0.076923077	0.06598616	0.09684047
GO:0050884	neuromuscular process controlling posture	biological_process	multicellular organismal process	1	96	13	18336	0.076923077	0.06598616	0.09684047
GO:0051403	stress-activated MAPK cascade	biological_process	metabolic process	1	96	13	18336	0.076923077	0.06598616	0.09684047
GO:0051895	negative regulation of focal adhesion assembly	biological_process	biological adhesion	1	96	13	18336	0.076923077	0.06598616	0.09684047
GO:0060071	Wnt signaling pathway, planar cell polarity pathway	biological_process	regulation of biological process	1	96	13	18336	0.076923077	0.06598616	0.09684047
GO:0060292	long-term synaptic depression	biological_process	regulation of biological process	1	96	13	18336	0.076923077	0.06598616	0.09684047
GO:0060411	cardiac septum morphogenesis	biological_process	developmental process	1	96	13	18336	0.076923077	0.06598616	0.09684047
GO:0060707	trophoblast giant cell differentiation	biological_process	developmental process	1	96	13	18336	0.076923077	0.06598616	0.09684047
GO:0061099	negative regulation of protein tyrosine kinase activity	biological_process	metabolic process	1	96	13	18336	0.076923077	0.06598616	0.09684047
GO:0071391	cellular response to estrogen stimulus	biological_process	cellular process	1	96	13	18336	0.076923077	0.06598616	0.09684047
GO:1900153	positive regulation of nuclear-transcribed mRNA catabolic process, deadenylation-dependent decay	biological_process	metabolic process	1	96	13	18336	0.076923077	0.06598616	0.09684047
GO:1902894	negative regulation of pri-miRNA transcription by RNA polymerase II	biological_process	metabolic process	1	96	13	18336	0.076923077	0.06598616	0.09684047
GO:2000036	regulation of stem cell population maintenance	biological_process	developmental process	1	96	13	18336	0.076923077	0.06598616	0.09684047
GO:2000146	negative regulation of cell motility	biological_process	regulation of biological process	1	96	13	18336	0.076923077	0.06598616	0.09684047
GO:2000737	negative regulation of stem cell differentiation	biological_process	developmental process	1	96	13	18336	0.076923077	0.06598616	0.09684047
GO:0001501	skeletal system development	biological_process	developmental process	2	96	81	18336	0.024691358	0.06734506	0.09872986
GO:0001659	temperature homeostasis	biological_process	multicellular organismal process	1	96	14	18336	0.071428571	0.07087976	0.100292
GO:0001829	trophectodermal cell differentiation	biological_process	developmental process	1	96	14	18336	0.071428571	0.07087976	0.100292
GO:0001843	neural tube closure	biological_process	developmental process	2	96	82	18336	0.024390244	0.06880023	0.100292
GO:0001935	endothelial cell proliferation	biological_process	cell proliferation	1	96	14	18336	0.071428571	0.07087976	0.100292
GO:0003222	ventricular trabecula myocardium morphogenesis	biological_process	developmental process	1	96	14	18336	0.071428571	0.07087976	0.100292
GO:0006122	mitochondrial electron transport, ubiquinol to cytochrome c	biological_process	metabolic process	1	96	14	18336	0.071428571	0.07087976	0.100292
GO:0006349	regulation of gene expression by genetic imprinting	biological_process	metabolic process	1	96	14	18336	0.071428571	0.07087976	0.100292
GO:0006833	water transport	biological_process	localization	1	96	14	18336	0.071428571	0.07087976	0.100292
GO:0009311	oligosaccharide metabolic process	biological_process	metabolic process	1	96	14	18336	0.071428571	0.07087976	0.100292
GO:0017015	regulation of transforming growth factor beta receptor signaling pathway	biological_process	regulation of biological process	1	96	14	18336	0.071428571	0.07087976	0.100292
GO:0032897	negative regulation of viral transcription	biological_process	regulation of biological process	1	96	14	18336	0.071428571	0.07087976	0.100292
GO:0034116	positive regulation of heterotypic cell-cell adhesion	biological_process	biological adhesion	1	96	14	18336	0.071428571	0.07087976	0.100292
GO:0040029	regulation of gene expression, epigenetic	biological_process	metabolic process	1	96	14	18336	0.071428571	0.07087976	0.100292
GO:0042059	negative regulation of epidermal growth factor receptor signaling pathway	biological_process	regulation of biological process	1	96	14	18336	0.071428571	0.07087976	0.100292
GO:0042594	response to starvation	biological_process	response to stimulus	1	96	14	18336	0.071428571	0.07087976	0.100292
GO:0043508	negative regulation of JUN kinase activity	biological_process	metabolic process	1	96	14	18336	0.071428571	0.07087976	0.100292
GO:0044319	wound healing, spreading of cells	biological_process	developmental process	1	96	14	18336	0.071428571	0.07087976	0.100292
GO:0045445	myoblast differentiation	biological_process	developmental process	1	96	14	18336	0.071428571	0.07087976	0.100292
GO:0045721	negative regulation of gluconeogenesis	biological_process	metabolic process	1	96	14	18336	0.071428571	0.07087976	0.100292
GO:0045926	negative regulation of growth	biological_process	regulation of biological process	1	96	14	18336	0.071428571	0.07087976	0.100292
GO:0045987	positive regulation of smooth muscle contraction	biological_process	regulation of biological process	1	96	14	18336	0.071428571	0.07087976	0.100292
GO:0046697	decidualization	biological_process	developmental process	1	96	14	18336	0.071428571	0.07087976	0.100292
GO:0046855	inositol phosphate dephosphorylation	biological_process	metabolic process	1	96	14	18336	0.071428571	0.07087976	0.100292
GO:0048485	sympathetic nervous system development	biological_process	developmental process	1	96	14	18336	0.071428571	0.07087976	0.100292
GO:0051571	positive regulation of histone H3-K4 methylation	biological_process	metabolic process	1	96	14	18336	0.071428571	0.07087976	0.100292
GO:0055075	potassium ion homeostasis	biological_process	biological regulation	1	96	14	18336	0.071428571	0.07087976	0.100292
GO:0061014	positive regulation of mRNA catabolic process	biological_process	metabolic process	1	96	14	18336	0.071428571	0.07087976	0.100292
GO:0071380	cellular response to prostaglandin E stimulus	biological_process	cellular process	1	96	14	18336	0.071428571	0.07087976	0.100292
GO:0097623	potassium ion export across plasma membrane	biological_process	localization	1	96	14	18336	0.071428571	0.07087976	0.100292
GO:1901379	regulation of potassium ion transmembrane transport	biological_process	regulation of biological process	1	96	14	18336	0.071428571	0.07087976	0.100292
GO:1990403	embryonic brain development	biological_process	developmental process	1	96	14	18336	0.071428571	0.07087976	0.100292
GO:2000045	regulation of G1/S transition of mitotic cell cycle	biological_process	regulation of biological process	1	96	14	18336	0.071428571	0.07087976	0.100292
GO:2000251	positive regulation of actin cytoskeleton reorganization	biological_process	regulation of biological process	1	96	14	18336	0.071428571	0.07087976	0.100292
GO:2000679	positive regulation of transcription regulatory region DNA binding	biological_process	biological regulation	1	96	14	18336	0.071428571	0.07087976	0.100292
GO:0035023	regulation of Rho protein signal transduction	biological_process	regulation of biological process	2	96	85	18336	0.023529412	0.07322746	0.1035078
GO:0001556	oocyte maturation	biological_process	developmental process	1	96	15	18336	0.066666667	0.07574798	0.1050281
GO:0001678	cellular glucose homeostasis	biological_process	cellular process	1	96	15	18336	0.066666667	0.07574798	0.1050281
GO:0003203	endocardial cushion morphogenesis	biological_process	developmental process	1	96	15	18336	0.066666667	0.07574798	0.1050281
GO:0003279	cardiac septum development	biological_process	developmental process	1	96	15	18336	0.066666667	0.07574798	0.1050281
GO:0006977	DNA damage response, signal transduction by p53 class mediator resulting in cell cycle arrest	biological_process	regulation of biological process	1	96	15	18336	0.066666667	0.07574798	0.1050281
GO:0022011	myelination in peripheral nervous system	biological_process	developmental process	1	96	15	18336	0.066666667	0.07574798	0.1050281
GO:0030330	DNA damage response, signal transduction by p53 class mediator	biological_process	regulation of biological process	1	96	15	18336	0.066666667	0.07574798	0.1050281
GO:0030539	male genitalia development	biological_process	reproduction	1	96	15	18336	0.066666667	0.07574798	0.1050281
GO:0031641	regulation of myelination	biological_process	developmental process	1	96	15	18336	0.066666667	0.07574798	0.1050281
GO:0042326	negative regulation of phosphorylation	biological_process	metabolic process	1	96	15	18336	0.066666667	0.07574798	0.1050281
GO:0043149	stress fiber assembly	biological_process	cellular process	1	96	15	18336	0.066666667	0.07574798	0.1050281
GO:0043537	negative regulation of blood vessel endothelial cell migration	biological_process	regulation of biological process	1	96	15	18336	0.066666667	0.07574798	0.1050281
GO:0043583	ear development	biological_process	developmental process	1	96	15	18336	0.066666667	0.07574798	0.1050281
GO:0048041	focal adhesion assembly	biological_process	biological adhesion	1	96	15	18336	0.066666667	0.07574798	0.1050281
GO:0048513	animal organ development	biological_process	developmental process	1	96	15	18336	0.066666667	0.07574798	0.1050281
GO:0050730	regulation of peptidyl-tyrosine phosphorylation	biological_process	metabolic process	1	96	15	18336	0.066666667	0.07574798	0.1050281
GO:0072520	seminiferous tubule development	biological_process	reproduction	1	96	15	18336	0.066666667	0.07574798	0.1050281
GO:0086005	ventricular cardiac muscle cell action potential	biological_process	multicellular organismal process	1	96	15	18336	0.066666667	0.07574798	0.1050281
GO:0099175	regulation of postsynapse organization	biological_process	regulation of biological process	1	96	15	18336	0.066666667	0.07574798	0.1050281
GO:0000183	chromatin silencing at rDNA	biological_process	metabolic process	1	96	16	18336	0.0625	0.08059096	0.1087939
GO:0001894	tissue homeostasis	biological_process	multicellular organismal process	1	96	16	18336	0.0625	0.08059096	0.1087939
GO:0002042	cell migration involved in sprouting angiogenesis	biological_process	developmental process	1	96	16	18336	0.0625	0.08059096	0.1087939
GO:0006491	N-glycan processing	biological_process	metabolic process	1	96	16	18336	0.0625	0.08059096	0.1087939
GO:0006855	drug transmembrane transport	biological_process	response to stimulus	1	96	16	18336	0.0625	0.08059096	0.1087939
GO:0009948	anterior/posterior axis specification	biological_process	developmental process	1	96	16	18336	0.0625	0.08059096	0.1087939
GO:0030183	B cell differentiation	biological_process	developmental process	2	96	89	18336	0.02247191	0.07926901	0.1087939
GO:0030318	melanocyte differentiation	biological_process	developmental process	1	96	16	18336	0.0625	0.08059096	0.1087939
GO:0032148	activation of protein kinase B activity	biological_process	metabolic process	1	96	16	18336	0.0625	0.08059096	0.1087939
GO:0032743	positive regulation of interleukin-2 production	biological_process	regulation of biological process	1	96	16	18336	0.0625	0.08059096	0.1087939
GO:0032924	activin receptor signaling pathway	biological_process	regulation of biological process	1	96	16	18336	0.0625	0.08059096	0.1087939
GO:0042176	regulation of protein catabolic process	biological_process	metabolic process	1	96	16	18336	0.0625	0.08059096	0.1087939
GO:0046328	regulation of JNK cascade	biological_process	metabolic process	1	96	16	18336	0.0625	0.08059096	0.1087939
GO:0046579	positive regulation of Ras protein signal transduction	biological_process	regulation of biological process	1	96	16	18336	0.0625	0.08059096	0.1087939
GO:0048168	regulation of neuronal synaptic plasticity	biological_process	regulation of biological process	1	96	16	18336	0.0625	0.08059096	0.1087939
GO:0048255	mRNA stabilization	biological_process	metabolic process	1	96	16	18336	0.0625	0.08059096	0.1087939
GO:0050860	negative regulation of T cell receptor signaling pathway	biological_process	regulation of biological process	1	96	16	18336	0.0625	0.08059096	0.1087939
GO:0051384	response to glucocorticoid	biological_process	response to stimulus	1	96	16	18336	0.0625	0.08059096	0.1087939
GO:0055003	cardiac myofibril assembly	biological_process	developmental process	1	96	16	18336	0.0625	0.08059096	0.1087939
GO:0061053	somite development	biological_process	developmental process	1	96	16	18336	0.0625	0.08059096	0.1087939
GO:0061158	3'-UTR-mediated mRNA destabilization	biological_process	metabolic process	1	96	16	18336	0.0625	0.08059096	0.1087939
GO:0070886	positive regulation of calcineurin-NFAT signaling cascade	biological_process	regulation of biological process	1	96	16	18336	0.0625	0.08059096	0.1087939
GO:0071542	dopaminergic neuron differentiation	biological_process	multicellular organismal process	1	96	16	18336	0.0625	0.08059096	0.1087939
GO:0097194	execution phase of apoptosis	biological_process	cellular process	1	96	16	18336	0.0625	0.08059096	0.1087939
GO:1904355	positive regulation of telomere capping	biological_process	metabolic process	1	96	16	18336	0.0625	0.08059096	0.1087939
GO:1904646	cellular response to amyloid-beta	biological_process	response to stimulus	1	96	16	18336	0.0625	0.08059096	0.1087939
GO:2000811	negative regulation of anoikis	biological_process	regulation of biological process	1	96	16	18336	0.0625	0.08059096	0.1087939
GO:0006979	response to oxidative stress	biological_process	response to stimulus	2	96	90	18336	0.022222222	0.0808032	0.1089738
GO:0090263	positive regulation of canonical Wnt signaling pathway	biological_process	response to stimulus	2	96	91	18336	0.021978022	0.08234664	0.110947
GO:0001502	cartilage condensation	biological_process	developmental process	1	96	17	18336	0.058823529	0.08540882	0.1133729
GO:0001708	cell fate specification	biological_process	developmental process	1	96	17	18336	0.058823529	0.08540882	0.1133729
GO:0002063	chondrocyte development	biological_process	developmental process	1	96	17	18336	0.058823529	0.08540882	0.1133729
GO:0006402	mRNA catabolic process	biological_process	metabolic process	1	96	17	18336	0.058823529	0.08540882	0.1133729
GO:0006541	glutamine metabolic process	biological_process	metabolic process	1	96	17	18336	0.058823529	0.08540882	0.1133729
GO:0007219	Notch signaling pathway	biological_process	regulation of biological process	2	96	93	18336	0.021505376	0.08546071	0.1133729
GO:0030220	platelet formation	biological_process	developmental process	1	96	17	18336	0.058823529	0.08540882	0.1133729
GO:0030325	adrenal gland development	biological_process	developmental process	1	96	17	18336	0.058823529	0.08540882	0.1133729
GO:0030902	hindbrain development	biological_process	developmental process	1	96	17	18336	0.058823529	0.08540882	0.1133729
GO:0035855	megakaryocyte development	biological_process	developmental process	1	96	17	18336	0.058823529	0.08540882	0.1133729
GO:0042832	defense response to protozoan	biological_process	response to stimulus	1	96	17	18336	0.058823529	0.08540882	0.1133729
GO:0043523	regulation of neuron apoptotic process	biological_process	regulation of biological process	1	96	17	18336	0.058823529	0.08540882	0.1133729
GO:0046716	muscle cell cellular homeostasis	biological_process	cellular process	1	96	17	18336	0.058823529	0.08540882	0.1133729
GO:0051000	positive regulation of nitric-oxide synthase activity	biological_process	metabolic process	1	96	17	18336	0.058823529	0.08540882	0.1133729
GO:0060065	uterus development	biological_process	reproduction	1	96	17	18336	0.058823529	0.08540882	0.1133729
GO:0071385	cellular response to glucocorticoid stimulus	biological_process	response to stimulus	1	96	17	18336	0.058823529	0.08540882	0.1133729
GO:0001676	long-chain fatty acid metabolic process	biological_process	metabolic process	1	96	18	18336	0.055555556	0.0902017	0.117851
GO:0007004	telomere maintenance via telomerase	biological_process	metabolic process	1	96	18	18336	0.055555556	0.0902017	0.117851
GO:0008340	determination of adult lifespan	biological_process	developmental process	1	96	18	18336	0.055555556	0.0902017	0.117851
GO:0008637	apoptotic mitochondrial changes	biological_process	cellular process	1	96	18	18336	0.055555556	0.0902017	0.117851
GO:0009314	response to radiation	biological_process	response to stimulus	1	96	18	18336	0.055555556	0.0902017	0.117851
GO:0010613	positive regulation of cardiac muscle hypertrophy	biological_process	regulation of biological process	1	96	18	18336	0.055555556	0.0902017	0.117851
GO:0021591	ventricular system development	biological_process	developmental process	1	96	18	18336	0.055555556	0.0902017	0.117851
GO:0032733	positive regulation of interleukin-10 production	biological_process	regulation of biological process	1	96	18	18336	0.055555556	0.0902017	0.117851
GO:0042113	B cell activation	biological_process	immune system process	1	96	18	18336	0.055555556	0.0902017	0.117851
GO:0045582	positive regulation of T cell differentiation	biological_process	developmental process	1	96	18	18336	0.055555556	0.0902017	0.117851
GO:0045773	positive regulation of axon extension	biological_process	developmental process	1	96	18	18336	0.055555556	0.0902017	0.117851
GO:0048854	brain morphogenesis	biological_process	developmental process	1	96	18	18336	0.055555556	0.0902017	0.117851
GO:0050870	positive regulation of T cell activation	biological_process	biological adhesion	1	96	18	18336	0.055555556	0.0902017	0.117851
GO:0086010	membrane depolarization during action potential	biological_process	biological regulation	1	96	18	18336	0.055555556	0.0902017	0.117851
GO:0090201	negative regulation of release of cytochrome c from mitochondria	biological_process	regulation of biological process	1	96	18	18336	0.055555556	0.0902017	0.117851
GO:1990138	neuron projection extension	biological_process	developmental process	1	96	18	18336	0.055555556	0.0902017	0.117851
GO:0001892	embryonic placenta development	biological_process	developmental process	1	96	19	18336	0.052631579	0.09496972	0.1217161
GO:0001964	startle response	biological_process	response to stimulus	1	96	19	18336	0.052631579	0.09496972	0.1217161
GO:0006164	purine nucleotide biosynthetic process	biological_process	metabolic process	1	96	19	18336	0.052631579	0.09496972	0.1217161
GO:0006730	one-carbon metabolic process	biological_process	metabolic process	1	96	19	18336	0.052631579	0.09496972	0.1217161
GO:0007015	actin filament organization	biological_process	cellular process	2	96	99	18336	0.02020202	0.09501085	0.1217161
GO:0007498	mesoderm development	biological_process	developmental process	1	96	19	18336	0.052631579	0.09496972	0.1217161
GO:0010332	response to gamma radiation	biological_process	response to stimulus	1	96	19	18336	0.052631579	0.09496972	0.1217161
GO:0030574	collagen catabolic process	biological_process	metabolic process	1	96	19	18336	0.052631579	0.09496972	0.1217161
GO:0032094	response to food	biological_process	response to stimulus	1	96	19	18336	0.052631579	0.09496972	0.1217161
GO:0032722	positive regulation of chemokine production	biological_process	regulation of biological process	1	96	19	18336	0.052631579	0.09496972	0.1217161
GO:0035050	embryonic heart tube development	biological_process	developmental process	1	96	19	18336	0.052631579	0.09496972	0.1217161
GO:0042098	T cell proliferation	biological_process	cell proliferation	1	96	19	18336	0.052631579	0.09496972	0.1217161
GO:0043011	myeloid dendritic cell differentiation	biological_process	developmental process	1	96	19	18336	0.052631579	0.09496972	0.1217161
GO:0043393	regulation of protein binding	biological_process	biological regulation	1	96	19	18336	0.052631579	0.09496972	0.1217161
GO:0043409	negative regulation of MAPK cascade	biological_process	metabolic process	1	96	19	18336	0.052631579	0.09496972	0.1217161
GO:0046677	response to antibiotic	biological_process	response to stimulus	1	96	19	18336	0.052631579	0.09496972	0.1217161
GO:0048662	negative regulation of smooth muscle cell proliferation	biological_process	regulation of biological process	1	96	19	18336	0.052631579	0.09496972	0.1217161
GO:0051443	positive regulation of ubiquitin-protein transferase activity	biological_process	metabolic process	1	96	19	18336	0.052631579	0.09496972	0.1217161
GO:0060037	pharyngeal system development	biological_process	developmental process	1	96	19	18336	0.052631579	0.09496972	0.1217161
GO:2000114	regulation of establishment of cell polarity	biological_process	regulation of biological process	1	96	19	18336	0.052631579	0.09496972	0.1217161
GO:2000378	negative regulation of reactive oxygen species metabolic process	biological_process	metabolic process	1	96	19	18336	0.052631579	0.09496972	0.1217161
GO:1990830	cellular response to leukemia inhibitory factor	biological_process	response to stimulus	2	96	101	18336	0.01980198	0.09826007	0.125762
GO:0001954	positive regulation of cell-matrix adhesion	biological_process	biological adhesion	1	96	20	18336	0.05	0.09971301	0.1259869
GO:0002052	positive regulation of neuroblast proliferation	biological_process	developmental process	1	96	20	18336	0.05	0.09971301	0.1259869
GO:0002931	response to ischemia	biological_process	response to stimulus	1	96	20	18336	0.05	0.09971301	0.1259869
GO:0006509	membrane protein ectodomain proteolysis	biological_process	metabolic process	1	96	20	18336	0.05	0.09971301	0.1259869
GO:0007616	long-term memory	biological_process	behavior	1	96	20	18336	0.05	0.09971301	0.1259869
GO:0008045	motor neuron axon guidance	biological_process	developmental process	1	96	20	18336	0.05	0.09971301	0.1259869
GO:0009725	response to hormone	biological_process	response to stimulus	1	96	20	18336	0.05	0.09971301	0.1259869
GO:0010906	regulation of glucose metabolic process	biological_process	metabolic process	1	96	20	18336	0.05	0.09971301	0.1259869
GO:0016571	histone methylation	biological_process	metabolic process	1	96	20	18336	0.05	0.09971301	0.1259869
GO:0046039	GTP metabolic process	biological_process	metabolic process	1	96	20	18336	0.05	0.09971301	0.1259869
GO:0048870	cell motility	biological_process	locomotion	1	96	20	18336	0.05	0.09971301	0.1259869
GO:0060716	labyrinthine layer blood vessel development	biological_process	reproduction	1	96	20	18336	0.05	0.09971301	0.1259869
GO:0097150	neuronal stem cell population maintenance	biological_process	developmental process	1	96	20	18336	0.05	0.09971301	0.1259869
GO:0097503	sialylation	biological_process	metabolic process	1	96	20	18336	0.05	0.09971301	0.1259869
GO:0018108	peptidyl-tyrosine phosphorylation	biological_process	metabolic process	2	96	102	18336	0.019607843	0.09989645	0.1261033
GO:0000060	protein import into nucleus, translocation	biological_process	localization	1	96	21	18336	0.047619048	0.1044317	0.1298111
GO:0007283	spermatogenesis	biological_process	reproduction	4	96	340	18336	0.011764706	0.1031988	0.1298111
GO:0010719	negative regulation of epithelial to mesenchymal transition	biological_process	developmental process	1	96	21	18336	0.047619048	0.1044317	0.1298111
GO:0014032	neural crest cell development	biological_process	developmental process	1	96	21	18336	0.047619048	0.1044317	0.1298111
GO:0021510	spinal cord development	biological_process	developmental process	1	96	21	18336	0.047619048	0.1044317	0.1298111
GO:0030837	negative regulation of actin filament polymerization	biological_process	regulation of biological process	1	96	21	18336	0.047619048	0.1044317	0.1298111
GO:0032968	positive regulation of transcription elongation from RNA polymerase II promoter	biological_process	metabolic process	1	96	21	18336	0.047619048	0.1044317	0.1298111
GO:0045638	negative regulation of myeloid cell differentiation	biological_process	developmental process	1	96	21	18336	0.047619048	0.1044317	0.1298111
GO:0045664	regulation of neuron differentiation	biological_process	developmental process	1	96	21	18336	0.047619048	0.1044317	0.1298111
GO:0051924	regulation of calcium ion transport	biological_process	regulation of biological process	1	96	21	18336	0.047619048	0.1044317	0.1298111
GO:0060307	regulation of ventricular cardiac muscle cell membrane repolarization	biological_process	regulation of biological process	1	96	21	18336	0.047619048	0.1044317	0.1298111
GO:0070372	regulation of ERK1 and ERK2 cascade	biological_process	metabolic process	1	96	21	18336	0.047619048	0.1044317	0.1298111
GO:0071276	cellular response to cadmium ion	biological_process	response to stimulus	1	96	21	18336	0.047619048	0.1044317	0.1298111
GO:0097193	intrinsic apoptotic signaling pathway	biological_process	regulation of biological process	1	96	21	18336	0.047619048	0.1044317	0.1298111
GO:1900182	positive regulation of protein localization to nucleus	biological_process	regulation of biological process	1	96	21	18336	0.047619048	0.1044317	0.1298111
GO:1900745	positive regulation of p38MAPK cascade	biological_process	metabolic process	1	96	21	18336	0.047619048	0.1044317	0.1298111
GO:2000179	positive regulation of neural precursor cell proliferation	biological_process	regulation of biological process	1	96	21	18336	0.047619048	0.1044317	0.1298111
GO:0001824	blastocyst development	biological_process	developmental process	1	96	22	18336	0.045454545	0.1091259	0.1344361
GO:0001944	vasculature development	biological_process	developmental process	1	96	22	18336	0.045454545	0.1091259	0.1344361
GO:0031016	pancreas development	biological_process	developmental process	1	96	22	18336	0.045454545	0.1091259	0.1344361
GO:0035567	non-canonical Wnt signaling pathway	biological_process	regulation of biological process	1	96	22	18336	0.045454545	0.1091259	0.1344361
GO:0046676	negative regulation of insulin secretion	biological_process	regulation of biological process	1	96	22	18336	0.045454545	0.1091259	0.1344361
GO:0046856	phosphatidylinositol dephosphorylation	biological_process	metabolic process	1	96	22	18336	0.045454545	0.1091259	0.1344361
GO:0050768	negative regulation of neurogenesis	biological_process	developmental process	1	96	22	18336	0.045454545	0.1091259	0.1344361
GO:0070830	bicellular tight junction assembly	biological_process	cellular process	1	96	22	18336	0.045454545	0.1091259	0.1344361
GO:0071392	cellular response to estradiol stimulus	biological_process	cellular process	1	96	22	18336	0.045454545	0.1091259	0.1344361
GO:0072001	renal system development	biological_process	developmental process	1	96	22	18336	0.045454545	0.1091259	0.1344361
GO:0042593	glucose homeostasis	biological_process	biological regulation	2	96	109	18336	0.018348624	0.1115594	0.1373115
GO:0008306	associative learning	biological_process	behavior	1	96	23	18336	0.043478261	0.1137958	0.1391957
GO:0010800	positive regulation of peptidyl-threonine phosphorylation	biological_process	metabolic process	1	96	23	18336	0.043478261	0.1137958	0.1391957
GO:0030511	positive regulation of transforming growth factor beta receptor signaling pathway	biological_process	regulation of biological process	1	96	23	18336	0.043478261	0.1137958	0.1391957
GO:0031297	replication fork processing	biological_process	metabolic process	1	96	23	18336	0.043478261	0.1137958	0.1391957
GO:0043388	positive regulation of DNA binding	biological_process	biological regulation	1	96	23	18336	0.043478261	0.1137958	0.1391957
GO:0048709	oligodendrocyte differentiation	biological_process	developmental process	1	96	23	18336	0.043478261	0.1137958	0.1391957
GO:0061028	establishment of endothelial barrier	biological_process	developmental process	1	96	23	18336	0.043478261	0.1137958	0.1391957
GO:0001958	endochondral ossification	biological_process	developmental process	1	96	24	18336	0.041666667	0.1184414	0.1433546
GO:0006913	nucleocytoplasmic transport	biological_process	localization	1	96	24	18336	0.041666667	0.1184414	0.1433546
GO:0007585	respiratory gaseous exchange	biological_process	multicellular organismal process	1	96	24	18336	0.041666667	0.1184414	0.1433546
GO:0009954	proximal/distal pattern formation	biological_process	developmental process	1	96	24	18336	0.041666667	0.1184414	0.1433546
GO:0042476	odontogenesis	biological_process	developmental process	1	96	24	18336	0.041666667	0.1184414	0.1433546
GO:0043392	negative regulation of DNA binding	biological_process	biological regulation	1	96	24	18336	0.041666667	0.1184414	0.1433546
GO:0045736	negative regulation of cyclin-dependent protein serine/threonine kinase activity	biological_process	metabolic process	1	96	24	18336	0.041666667	0.1184414	0.1433546
GO:0045859	regulation of protein kinase activity	biological_process	metabolic process	1	96	24	18336	0.041666667	0.1184414	0.1433546
GO:0046580	negative regulation of Ras protein signal transduction	biological_process	regulation of biological process	1	96	24	18336	0.041666667	0.1184414	0.1433546
GO:0048593	camera-type eye morphogenesis	biological_process	developmental process	1	96	24	18336	0.041666667	0.1184414	0.1433546
GO:0050905	neuromuscular process	biological_process	multicellular organismal process	1	96	24	18336	0.041666667	0.1184414	0.1433546
GO:0071345	cellular response to cytokine stimulus	biological_process	response to stimulus	1	96	24	18336	0.041666667	0.1184414	0.1433546
GO:0001782	B cell homeostasis	biological_process	immune system process	1	96	25	18336	0.04	0.123063	0.1481691
GO:0033344	cholesterol efflux	biological_process	localization	1	96	25	18336	0.04	0.123063	0.1481691
GO:0034394	protein localization to cell surface	biological_process	localization	1	96	25	18336	0.04	0.123063	0.1481691
GO:0035116	embryonic hindlimb morphogenesis	biological_process	developmental process	1	96	25	18336	0.04	0.123063	0.1481691
GO:0048661	positive regulation of smooth muscle cell proliferation	biological_process	regulation of biological process	1	96	25	18336	0.04	0.123063	0.1481691
GO:0070207	protein homotrimerization	biological_process	cellular process	1	96	25	18336	0.04	0.123063	0.1481691
GO:0006954	inflammatory response	biological_process	response to stimulus	3	96	234	18336	0.012820513	0.124447	0.149705
GO:0006368	transcription elongation from RNA polymerase II promoter	biological_process	metabolic process	1	96	26	18336	0.038461538	0.1276605	0.15264
GO:0016239	positive regulation of macroautophagy	biological_process	metabolic process	1	96	26	18336	0.038461538	0.1276605	0.15264
GO:0032435	negative regulation of proteasomal ubiquitin-dependent protein catabolic process	biological_process	metabolic process	1	96	26	18336	0.038461538	0.1276605	0.15264
GO:0043029	T cell homeostasis	biological_process	immune system process	1	96	26	18336	0.038461538	0.1276605	0.15264
GO:0046513	ceramide biosynthetic process	biological_process	metabolic process	1	96	26	18336	0.038461538	0.1276605	0.15264
GO:0048008	platelet-derived growth factor receptor signaling pathway	biological_process	regulation of biological process	1	96	26	18336	0.038461538	0.1276605	0.15264
GO:2001238	positive regulation of extrinsic apoptotic signaling pathway	biological_process	regulation of biological process	1	96	26	18336	0.038461538	0.1276605	0.15264
GO:0000070	mitotic sister chromatid segregation	biological_process	cellular process	1	96	27	18336	0.037037037	0.1322342	0.1568861
GO:0008277	regulation of G protein-coupled receptor signaling pathway	biological_process	regulation of biological process	1	96	27	18336	0.037037037	0.1322342	0.1568861
GO:0030148	sphingolipid biosynthetic process	biological_process	metabolic process	1	96	27	18336	0.037037037	0.1322342	0.1568861
GO:0034614	cellular response to reactive oxygen species	biological_process	response to stimulus	1	96	27	18336	0.037037037	0.1322342	0.1568861
GO:0042771	intrinsic apoptotic signaling pathway in response to DNA damage by p53 class mediator	biological_process	regulation of biological process	1	96	27	18336	0.037037037	0.1322342	0.1568861
GO:0045746	negative regulation of Notch signaling pathway	biological_process	regulation of biological process	1	96	27	18336	0.037037037	0.1322342	0.1568861
GO:0048167	regulation of synaptic plasticity	biological_process	regulation of biological process	1	96	27	18336	0.037037037	0.1322342	0.1568861
GO:0048863	stem cell differentiation	biological_process	developmental process	1	96	27	18336	0.037037037	0.1322342	0.1568861
GO:2000134	negative regulation of G1/S transition of mitotic cell cycle	biological_process	regulation of biological process	1	96	27	18336	0.037037037	0.1322342	0.1568861
GO:0000209	protein polyubiquitination	biological_process	metabolic process	2	96	123	18336	0.016260163	0.135853	0.1610392
GO:0003281	ventricular septum development	biological_process	developmental process	1	96	28	18336	0.035714286	0.1367842	0.1610392
GO:0007093	mitotic cell cycle checkpoint	biological_process	regulation of biological process	1	96	28	18336	0.035714286	0.1367842	0.1610392
GO:0030522	intracellular receptor signaling pathway	biological_process	regulation of biological process	1	96	28	18336	0.035714286	0.1367842	0.1610392
GO:0032007	negative regulation of TOR signaling	biological_process	regulation of biological process	1	96	28	18336	0.035714286	0.1367842	0.1610392
GO:0045739	positive regulation of DNA repair	biological_process	metabolic process	1	96	28	18336	0.035714286	0.1367842	0.1610392
GO:0045930	negative regulation of mitotic cell cycle	biological_process	regulation of biological process	1	96	28	18336	0.035714286	0.1367842	0.1610392
GO:0046627	negative regulation of insulin receptor signaling pathway	biological_process	regulation of biological process	1	96	28	18336	0.035714286	0.1367842	0.1610392
GO:0050714	positive regulation of protein secretion	biological_process	regulation of biological process	1	96	28	18336	0.035714286	0.1367842	0.1610392
GO:0006897	endocytosis	biological_process	localization	2	96	125	18336	0.016	0.1394152	0.1639969
GO:0006281	DNA repair	biological_process	metabolic process	3	96	247	18336	0.012145749	0.1397797	0.1642858
GO:0000186	activation of MAPKK activity	biological_process	metabolic process	1	96	29	18336	0.034482759	0.1413106	0.1651015
GO:0002027	regulation of heart rate	biological_process	regulation of biological process	1	96	29	18336	0.034482759	0.1413106	0.1651015
GO:0021549	cerebellum development	biological_process	developmental process	1	96	29	18336	0.034482759	0.1413106	0.1651015
GO:0032870	cellular response to hormone stimulus	biological_process	response to stimulus	1	96	29	18336	0.034482759	0.1413106	0.1651015
GO:0043536	positive regulation of blood vessel endothelial cell migration	biological_process	regulation of biological process	1	96	29	18336	0.034482759	0.1413106	0.1651015
GO:0043542	endothelial cell migration	biological_process	locomotion	1	96	29	18336	0.034482759	0.1413106	0.1651015
GO:0048015	phosphatidylinositol-mediated signaling	biological_process	regulation of biological process	1	96	29	18336	0.034482759	0.1413106	0.1651015
GO:0007528	neuromuscular junction development	biological_process	cellular process	1	96	30	18336	0.033333333	0.1458135	0.1695021
GO:0032526	response to retinoic acid	biological_process	response to stimulus	1	96	30	18336	0.033333333	0.1458135	0.1695021
GO:0034332	adherens junction organization	biological_process	cellular process	1	96	30	18336	0.033333333	0.1458135	0.1695021
GO:0035019	somatic stem cell population maintenance	biological_process	developmental process	1	96	30	18336	0.033333333	0.1458135	0.1695021
GO:0045880	positive regulation of smoothened signaling pathway	biological_process	regulation of biological process	1	96	30	18336	0.033333333	0.1458135	0.1695021
GO:0051497	negative regulation of stress fiber assembly	biological_process	regulation of biological process	1	96	30	18336	0.033333333	0.1458135	0.1695021
GO:0007155	cell adhesion	biological_process	biological adhesion	4	96	390	18336	0.01025641	0.1481237	0.1720427
GO:0009408	response to heat	biological_process	response to stimulus	1	96	31	18336	0.032258065	0.150293	0.1739771
GO:0042307	positive regulation of protein import into nucleus	biological_process	regulation of biological process	1	96	31	18336	0.032258065	0.150293	0.1739771
GO:0048813	dendrite morphogenesis	biological_process	developmental process	1	96	31	18336	0.032258065	0.150293	0.1739771
GO:0061098	positive regulation of protein tyrosine kinase activity	biological_process	metabolic process	1	96	31	18336	0.032258065	0.150293	0.1739771
GO:0006508	proteolysis	biological_process	metabolic process	5	96	539	18336	0.009276438	0.1524727	0.1763524
GO:0006342	chromatin silencing	biological_process	metabolic process	1	96	32	18336	0.03125	0.1547492	0.1774989
GO:0007200	phospholipase C-activating G protein-coupled receptor signaling pathway	biological_process	regulation of biological process	1	96	32	18336	0.03125	0.1547492	0.1774989
GO:0016358	dendrite development	biological_process	developmental process	1	96	32	18336	0.03125	0.1547492	0.1774989
GO:0030010	establishment of cell polarity	biological_process	cellular process	1	96	32	18336	0.03125	0.1547492	0.1774989
GO:0030316	osteoclast differentiation	biological_process	developmental process	1	96	32	18336	0.03125	0.1547492	0.1774989
GO:0030901	midbrain development	biological_process	developmental process	1	96	32	18336	0.03125	0.1547492	0.1774989
GO:0034260	negative regulation of GTPase activity	biological_process	regulation of biological process	1	96	32	18336	0.03125	0.1547492	0.1774989
GO:0045747	positive regulation of Notch signaling pathway	biological_process	regulation of biological process	1	96	32	18336	0.03125	0.1547492	0.1774989
GO:0051781	positive regulation of cell division	biological_process	regulation of biological process	1	96	32	18336	0.03125	0.1547492	0.1774989
GO:0097009	energy homeostasis	biological_process	multicellular organismal process	1	96	32	18336	0.03125	0.1547492	0.1774989
GO:0032259	methylation	biological_process	metabolic process	2	96	134	18336	0.014925373	0.1556864	0.1784257
GO:0001837	epithelial to mesenchymal transition	biological_process	developmental process	1	96	33	18336	0.03030303	0.1591824	0.1812291
GO:0010498	proteasomal protein catabolic process	biological_process	metabolic process	1	96	33	18336	0.03030303	0.1591824	0.1812291
GO:0016236	macroautophagy	biological_process	metabolic process	1	96	33	18336	0.03030303	0.1591824	0.1812291
GO:0034504	protein localization to nucleus	biological_process	localization	1	96	33	18336	0.03030303	0.1591824	0.1812291
GO:0035115	embryonic forelimb morphogenesis	biological_process	developmental process	1	96	33	18336	0.03030303	0.1591824	0.1812291
GO:0043491	protein kinase B signaling	biological_process	regulation of biological process	1	96	33	18336	0.03030303	0.1591824	0.1812291
GO:0045931	positive regulation of mitotic cell cycle	biological_process	regulation of biological process	1	96	33	18336	0.03030303	0.1591824	0.1812291
GO:0048536	spleen development	biological_process	developmental process	1	96	33	18336	0.03030303	0.1591824	0.1812291
GO:0007346	regulation of mitotic cell cycle	biological_process	regulation of biological process	1	96	34	18336	0.029411765	0.1635925	0.1856378
GO:0007565	female pregnancy	biological_process	reproduction	1	96	34	18336	0.029411765	0.1635925	0.1856378
GO:0038083	peptidyl-tyrosine autophosphorylation	biological_process	metabolic process	1	96	34	18336	0.029411765	0.1635925	0.1856378
GO:0071320	cellular response to cAMP	biological_process	response to stimulus	1	96	34	18336	0.029411765	0.1635925	0.1856378
GO:0046777	protein autophosphorylation	biological_process	metabolic process	2	96	140	18336	0.014285714	0.1667286	0.1890412
GO:0030168	platelet activation	biological_process	response to stimulus	1	96	35	18336	0.028571429	0.1679797	0.1893714
GO:0030501	positive regulation of bone mineralization	biological_process	developmental process	1	96	35	18336	0.028571429	0.1679797	0.1893714
GO:0042177	negative regulation of protein catabolic process	biological_process	metabolic process	1	96	35	18336	0.028571429	0.1679797	0.1893714
GO:0045184	establishment of protein localization	biological_process	localization	1	96	35	18336	0.028571429	0.1679797	0.1893714
GO:0050808	synapse organization	biological_process	cellular process	1	96	35	18336	0.028571429	0.1679797	0.1893714
GO:0050919	negative chemotaxis	biological_process	locomotion	1	96	35	18336	0.028571429	0.1679797	0.1893714
GO:0051209	release of sequestered calcium ion into cytosol	biological_process	regulation of biological process	1	96	35	18336	0.028571429	0.1679797	0.1893714
GO:0007249	I-kappaB kinase/NF-kappaB signaling	biological_process	regulation of biological process	1	96	36	18336	0.027777778	0.1723442	0.1938171
GO:0009953	dorsal/ventral pattern formation	biological_process	developmental process	1	96	36	18336	0.027777778	0.1723442	0.1938171
GO:0086091	regulation of heart rate by cardiac conduction	biological_process	regulation of biological process	1	96	36	18336	0.027777778	0.1723442	0.1938171
GO:0043488	regulation of mRNA stability	biological_process	metabolic process	1	96	37	18336	0.027027027	0.176686	0.1983767
GO:1990573	potassium ion import across plasma membrane	biological_process	localization	1	96	37	18336	0.027027027	0.176686	0.1983767
GO:0001942	hair follicle development	biological_process	developmental process	1	96	38	18336	0.026315789	0.1810052	0.2019129
GO:0007052	mitotic spindle organization	biological_process	cellular process	1	96	38	18336	0.026315789	0.1810052	0.2019129
GO:0007098	centrosome cycle	biological_process	cellular process	1	96	38	18336	0.026315789	0.1810052	0.2019129
GO:0008333	endosome to lysosome transport	biological_process	localization	1	96	38	18336	0.026315789	0.1810052	0.2019129
GO:0019233	sensory perception of pain	biological_process	multicellular organismal process	1	96	38	18336	0.026315789	0.1810052	0.2019129
GO:0045668	negative regulation of osteoblast differentiation	biological_process	developmental process	1	96	38	18336	0.026315789	0.1810052	0.2019129
GO:0051402	neuron apoptotic process	biological_process	cellular process	1	96	38	18336	0.026315789	0.1810052	0.2019129
GO:0060048	cardiac muscle contraction	biological_process	multicellular organismal process	1	96	38	18336	0.026315789	0.1810052	0.2019129
GO:0007165	signal transduction	biological_process	regulation of biological process	12	96	1712	18336	0.007009346	0.183064	0.2040447
GO:0034198	cellular response to amino acid starvation	biological_process	response to stimulus	1	96	39	18336	0.025641026	0.1853021	0.2058747
GO:0045214	sarcomere organization	biological_process	developmental process	1	96	39	18336	0.025641026	0.1853021	0.2058747
GO:0050890	cognition	biological_process	multicellular organismal process	1	96	39	18336	0.025641026	0.1853021	0.2058747
GO:0050918	positive chemotaxis	biological_process	locomotion	1	96	39	18336	0.025641026	0.1853021	0.2058747
GO:0007154	cell communication	biological_process	cellular process	1	96	40	18336	0.025	0.1895766	0.2102854
GO:0120163	negative regulation of cold-induced thermogenesis	biological_process	metabolic process	1	96	40	18336	0.025	0.1895766	0.2102854
GO:0009636	response to toxic substance	biological_process	response to stimulus	1	96	41	18336	0.024390244	0.1938289	0.2134591
GO:0009755	hormone-mediated signaling pathway	biological_process	regulation of biological process	1	96	41	18336	0.024390244	0.1938289	0.2134591
GO:0032465	regulation of cytokinesis	biological_process	regulation of biological process	1	96	41	18336	0.024390244	0.1938289	0.2134591
GO:0033209	tumor necrosis factor-mediated signaling pathway	biological_process	regulation of biological process	1	96	41	18336	0.024390244	0.1938289	0.2134591
GO:0035176	social behavior	biological_process	behavior	1	96	41	18336	0.024390244	0.1938289	0.2134591
GO:0043086	negative regulation of catalytic activity	biological_process	biological regulation	1	96	41	18336	0.024390244	0.1938289	0.2134591
GO:0043280	positive regulation of cysteine-type endopeptidase activity involved in apoptotic process	biological_process	metabolic process	1	96	41	18336	0.024390244	0.1938289	0.2134591
GO:0043588	skin development	biological_process	developmental process	1	96	41	18336	0.024390244	0.1938289	0.2134591
GO:0048705	skeletal system morphogenesis	biological_process	developmental process	1	96	41	18336	0.024390244	0.1938289	0.2134591
GO:0016311	dephosphorylation	biological_process	metabolic process	2	96	155	18336	0.012903226	0.1948743	0.2144394
GO:0007416	synapse assembly	biological_process	developmental process	1	96	42	18336	0.023809524	0.1980592	0.2174243
GO:0009611	response to wounding	biological_process	response to stimulus	1	96	42	18336	0.023809524	0.1980592	0.2174243
GO:0045787	positive regulation of cell cycle	biological_process	regulation of biological process	1	96	42	18336	0.023809524	0.1980592	0.2174243
GO:0030514	negative regulation of BMP signaling pathway	biological_process	metabolic process	1	96	43	18336	0.023255814	0.2022675	0.2216916
GO:0034613	cellular protein localization	biological_process	localization	1	96	43	18336	0.023255814	0.2022675	0.2216916
GO:0006955	immune response	biological_process	immune system process	3	96	297	18336	0.01010101	0.2038234	0.2232198
GO:0000082	G1/S transition of mitotic cell cycle	biological_process	cellular process	1	96	44	18336	0.022727273	0.2064539	0.2253856
GO:0000413	protein peptidyl-prolyl isomerization	biological_process	metabolic process	1	96	44	18336	0.022727273	0.2064539	0.2253856
GO:0008543	fibroblast growth factor receptor signaling pathway	biological_process	regulation of biological process	1	96	44	18336	0.022727273	0.2064539	0.2253856
GO:0060348	bone development	biological_process	developmental process	1	96	44	18336	0.022727273	0.2064539	0.2253856
GO:0055085	transmembrane transport	biological_process	localization	5	96	604	18336	0.008278146	0.2097855	0.2288418
GO:0032729	positive regulation of interferon-gamma production	biological_process	regulation of biological process	1	96	45	18336	0.022222222	0.2106186	0.2293882
GO:0048666	neuron development	biological_process	developmental process	1	96	45	18336	0.022222222	0.2106186	0.2293882
GO:0006909	phagocytosis	biological_process	localization	1	96	46	18336	0.02173913	0.2147616	0.2331649
GO:0007612	learning	biological_process	behavior	1	96	46	18336	0.02173913	0.2147616	0.2331649
GO:0034644	cellular response to UV	biological_process	response to stimulus	1	96	46	18336	0.02173913	0.2147616	0.2331649
GO:0035690	cellular response to drug	biological_process	response to stimulus	1	96	46	18336	0.02173913	0.2147616	0.2331649
GO:0002250	adaptive immune response	biological_process	immune system process	2	96	166	18336	0.012048193	0.2158804	0.2341955
GO:0001755	neural crest cell migration	biological_process	developmental process	1	96	47	18336	0.021276596	0.2188832	0.2363391
GO:0008286	insulin receptor signaling pathway	biological_process	regulation of biological process	1	96	47	18336	0.021276596	0.2188832	0.2363391
GO:0010595	positive regulation of endothelial cell migration	biological_process	regulation of biological process	1	96	47	18336	0.021276596	0.2188832	0.2363391
GO:0034605	cellular response to heat	biological_process	response to stimulus	1	96	47	18336	0.021276596	0.2188832	0.2363391
GO:0042552	myelination	biological_process	developmental process	1	96	47	18336	0.021276596	0.2188832	0.2363391
GO:0071260	cellular response to mechanical stimulus	biological_process	response to stimulus	1	96	47	18336	0.021276596	0.2188832	0.2363391
GO:0043161	proteasome-mediated ubiquitin-dependent protein catabolic process	biological_process	metabolic process	2	96	168	18336	0.011904762	0.2197238	0.2370614
GO:0016567	protein ubiquitination	biological_process	metabolic process	4	96	459	18336	0.008714597	0.219983	0.2371558
GO:0071902	positive regulation of protein serine/threonine kinase activity	biological_process	metabolic process	1	96	48	18336	0.020833333	0.2229833	0.2398286
GO:0097190	apoptotic signaling pathway	biological_process	regulation of biological process	1	96	48	18336	0.020833333	0.2229833	0.2398286
GO:2000300	regulation of synaptic vesicle exocytosis	biological_process	regulation of biological process	1	96	48	18336	0.020833333	0.2229833	0.2398286
GO:0019221	cytokine-mediated signaling pathway	biological_process	regulation of biological process	2	96	170	18336	0.011764706	0.2235733	0.2402761
GO:0007268	chemical synaptic transmission	biological_process	signaling	2	96	171	18336	0.011695906	0.2255001	0.2421584
GO:0006006	glucose metabolic process	biological_process	metabolic process	1	96	49	18336	0.020408163	0.2270621	0.2430797
GO:0006879	cellular iron ion homeostasis	biological_process	cellular process	1	96	49	18336	0.020408163	0.2270621	0.2430797
GO:0007519	skeletal muscle tissue development	biological_process	developmental process	1	96	49	18336	0.020408163	0.2270621	0.2430797
GO:0023014	signal transduction by protein phosphorylation	biological_process	metabolic process	1	96	49	18336	0.020408163	0.2270621	0.2430797
GO:0000086	G2/M transition of mitotic cell cycle	biological_process	cellular process	1	96	50	18336	0.02	0.2311198	0.2464683
GO:0001889	liver development	biological_process	developmental process	1	96	50	18336	0.02	0.2311198	0.2464683
GO:0030216	keratinocyte differentiation	biological_process	developmental process	1	96	50	18336	0.02	0.2311198	0.2464683
GO:0032880	regulation of protein localization	biological_process	regulation of biological process	1	96	50	18336	0.02	0.2311198	0.2464683
GO:0065003	protein-containing complex assembly	biological_process	cellular process	1	96	50	18336	0.02	0.2311198	0.2464683
GO:0031098	stress-activated protein kinase signaling cascade	biological_process	regulation of biological process	1	96	51	18336	0.019607843	0.2351563	0.2501933
GO:0033141	positive regulation of peptidyl-serine phosphorylation of STAT protein	biological_process	metabolic process	1	96	51	18336	0.019607843	0.2351563	0.2501933
GO:0051603	proteolysis involved in cellular protein catabolic process	biological_process	metabolic process	1	96	51	18336	0.019607843	0.2351563	0.2501933
GO:0007166	cell surface receptor signaling pathway	biological_process	regulation of biological process	2	96	177	18336	0.011299435	0.2370861	0.2520523
GO:0008344	adult locomotory behavior	biological_process	behavior	1	96	52	18336	0.019230769	0.2391719	0.2540741
GO:0050727	regulation of inflammatory response	biological_process	regulation of biological process	1	96	53	18336	0.018867925	0.2431666	0.2579209
GO:0051028	mRNA transport	biological_process	localization	1	96	53	18336	0.018867925	0.2431666	0.2579209
GO:0051607	defense response to virus	biological_process	immune system process	2	96	181	18336	0.011049724	0.2448294	0.2594853
GO:0001558	regulation of cell growth	biological_process	regulation of biological process	1	96	54	18336	0.018518519	0.2471406	0.2615335
GO:0022008	neurogenesis	biological_process	developmental process	1	96	54	18336	0.018518519	0.2471406	0.2615335
GO:0001932	regulation of protein phosphorylation	biological_process	metabolic process	1	96	55	18336	0.018181818	0.2510939	0.2647028
GO:0016485	protein processing	biological_process	metabolic process	1	96	55	18336	0.018181818	0.2510939	0.2647028
GO:0043433	negative regulation of DNA-binding transcription factor activity	biological_process	metabolic process	1	96	55	18336	0.018181818	0.2510939	0.2647028
GO:0045727	positive regulation of translation	biological_process	metabolic process	1	96	55	18336	0.018181818	0.2510939	0.2647028
GO:0060079	excitatory postsynaptic potential	biological_process	regulation of biological process	1	96	55	18336	0.018181818	0.2510939	0.2647028
GO:0001568	blood vessel development	biological_process	developmental process	1	96	56	18336	0.017857143	0.2550267	0.2682345
GO:0001756	somitogenesis	biological_process	developmental process	1	96	56	18336	0.017857143	0.2550267	0.2682345
GO:0010506	regulation of autophagy	biological_process	metabolic process	1	96	56	18336	0.017857143	0.2550267	0.2682345
GO:0051259	protein complex oligomerization	biological_process	cellular process	1	96	57	18336	0.01754386	0.258939	0.2719352
GO:0051965	positive regulation of synapse assembly	biological_process	developmental process	1	96	57	18336	0.01754386	0.258939	0.2719352
GO:0007613	memory	biological_process	behavior	1	96	58	18336	0.017241379	0.262831	0.2756033
GO:0030855	epithelial cell differentiation	biological_process	developmental process	1	96	58	18336	0.017241379	0.262831	0.2756033
GO:0050790	regulation of catalytic activity	biological_process	biological regulation	1	96	59	18336	0.016949153	0.2667028	0.2792392
GO:0071347	cellular response to interleukin-1	biological_process	cellular process	1	96	59	18336	0.016949153	0.2667028	0.2792392
GO:0032482	Rab protein signal transduction	biological_process	regulation of biological process	1	96	60	18336	0.016666667	0.2705544	0.2826291
GO:0034599	cellular response to oxidative stress	biological_process	response to stimulus	1	96	60	18336	0.016666667	0.2705544	0.2826291
GO:0060395	SMAD protein signal transduction	biological_process	regulation of biological process	1	96	60	18336	0.016666667	0.2705544	0.2826291
GO:0007338	single fertilization	biological_process	reproduction	1	96	61	18336	0.016393443	0.274386	0.286415
GO:0007266	Rho protein signal transduction	biological_process	regulation of biological process	1	96	62	18336	0.016129032	0.2781978	0.2899556
GO:0045666	positive regulation of neuron differentiation	biological_process	developmental process	1	96	62	18336	0.016129032	0.2781978	0.2899556
GO:0050829	defense response to Gram-negative bacterium	biological_process	response to stimulus	1	96	63	18336	0.015873016	0.2819896	0.2934647
GO:0051865	protein autoubiquitination	biological_process	metabolic process	1	96	63	18336	0.015873016	0.2819896	0.2934647
GO:0032091	negative regulation of protein binding	biological_process	biological regulation	1	96	64	18336	0.015625	0.2857618	0.2969428
GO:0043330	response to exogenous dsRNA	biological_process	response to stimulus	1	96	64	18336	0.015625	0.2857618	0.2969428
GO:0045732	positive regulation of protein catabolic process	biological_process	metabolic process	1	96	65	18336	0.015384615	0.2895144	0.3001647
GO:0050804	modulation of chemical synaptic transmission	biological_process	regulation of biological process	1	96	65	18336	0.015384615	0.2895144	0.3001647
GO:0060021	roof of mouth development	biological_process	developmental process	1	96	65	18336	0.015384615	0.2895144	0.3001647
GO:0032436	positive regulation of proteasomal ubiquitin-dependent protein catabolic process	biological_process	metabolic process	1	96	67	18336	0.014925373	0.2969611	0.3076544
GO:0002244	hematopoietic progenitor cell differentiation	biological_process	developmental process	1	96	68	18336	0.014705882	0.3006554	0.3112482
GO:0051301	cell division	biological_process	cellular process	2	96	211	18336	0.009478673	0.3030039	0.3134445
GO:0007224	smoothened signaling pathway	biological_process	regulation of biological process	1	96	69	18336	0.014492754	0.3043305	0.3145812
GO:0030163	protein catabolic process	biological_process	metabolic process	1	96	70	18336	0.014285714	0.3079865	0.3181222
GO:0007005	mitochondrion organization	biological_process	cellular process	1	96	72	18336	0.013888889	0.3152416	0.3251297
GO:0043312	neutrophil degranulation	biological_process	immune system process	1	96	72	18336	0.013888889	0.3152416	0.3251297
GO:0042632	cholesterol homeostasis	biological_process	biological regulation	1	96	73	18336	0.01369863	0.3188409	0.3285965
GO:0000724	double-strand break repair via homologous recombination	biological_process	metabolic process	1	96	74	18336	0.013513514	0.3224214	0.3315443
GO:0050728	negative regulation of inflammatory response	biological_process	regulation of biological process	1	96	74	18336	0.013513514	0.3224214	0.3315443
GO:0090630	activation of GTPase activity	biological_process	biological regulation	1	96	74	18336	0.013513514	0.3224214	0.3315443
GO:0007229	integrin-mediated signaling pathway	biological_process	regulation of biological process	1	96	79	18336	0.012658228	0.3400466	0.349408
GO:0007409	axonogenesis	biological_process	developmental process	1	96	80	18336	0.0125	0.3435168	0.3527113
GO:0006417	regulation of translation	biological_process	metabolic process	1	96	82	18336	0.012195122	0.3504031	0.3592477
GO:0032496	response to lipopolysaccharide	biological_process	response to stimulus	1	96	82	18336	0.012195122	0.3504031	0.3592477
GO:0006874	cellular calcium ion homeostasis	biological_process	cellular process	1	96	83	18336	0.012048193	0.3538194	0.3622124
GO:0007169	transmembrane receptor protein tyrosine kinase signaling pathway	biological_process	regulation of biological process	1	96	83	18336	0.012048193	0.3538194	0.3622124
GO:0060326	cell chemotaxis	biological_process	locomotion	1	96	84	18336	0.011904762	0.357218	0.3654208
GO:0030334	regulation of cell migration	biological_process	regulation of biological process	1	96	89	18336	0.011235955	0.3739471	0.3822509
GO:0006952	defense response	biological_process	response to stimulus	1	96	90	18336	0.011111111	0.3772408	0.3853325
GO:0009968	negative regulation of signal transduction	biological_process	regulation of biological process	1	96	92	18336	0.010869565	0.383777	0.3917192
GO:0006457	protein folding	biological_process	cellular process	1	96	104	18336	0.009615385	0.4215923	0.4299992
GO:0034765	regulation of ion transmembrane transport	biological_process	regulation of biological process	1	96	106	18336	0.009433962	0.4276676	0.4355523
GO:0071805	potassium ion transmembrane transport	biological_process	localization	1	96	106	18336	0.009433962	0.4276676	0.4355523
GO:0000226	microtubule cytoskeleton organization	biological_process	cellular process	1	96	108	18336	0.009259259	0.4336797	0.4413498
GO:0007010	cytoskeleton organization	biological_process	cellular process	1	96	109	18336	0.009174312	0.4366623	0.4440579
GO:0071222	cellular response to lipopolysaccharide	biological_process	response to stimulus	1	96	111	18336	0.009009009	0.4425809	0.4497456
GO:0006813	potassium ion transport	biological_process	localization	1	96	112	18336	0.008928571	0.4455171	0.4523964
GO:0016042	lipid catabolic process	biological_process	metabolic process	1	96	115	18336	0.008695652	0.4542342	0.4609092
GO:0051092	positive regulation of NF-kappaB transcription factor activity	biological_process	metabolic process	1	96	118	18336	0.008474576	0.4628157	0.469272
GO:0030198	extracellular matrix organization	biological_process	cellular process	1	96	120	18336	0.008333333	0.4684623	0.4746489
GO:0042391	regulation of membrane potential	biological_process	biological regulation	1	96	124	18336	0.008064516	0.4795799	0.4855571
GO:0008360	regulation of cell shape	biological_process	developmental process	1	96	128	18336	0.0078125	0.4904674	0.4958532
GO:0043123	positive regulation of I-kappaB kinase/NF-kappaB signaling	biological_process	regulation of biological process	1	96	128	18336	0.0078125	0.4904674	0.4958532
GO:0006886	intracellular protein transport	biological_process	localization	2	96	314	18336	0.006369427	0.4914518	0.496485
GO:0006486	protein glycosylation	biological_process	metabolic process	1	96	130	18336	0.007692308	0.4958263	0.5005381
GO:0042742	defense response to bacterium	biological_process	response to stimulus	1	96	131	18336	0.007633588	0.4984848	0.5028543
GO:0000398	mRNA splicing, via spliceosome	biological_process	metabolic process	1	96	144	18336	0.006944444	0.5318086	0.5360786
GO:0005975	carbohydrate metabolic process	biological_process	metabolic process	1	96	169	18336	0.00591716	0.5898536	0.594156
GO:0016477	cell migration	biological_process	locomotion	1	96	175	18336	0.005714286	0.6026888	0.6066423
GO:0002376	immune system process	biological_process	immune system process	1	96	176	18336	0.005681818	0.604789	0.6083129
GO:0015031	protein transport	biological_process	localization	2	96	394	18336	0.005076142	0.6144827	0.6176133
GO:0016192	vesicle-mediated transport	biological_process	localization	1	96	212	18336	0.004716981	0.6735026	0.6764415
GO:0006511	ubiquitin-dependent protein catabolic process	biological_process	metabolic process	1	96	262	18336	0.003816794	0.7497363	0.7524606
GO:0045087	innate immune response	biological_process	immune system process	1	96	278	18336	0.003597122	0.7701862	0.7724235
GO:0006629	lipid metabolic process	biological_process	metabolic process	1	96	313	18336	0.003194888	0.8093328	0.8110948
GO:0006351	transcription, DNA-templated	biological_process	metabolic process	2	96	635	18336	0.003149606	0.849951	0.8511837
GO:0055114	oxidation-reduction process	biological_process	metabolic process	2	96	644	18336	0.00310559	0.855491	0.8561109
GO:0006811	ion transport	biological_process	localization	1	96	452	18336	0.002212389	0.9095046	0.9095046
