# Supplementary material for: Characterization and Transcriptome Analysis of Exosomal and Nonexosomal RNAs in Bovine Adipocytes
Source: Int J Mol Sci. 2020 Dec 7;21(23):9313. doi: 10.3390/ijms21239313 (PMC7730049; doi:10.3390/ijms21239313)
Supplement: Supplementary file 1 [file ijms-21-09313-s001.zip › suppl/supplement/Table S16. CC result of the the lncRNA-miRNA-mRNA network..xls]

GO_C Term ID	GO_C Term Desc	GO_C Term Level1	GO_C Term Level2	Term Candidate Gene Num	Total Candidate Gene Num	Term Gene Num	Total Gene Num	Rich Ratio	P value	Q value
GO:0005829	cytosol	cellular_component	cell part	37	96	3236	19681	0.011433869	1.67E-07	3.12E-05
GO:0005634	nucleus	cellular_component	organelle	50	96	5533	19681	0.009036689	6.02E-07	5.63E-05
GO:0000790	nuclear chromatin	cellular_component	membrane-enclosed lumen	8	96	212	19681	0.037735849	9.35E-06	5.83E-04
GO:0005737	cytoplasm	cellular_component	cell part	44	96	5088	19681	0.008647799	1.80E-05	8.43E-04
GO:0005911	cell-cell junction	cellular_component	cell junction	6	96	160	19681	0.0375	1.33E-04	0.004984717
GO:0005901	caveola	cellular_component	cell part	4	96	56	19681	0.071428571	1.61E-04	0.005010397
GO:0090575	RNA polymerase II transcription factor complex	cellular_component	organelle	4	96	68	19681	0.058823529	3.41E-04	0.009106462
GO:0016605	PML body	cellular_component	membrane-enclosed lumen	4	96	75	19681	0.053333333	4.96E-04	0.01158681
GO:0070822	Sin3-type complex	cellular_component	membrane-enclosed lumen	2	96	8	19681	0.25	6.47E-04	0.01209535
GO:1990909	Wnt signalosome	cellular_component	protein-containing complex	2	96	8	19681	0.25	6.47E-04	0.01209535
GO:0000785	chromatin	cellular_component	organelle	4	96	96	19681	0.041666667	0.001253218	0.02130471
GO:0009986	cell surface	cellular_component	cell part	8	96	465	19681	0.017204301	0.001974125	0.02966696
GO:0030877	beta-catenin destruction complex	cellular_component	cell part	2	96	14	19681	0.142857143	0.002062409	0.02966696
GO:0005667	transcription factor complex	cellular_component	cell part	5	96	192	19681	0.026041667	0.002502969	0.03024398
GO:0005741	mitochondrial outer membrane	cellular_component	organelle	4	96	117	19681	0.034188034	0.00258772	0.03024398
GO:0043235	receptor complex	cellular_component	protein-containing complex	5	96	193	19681	0.025906736	0.002559778	0.03024398
GO:0043296	apical junction complex	cellular_component	cell junction	2	96	18	19681	0.111111111	0.003423823	0.03766205
GO:0000333	telomerase catalytic core complex	cellular_component	organelle	1	96	1	19681	1	0.004877801	0.0380062
GO:0005657	replication fork	cellular_component	organelle	2	96	21	19681	0.095238095	0.004654889	0.0380062
GO:0031379	RNA-directed RNA polymerase complex	cellular_component	cell part	1	96	1	19681	1	0.004877801	0.0380062
GO:0070369	beta-catenin-TCF7L2 complex	cellular_component	organelle	1	96	1	19681	1	0.004877801	0.0380062
GO:0098745	Dcp1-Dcp2 complex	cellular_component	cell part	1	96	1	19681	1	0.004877801	0.0380062
GO:0099092	postsynaptic density, intracellular component	cellular_component	organelle	1	96	1	19681	1	0.004877801	0.0380062
GO:1990572	TERT-RMRP complex	cellular_component	cell part	1	96	1	19681	1	0.004877801	0.0380062
GO:0005913	cell-cell adherens junction	cellular_component	cell junction	3	96	74	19681	0.040540541	0.005676331	0.04245896
GO:0000792	heterochromatin	cellular_component	organelle	2	96	24	19681	0.083333333	0.006060018	0.04358551
GO:0005719	nuclear euchromatin	cellular_component	membrane-enclosed lumen	2	96	28	19681	0.071428571	0.008195273	0.05087592
GO:0005739	mitochondrion	cellular_component	organelle	13	96	1273	19681	0.010212097	0.008786541	0.05087592
GO:0030424	axon	cellular_component	cell part	5	96	256	19681	0.01953125	0.00838338	0.05087592
GO:0032991	protein-containing complex	cellular_component	protein-containing complex	7	96	487	19681	0.014373717	0.009794294	0.05087592
GO:0034750	Scrib-APC-beta-catenin complex	cellular_component	cell part	1	96	2	19681	0.5	0.009732056	0.05087592
GO:0035189	Rb-E2F complex	cellular_component	organelle	1	96	2	19681	0.5	0.009732056	0.05087592
GO:0035692	macrophage migration inhibitory factor receptor complex	cellular_component	protein-containing complex	1	96	2	19681	0.5	0.009732056	0.05087592
GO:0035867	alphav-beta3 integrin-IGF-1-IGF1R complex	cellular_component	membrane part	1	96	2	19681	0.5	0.009732056	0.05087592
GO:0045121	membrane raft	cellular_component	membrane	4	96	162	19681	0.024691358	0.008175802	0.05087592
GO:1902937	inward rectifier potassium channel complex	cellular_component	membrane	1	96	2	19681	0.5	0.009732056	0.05087592
GO:0005923	bicellular tight junction	cellular_component	cell junction	3	96	95	19681	0.031578947	0.01126346	0.05692614
GO:0032444	activin responsive factor complex	cellular_component	organelle	1	96	3	19681	0.333333333	0.01456288	0.06808146
GO:0042824	MHC class I peptide loading complex	cellular_component	membrane	1	96	3	19681	0.333333333	0.01456288	0.06808146
GO:0042825	TAP complex	cellular_component	membrane	1	96	3	19681	0.333333333	0.01456288	0.06808146
GO:0000781	chromosome, telomeric region	cellular_component	organelle	2	96	44	19681	0.045454545	0.01950169	0.07927861
GO:0016323	basolateral plasma membrane	cellular_component	membrane	4	96	204	19681	0.019607843	0.01776495	0.07927861
GO:0032449	CBM complex	cellular_component	cell part	1	96	4	19681	0.25	0.01937038	0.07927861
GO:0033553	rDNA heterochromatin	cellular_component	organelle	1	96	4	19681	0.25	0.01937038	0.07927861
GO:0042567	insulin-like growth factor ternary complex	cellular_component	extracellular region part	1	96	4	19681	0.25	0.01937038	0.07927861
GO:0071141	SMAD protein complex	cellular_component	cell part	1	96	4	19681	0.25	0.01937038	0.07927861
GO:0005654	nucleoplasm	cellular_component	membrane-enclosed lumen	17	96	2059	19681	0.008256435	0.02084918	0.08122493
GO:0005887	integral component of plasma membrane	cellular_component	membrane	10	96	976	19681	0.010245902	0.02057285	0.08122493
GO:0016324	apical plasma membrane	cellular_component	membrane	4	96	216	19681	0.018518519	0.02140781	0.08169919
GO:0001650	fibrillar center	cellular_component	membrane-enclosed lumen	3	96	123	19681	0.024390244	0.02234402	0.08356663
GO:0005815	microtubule organizing center	cellular_component	cell part	4	96	223	19681	0.01793722	0.02372959	0.0870085
GO:0005912	adherens junction	cellular_component	cell junction	2	96	51	19681	0.039215686	0.02571319	0.09246859
GO:0005677	chromatin silencing complex	cellular_component	protein-containing complex	1	96	6	19681	0.166666667	0.02891585	0.1001345
GO:0033263	CORVET complex	cellular_component	organelle	1	96	6	19681	0.166666667	0.02891585	0.1001345
GO:0005813	centrosome	cellular_component	organelle	6	96	483	19681	0.01242236	0.03085553	0.1049088
GO:0005916	fascia adherens	cellular_component	cell junction	1	96	7	19681	0.142857143	0.03365405	0.1066662
GO:0046930	pore complex	cellular_component	membrane	1	96	7	19681	0.142857143	0.03365405	0.1066662
GO:0048179	activin receptor complex	cellular_component	membrane	1	96	7	19681	0.142857143	0.03365405	0.1066662
GO:0070776	MOZ/MORF histone acetyltransferase complex	cellular_component	organelle	1	96	7	19681	0.142857143	0.03365405	0.1066662
GO:0010494	cytoplasmic stress granule	cellular_component	organelle	2	96	60	19681	0.033333333	0.03470539	0.1081651
GO:0008024	cyclin/CDK positive transcription elongation factor complex	cellular_component	membrane-enclosed lumen	1	96	8	19681	0.125	0.03836937	0.1121105
GO:0016600	flotillin complex	cellular_component	membrane	1	96	8	19681	0.125	0.03836937	0.1121105
GO:0031528	microvillus membrane	cellular_component	membrane	1	96	8	19681	0.125	0.03836937	0.1121105
GO:0099524	postsynaptic cytosol	cellular_component	cell part	1	96	8	19681	0.125	0.03836937	0.1121105
GO:0000138	Golgi trans cisterna	cellular_component	organelle	1	96	9	19681	0.111111111	0.04306192	0.1150368
GO:0031253	cell projection membrane	cellular_component	membrane	1	96	9	19681	0.111111111	0.04306192	0.1150368
GO:0043209	myelin sheath	cellular_component	cell part	3	96	157	19681	0.01910828	0.04154882	0.1150368
GO:0070578	RISC-loading complex	cellular_component	protein-containing complex	1	96	9	19681	0.111111111	0.04306192	0.1150368
GO:0098978	glutamatergic synapse	cellular_component	synapse	4	96	265	19681	0.01509434	0.04080982	0.1150368
GO:1990907	beta-catenin-TCF complex	cellular_component	organelle	1	96	9	19681	0.111111111	0.04306192	0.1150368
GO:0031143	pseudopodium	cellular_component	cell	1	96	10	19681	0.1	0.04773181	0.1239701
GO:0035579	specific granule membrane	cellular_component	organelle	1	96	10	19681	0.1	0.04773181	0.1239701
GO:0030426	growth cone	cellular_component	cell part	2	96	73	19681	0.02739726	0.04948461	0.1267619
GO:0000932	P-body	cellular_component	organelle	2	96	75	19681	0.026666667	0.05192916	0.1312264
GO:0016580	Sin3 complex	cellular_component	membrane-enclosed lumen	1	96	12	19681	0.083333333	0.05700404	0.1402599
GO:0032587	ruffle membrane	cellular_component	membrane	2	96	79	19681	0.025316456	0.05694471	0.1402599
GO:0098794	postsynapse	cellular_component	cell part	2	96	81	19681	0.024691358	0.05951365	0.1445331
GO:0031258	lamellipodium membrane	cellular_component	membrane	1	96	13	19681	0.076923077	0.06160659	0.1476979
GO:0030054	cell junction	cellular_component	cell junction	5	96	438	19681	0.011415525	0.06318758	0.1495706
GO:0005730	nucleolus	cellular_component	membrane-enclosed lumen	7	96	725	19681	0.009655172	0.06400594	0.1496139
GO:0001741	XY body	cellular_component	organelle	1	96	15	19681	0.066666667	0.07074511	0.1593896
GO:0090734	site of DNA damage	cellular_component	organelle	1	96	15	19681	0.066666667	0.07074511	0.1593896
GO:0098831	presynaptic active zone cytoplasmic component	cellular_component	cell part	1	96	15	19681	0.066666667	0.07074511	0.1593896
GO:0001673	male germ cell nucleus	cellular_component	organelle	1	96	16	19681	0.0625	0.07528129	0.1618115
GO:0016581	NuRD complex	cellular_component	membrane-enclosed lumen	1	96	16	19681	0.0625	0.07528129	0.1618115
GO:0030176	integral component of endoplasmic reticulum membrane	cellular_component	organelle	2	96	92	19681	0.02173913	0.07432137	0.1618115
GO:0042622	photoreceptor outer segment membrane	cellular_component	organelle	1	96	16	19681	0.0625	0.07528129	0.1618115
GO:0005697	telomerase holoenzyme complex	cellular_component	organelle	1	96	17	19681	0.058823529	0.07979555	0.1621931
GO:0005773	vacuole	cellular_component	organelle	1	96	17	19681	0.058823529	0.07979555	0.1621931
GO:0016607	nuclear speck	cellular_component	membrane-enclosed lumen	4	96	332	19681	0.012048193	0.07938612	0.1621931
GO:0030014	CCR4-NOT complex	cellular_component	cell part	1	96	17	19681	0.058823529	0.07979555	0.1621931
GO:0035098	ESC/E(Z) complex	cellular_component	membrane-enclosed lumen	1	96	17	19681	0.058823529	0.07979555	0.1621931
GO:0000178	exosome (RNase complex)	cellular_component	cell part	1	96	18	19681	0.055555556	0.08428801	0.1670316
GO:0005768	endosome	cellular_component	organelle	4	96	341	19681	0.011730205	0.08559771	0.1670316
GO:0031966	mitochondrial membrane	cellular_component	organelle	2	96	100	19681	0.02	0.08574883	0.1670316
GO:0098793	presynapse	cellular_component	cell part	2	96	99	19681	0.02020202	0.08429248	0.1670316
GO:0044798	nuclear transcription factor complex	cellular_component	organelle	1	96	20	19681	0.05	0.0932079	0.1796895
GO:0000922	spindle pole	cellular_component	organelle	2	96	107	19681	0.018691589	0.09615151	0.1834728
GO:0008023	transcription elongation factor complex	cellular_component	membrane-enclosed lumen	1	96	22	19681	0.045454545	0.1020418	0.1927456
GO:0005720	nuclear heterochromatin	cellular_component	cell	1	96	23	19681	0.043478261	0.1064268	0.1979112
GO:0005938	cell cortex	cellular_component	cell part	2	96	114	19681	0.01754386	0.1068932	0.1979112
GO:0070382	exocytic vesicle	cellular_component	organelle	1	96	24	19681	0.041666667	0.1107905	0.1992098
GO:0098686	hippocampal mossy fiber to CA3 synapse	cellular_component	synapse	1	96	24	19681	0.041666667	0.1107905	0.1992098
GO:0099055	integral component of postsynaptic membrane	cellular_component	membrane	1	96	24	19681	0.041666667	0.1107905	0.1992098
GO:0009925	basal plasma membrane	cellular_component	membrane	1	96	25	19681	0.04	0.1151332	0.2050467
GO:0031519	PcG protein complex	cellular_component	organelle	1	96	26	19681	0.038461538	0.1194549	0.2107365
GO:0000307	cyclin-dependent protein kinase holoenzyme complex	cellular_component	cell part	1	96	27	19681	0.037037037	0.1237557	0.2123148
GO:0005694	chromosome	cellular_component	organelle	3	96	250	19681	0.012	0.1232282	0.2123148
GO:0005771	multivesicular body	cellular_component	organelle	1	96	27	19681	0.037037037	0.1237557	0.2123148
GO:0005635	nuclear envelope	cellular_component	organelle	2	96	130	19681	0.015384615	0.1325391	0.2253165
GO:0016342	catenin complex	cellular_component	membrane	1	96	30	19681	0.033333333	0.1365338	0.2300164
GO:0001772	immunological synapse	cellular_component	membrane	1	96	32	19681	0.03125	0.1449499	0.2420146
GO:1990904	ribonucleoprotein complex	cellular_component	protein-containing complex	2	96	139	19681	0.014388489	0.1475256	0.2441353
GO:0000118	histone deacetylase complex	cellular_component	membrane-enclosed lumen	1	96	34	19681	0.029411765	0.1532848	0.2471057
GO:0000794	condensed nuclear chromosome	cellular_component	membrane-enclosed lumen	1	96	34	19681	0.029411765	0.1532848	0.2471057
GO:0005623	cell	cellular_component	cell	2	96	141	19681	0.014184397	0.1509024	0.2471057
GO:0014704	intercalated disc	cellular_component	cell junction	1	96	35	19681	0.028571429	0.1574221	0.2516063
GO:0030425	dendrite	cellular_component	cell part	3	96	290	19681	0.010344828	0.1686072	0.2666937
GO:0032993	protein-DNA complex	cellular_component	protein-containing complex	1	96	38	19681	0.026315789	0.1697142	0.2666937
GO:0005637	nuclear inner membrane	cellular_component	organelle	1	96	39	19681	0.025641026	0.173772	0.2707947
GO:0001917	photoreceptor inner segment	cellular_component	cell part	1	96	40	19681	0.025	0.1778102	0.2747976
GO:0005844	polysome	cellular_component	protein-containing complex	1	96	43	19681	0.023255814	0.1898079	0.2885697
GO:0042645	mitochondrial nucleoid	cellular_component	membrane-enclosed lumen	1	96	43	19681	0.023255814	0.1898079	0.2885697
GO:0005791	rough endoplasmic reticulum	cellular_component	organelle	1	96	44	19681	0.022727273	0.1937685	0.2922154
GO:0005794	Golgi apparatus	cellular_component	organelle	7	96	973	19681	0.007194245	0.1968054	0.2934266
GO:0016328	lateral plasma membrane	cellular_component	membrane	1	96	45	19681	0.022222222	0.1977099	0.2934266
GO:0030139	endocytic vesicle	cellular_component	organelle	1	96	46	19681	0.02173913	0.2016323	0.2968917
GO:0030173	integral component of Golgi membrane	cellular_component	organelle	1	96	47	19681	0.021276596	0.2055357	0.2979471
GO:0042995	cell projection	cellular_component	cell part	3	96	320	19681	0.009375	0.2053687	0.2979471
GO:0030864	cortical actin cytoskeleton	cellular_component	organelle	1	96	48	19681	0.020833333	0.2094202	0.3012429
GO:0048471	perinuclear region of cytoplasm	cellular_component	cell part	4	96	484	19681	0.008264463	0.2111281	0.3013813
GO:0005759	mitochondrial matrix	cellular_component	membrane-enclosed lumen	2	96	184	19681	0.010869565	0.2263278	0.3115607
GO:0005886	plasma membrane	cellular_component	membrane	24	96	4219	19681	0.005688552	0.2299177	0.3115607
GO:0005902	microvillus	cellular_component	cell part	1	96	53	19681	0.018867925	0.2285627	0.3115607
GO:0016459	myosin complex	cellular_component	organelle	1	96	53	19681	0.018867925	0.2285627	0.3115607
GO:0031965	nuclear membrane	cellular_component	organelle	2	96	186	19681	0.010752688	0.2299218	0.3115607
GO:0035861	site of double-strand break	cellular_component	organelle	1	96	53	19681	0.018867925	0.2285627	0.3115607
GO:0042734	presynaptic membrane	cellular_component	membrane	1	96	53	19681	0.018867925	0.2285627	0.3115607
GO:0071944	cell periphery	cellular_component	cell part	1	96	54	19681	0.018518519	0.2323357	0.3125667
GO:0005776	autophagosome	cellular_component	organelle	1	96	55	19681	0.018181818	0.2360906	0.3153496
GO:0017053	transcriptional repressor complex	cellular_component	protein-containing complex	1	96	57	19681	0.01754386	0.2435458	0.3230005
GO:0031234	extrinsic component of cytoplasmic side of plasma membrane	cellular_component	membrane	1	96	58	19681	0.017241379	0.2472463	0.325599
GO:0005576	extracellular region	cellular_component	extracellular region	9	96	1411	19681	0.006378455	0.2498724	0.3267562
GO:0005615	extracellular space	cellular_component	extracellular region part	8	96	1232	19681	0.006493506	0.2524242	0.3278009
GO:0005769	early endosome	cellular_component	organelle	2	96	202	19681	0.00990099	0.2587847	0.333743
GO:0036464	cytoplasmic ribonucleoprotein granule	cellular_component	organelle	1	96	63	19681	0.015873016	0.265482	0.3384026
GO:0043025	neuronal cell body	cellular_component	cell part	2	96	206	19681	0.009708738	0.266017	0.3384026
GO:0098685	Schaffer collateral - CA1 synapse	cellular_component	synapse	1	96	65	19681	0.015384615	0.2726533	0.3445011
GO:0000784	nuclear chromosome, telomeric region	cellular_component	membrane-enclosed lumen	1	96	69	19681	0.014492754	0.2867886	0.3575298
GO:0001669	acrosomal vesicle	cellular_component	organelle	1	96	69	19681	0.014492754	0.2867886	0.3575298
GO:0031012	extracellular matrix	cellular_component	extracellular region part	2	96	223	19681	0.00896861	0.2967312	0.3674751
GO:0008076	voltage-gated potassium channel complex	cellular_component	membrane	1	96	73	19681	0.01369863	0.3006521	0.3698812
GO:0031410	cytoplasmic vesicle	cellular_component	organelle	3	96	395	19681	0.007594937	0.3032266	0.3706103
GO:0005811	lipid droplet	cellular_component	cell part	1	96	76	19681	0.013157895	0.3108743	0.3750548
GO:0016363	nuclear matrix	cellular_component	membrane-enclosed lumen	1	96	76	19681	0.013157895	0.3108743	0.3750548
GO:0045177	apical part of cell	cellular_component	cell part	1	96	78	19681	0.012820513	0.3176068	0.378296
GO:0072686	mitotic spindle	cellular_component	cell part	1	96	78	19681	0.012820513	0.3176068	0.378296
GO:0042470	melanosome	cellular_component	organelle	1	96	87	19681	0.011494253	0.3471067	0.4108162
GO:0062023	collagen-containing extracellular matrix	cellular_component	extracellular region part	1	96	95	19681	0.010526316	0.3722671	0.4378236
GO:0005783	endoplasmic reticulum	cellular_component	organelle	6	96	1031	19681	0.005819593	0.3892161	0.4492803
GO:0030659	cytoplasmic vesicle membrane	cellular_component	organelle	1	96	99	19681	0.01010101	0.3844851	0.4492803
GO:0055037	recycling endosome	cellular_component	organelle	1	96	100	19681	0.01	0.3875026	0.4492803
GO:0010008	endosome membrane	cellular_component	membrane	1	96	102	19681	0.009803922	0.3934939	0.4514317
GO:0030018	Z disc	cellular_component	organelle	1	96	105	19681	0.00952381	0.4023721	0.4588023
GO:0005770	late endosome	cellular_component	organelle	1	96	107	19681	0.009345794	0.4082194	0.4626487
GO:0005819	spindle	cellular_component	cell part	1	96	111	19681	0.009009009	0.4197446	0.4728448
GO:0005802	trans-Golgi network	cellular_component	organelle	1	96	141	19681	0.007092199	0.4993874	0.555298
GO:0030027	lamellipodium	cellular_component	cell part	1	96	140	19681	0.007142857	0.4969159	0.555298
GO:0030496	midbody	cellular_component	cell part	1	96	142	19681	0.007042254	0.5018469	0.555298
GO:0045211	postsynaptic membrane	cellular_component	membrane	1	96	157	19681	0.006369427	0.5373363	0.5910699
GO:0000786	nucleosome	cellular_component	organelle	1	96	164	19681	0.006097561	0.5530302	0.6047757
GO:0005856	cytoskeleton	cellular_component	cell part	3	96	609	19681	0.004926108	0.5741686	0.6242414
GO:0005925	focal adhesion	cellular_component	cell junction	1	96	178	19681	0.005617978	0.5828545	0.6268546
GO:0016020	membrane	cellular_component	membrane	30	96	6256	19681	0.004795396	0.5832765	0.6268546
GO:0015629	actin cytoskeleton	cellular_component	organelle	1	96	180	19681	0.005555556	0.5869512	0.6271993
GO:0014069	postsynaptic density	cellular_component	organelle	1	96	188	19681	0.005319149	0.6029434	0.6406274
GO:0043231	intracellular membrane-bounded organelle	cellular_component	organelle	3	96	658	19681	0.004559271	0.6269816	0.6624043
GO:0009897	external side of plasma membrane	cellular_component	membrane	1	96	237	19681	0.004219409	0.6883545	0.7231589
GO:0005874	microtubule	cellular_component	organelle	1	96	257	19681	0.003891051	0.7177402	0.749818
GO:0005764	lysosome	cellular_component	organelle	1	96	267	19681	0.003745318	0.7313873	0.7556322
GO:0016604	nuclear body	cellular_component	membrane-enclosed lumen	1	96	266	19681	0.003759398	0.7300525	0.7556322
GO:0070062	extracellular exosome	cellular_component	organelle	1	96	288	19681	0.003472222	0.7579567	0.7787797
GO:0000139	Golgi membrane	cellular_component	membrane	1	96	333	19681	0.003003003	0.8064476	0.8240749
GO:0005743	mitochondrial inner membrane	cellular_component	organelle	1	96	354	19681	0.002824859	0.8256547	0.8391165
GO:0045202	synapse	cellular_component	synapse	1	96	374	19681	0.002673797	0.842189	0.8512937
GO:0005789	endoplasmic reticulum membrane	cellular_component	organelle	1	96	535	19681	0.001869159	0.9295072	0.9345046
GO:0016021	integral component of membrane	cellular_component	membrane	19	96	6050	19681	0.003140496	0.9943416	0.9943416
