# Supplementary material for: Characterization and Transcriptome Analysis of Exosomal and Nonexosomal RNAs in Bovine Adipocytes
Source: Int J Mol Sci. 2020 Dec 7;21(23):9313. doi: 10.3390/ijms21239313 (PMC7730049; doi:10.3390/ijms21239313)
Supplement: Supplementary file 1 [file ijms-21-09313-s001.zip › suppl/supplement/Table S17. MF result of the lncRNA-miRNA-mRNA network..xls]

GO_F Term ID	GO_F Term Desc	GO_F Term Level1	GO_F Term Level2	Term Candidate Gene Num	Total Candidate Gene Num	Term Gene Num	Total Gene Num	Rich Ratio	P value	Q value
GO:0008134	transcription factor binding	molecular_function	binding	13	90	307	17186	0.042345277	7.02E-09	1.93E-06
GO:0000166	nucleotide binding	molecular_function	binding	21	90	1192	17186	0.01761745	6.48E-07	3.65E-05
GO:0004672	protein kinase activity	molecular_function	catalytic activity	14	90	529	17186	0.026465028	6.09E-07	3.65E-05
GO:0004674	protein serine/threonine kinase activity	molecular_function	catalytic activity	12	90	357	17186	0.033613445	3.43E-07	3.65E-05
GO:0016301	kinase activity	molecular_function	catalytic activity	13	90	454	17186	0.028634361	6.64E-07	3.65E-05
GO:0016740	transferase activity	molecular_function	catalytic activity	19	90	1084	17186	0.017527675	2.66E-06	1.22E-04
GO:0047485	protein N-terminus binding	molecular_function	binding	6	90	83	17186	0.072289157	4.76E-06	1.87E-04
GO:0046332	SMAD binding	molecular_function	binding	5	90	52	17186	0.096153846	7.54E-06	2.59E-04
GO:0042802	identical protein binding	molecular_function	binding	17	90	970	17186	0.017525773	9.81E-06	3.00E-04
GO:0000987	proximal promoter sequence-specific DNA binding	molecular_function	binding	4	90	29	17186	0.137931034	1.51E-05	4.16E-04
GO:0070411	I-SMAD binding	molecular_function	binding	3	90	11	17186	0.272727273	2.22E-05	5.56E-04
GO:0004675	transmembrane receptor protein serine/threonine kinase activity	molecular_function	molecular transducer activity	3	90	13	17186	0.230769231	3.82E-05	7.51E-04
GO:0005024	transforming growth factor beta-activated receptor activity	molecular_function	molecular transducer activity	3	90	13	17186	0.230769231	3.82E-05	7.51E-04
GO:0019838	growth factor binding	molecular_function	binding	4	90	36	17186	0.111111111	3.64E-05	7.51E-04
GO:0003700	DNA-binding transcription factor activity	molecular_function	transcription regulator activity	14	90	772	17186	0.018134715	4.58E-05	7.88E-04
GO:0043565	sequence-specific DNA binding	molecular_function	binding	13	90	670	17186	0.019402985	4.43E-05	7.88E-04
GO:0019901	protein kinase binding	molecular_function	binding	10	90	405	17186	0.024691358	5.04E-05	8.16E-04
GO:0008022	protein C-terminus binding	molecular_function	binding	6	90	145	17186	0.04137931	1.13E-04	0.001727842
GO:0019899	enzyme binding	molecular_function	binding	8	90	302	17186	0.026490066	1.84E-04	0.002668434
GO:0044212	transcription regulatory region DNA binding	molecular_function	binding	7	90	234	17186	0.02991453	2.27E-04	0.003122494
GO:0005026	transforming growth factor beta receptor activity, type II	molecular_function	molecular transducer activity	2	90	5	17186	0.4	2.68E-04	0.003515342
GO:0003677	DNA binding	molecular_function	binding	20	90	1688	17186	0.011848341	3.80E-04	0.004543974
GO:0004407	histone deacetylase activity	molecular_function	catalytic activity	3	90	27	17186	0.111111111	3.71E-04	0.004543974
GO:0031490	chromatin DNA binding	molecular_function	binding	4	90	69	17186	0.057971014	4.69E-04	0.005372276
GO:0005524	ATP binding	molecular_function	binding	18	90	1469	17186	0.012253233	5.30E-04	0.00560298
GO:0019903	protein phosphatase binding	molecular_function	binding	4	90	71	17186	0.056338028	5.23E-04	0.00560298
GO:0001228	DNA-binding transcription activator activity, RNA polymerase II-specific	molecular_function	transcription regulator activity	8	90	381	17186	0.020997375	8.63E-04	0.008477082
GO:0008083	growth factor activity	molecular_function	binding	5	90	140	17186	0.035714286	8.43E-04	0.008477082
GO:0019213	deacetylase activity	molecular_function	catalytic activity	2	90	10	17186	0.2	0.001187558	0.01126133
GO:0001223	transcription coactivator binding	molecular_function	binding	2	90	11	17186	0.181818182	0.00144652	0.01283203
GO:0033558	protein deacetylase activity	molecular_function	catalytic activity	2	90	11	17186	0.181818182	0.00144652	0.01283203
GO:0005159	insulin-like growth factor receptor binding	molecular_function	binding	2	90	12	17186	0.166666667	0.001729918	0.01486648
GO:0001085	RNA polymerase II transcription factor binding	molecular_function	binding	3	90	50	17186	0.06	0.002278468	0.01898723
GO:0004707	MAP kinase activity	molecular_function	catalytic activity	2	90	14	17186	0.142857143	0.002368998	0.01916101
GO:0008353	RNA polymerase II CTD heptapeptide repeat kinase activity	molecular_function	catalytic activity	2	90	16	17186	0.125	0.003102762	0.02306107
GO:0031625	ubiquitin protein ligase binding	molecular_function	binding	6	90	272	17186	0.022058824	0.003051999	0.02306107
GO:0051019	mitogen-activated protein kinase binding	molecular_function	binding	2	90	16	17186	0.125	0.003102762	0.02306107
GO:0050431	transforming growth factor beta binding	molecular_function	binding	2	90	17	17186	0.117647059	0.003504523	0.02536168
GO:0002039	p53 binding	molecular_function	binding	3	90	63	17186	0.047619048	0.004396048	0.026669
GO:0003682	chromatin binding	molecular_function	binding	7	90	391	17186	0.017902813	0.004428859	0.026669
GO:0003721	telomerase RNA reverse transcriptase activity	molecular_function	catalytic activity	1	90	1	17186	1	0.005236821	0.026669
GO:0003908	methylated-DNA-[protein]-cysteine S-methyltransferase activity	molecular_function	catalytic activity	1	90	1	17186	1	0.005236821	0.026669
GO:0003968	RNA-directed 5'-3' RNA polymerase activity	molecular_function	catalytic activity	1	90	1	17186	1	0.005236821	0.026669
GO:0004486	methylenetetrahydrofolate dehydrogenase [NAD(P)+] activity	molecular_function	catalytic activity	1	90	1	17186	1	0.005236821	0.026669
GO:0005158	insulin receptor binding	molecular_function	binding	2	90	19	17186	0.105263158	0.004376567	0.026669
GO:0015254	glycerol channel activity	molecular_function	transporter activity	1	90	1	17186	1	0.005236821	0.026669
GO:0016248	channel inhibitor activity	molecular_function	molecular function regulator	1	90	1	17186	1	0.005236821	0.026669
GO:0019135	deoxyhypusine monooxygenase activity	molecular_function	catalytic activity	1	90	1	17186	1	0.005236821	0.026669
GO:0023029	MHC class Ib protein binding	molecular_function	binding	1	90	1	17186	1	0.005236821	0.026669
GO:0030616	transforming growth factor beta receptor, common-partner cytoplasmic mediator activity	molecular_function	molecular transducer activity	1	90	1	17186	1	0.005236821	0.026669
GO:0034246	mitochondrial sequence-specific DNA-binding transcription factor activity	molecular_function	transcription regulator activity	1	90	1	17186	1	0.005236821	0.026669
GO:0051717	inositol-1,3,4,5-tetrakisphosphate 3-phosphatase activity	molecular_function	catalytic activity	1	90	1	17186	1	0.005236821	0.026669
GO:0061663	NEDD8 ligase activity	molecular_function	catalytic activity	1	90	1	17186	1	0.005236821	0.026669
GO:0098680	template-free RNA nucleotidyltransferase	molecular_function	catalytic activity	1	90	1	17186	1	0.005236821	0.026669
GO:0001227	DNA-binding transcription repressor activity, RNA polymerase II-specific	molecular_function	transcription regulator activity	5	90	216	17186	0.023148148	0.005544505	0.02772252
GO:0015267	channel activity	molecular_function	transporter activity	2	90	22	17186	0.090909091	0.005852277	0.02873886
GO:0004693	cyclin-dependent protein serine/threonine kinase activity	molecular_function	molecular transducer activity	2	90	23	17186	0.086956522	0.006387924	0.03028757
GO:0035257	nuclear hormone receptor binding	molecular_function	binding	2	90	23	17186	0.086956522	0.006387924	0.03028757
GO:0008013	beta-catenin binding	molecular_function	binding	3	90	77	17186	0.038961039	0.007683646	0.03521671
GO:0019900	kinase binding	molecular_function	binding	3	90	77	17186	0.038961039	0.007683646	0.03521671
GO:0000978	RNA polymerase II proximal promoter sequence-specific DNA binding	molecular_function	binding	7	90	436	17186	0.016055046	0.007908959	0.03565514
GO:0004329	formate-tetrahydrofolate ligase activity	molecular_function	catalytic activity	1	90	2	17186	0.5	0.01044652	0.04046187
GO:0005139	interleukin-7 receptor binding	molecular_function	binding	1	90	2	17186	0.5	0.01044652	0.04046187
GO:0010736	serum response element binding	molecular_function	binding	1	90	2	17186	0.5	0.01044652	0.04046187
GO:0015433	peptide antigen-transporting ATPase activity	molecular_function	catalytic activity	1	90	2	17186	0.5	0.01044652	0.04046187
GO:0016314	phosphatidylinositol-3,4,5-trisphosphate 3-phosphatase activity	molecular_function	catalytic activity	1	90	2	17186	0.5	0.01044652	0.04046187
GO:0046969	NAD-dependent histone deacetylase activity (H3-K9 specific)	molecular_function	catalytic activity	1	90	2	17186	0.5	0.01044652	0.04046187
GO:0046979	TAP2 binding	molecular_function	binding	1	90	2	17186	0.5	0.01044652	0.04046187
GO:0047710	bis(5'-adenosyl)-triphosphatase activity	molecular_function	catalytic activity	1	90	2	17186	0.5	0.01044652	0.04046187
GO:0051800	phosphatidylinositol-3,4-bisphosphate 3-phosphatase activity	molecular_function	catalytic activity	1	90	2	17186	0.5	0.01044652	0.04046187
GO:1990698	palmitoleoyltransferase activity	molecular_function	catalytic activity	1	90	2	17186	0.5	0.01044652	0.04046187
GO:0001103	RNA polymerase II repressing transcription factor binding	molecular_function	binding	2	90	31	17186	0.064516129	0.01142678	0.04304609
GO:0042169	SH2 domain binding	molecular_function	binding	2	90	31	17186	0.064516129	0.01142678	0.04304609
GO:0097718	disordered domain specific binding	molecular_function	binding	2	90	33	17186	0.060606061	0.0128875	0.04789274
GO:0001161	intronic transcription regulatory region sequence-specific DNA binding	molecular_function	binding	1	90	3	17186	0.333333333	0.01562924	0.04884137
GO:0002950	ceramide phosphoethanolamine synthase activity	molecular_function	catalytic activity	1	90	3	17186	0.333333333	0.01562924	0.04884137
GO:0004477	methenyltetrahydrofolate cyclohydrolase activity	molecular_function	catalytic activity	1	90	3	17186	0.333333333	0.01562924	0.04884137
GO:0004487	methylenetetrahydrofolate dehydrogenase (NAD+) activity	molecular_function	catalytic activity	1	90	3	17186	0.333333333	0.01562924	0.04884137
GO:0005146	leukemia inhibitory factor receptor binding	molecular_function	binding	1	90	3	17186	0.333333333	0.01562924	0.04884137
GO:0005178	integrin binding	molecular_function	binding	3	90	96	17186	0.03125	0.01397983	0.04884137
GO:0017136	NAD-dependent histone deacetylase activity	molecular_function	catalytic activity	1	90	3	17186	0.333333333	0.01562924	0.04884137
GO:0033188	sphingomyelin synthase activity	molecular_function	catalytic activity	1	90	3	17186	0.333333333	0.01562924	0.04884137
GO:0034979	NAD-dependent protein deacetylase activity	molecular_function	catalytic activity	1	90	3	17186	0.333333333	0.01562924	0.04884137
GO:0035851	Krueppel-associated box domain binding	molecular_function	binding	1	90	3	17186	0.333333333	0.01562924	0.04884137
GO:0043398	HLH domain binding	molecular_function	binding	1	90	3	17186	0.333333333	0.01562924	0.04884137
GO:0047493	ceramide cholinephosphotransferase activity	molecular_function	catalytic activity	1	90	3	17186	0.333333333	0.01562924	0.04884137
GO:0051434	BH3 domain binding	molecular_function	binding	1	90	3	17186	0.333333333	0.01562924	0.04884137
GO:0070491	repressing transcription factor binding	molecular_function	binding	2	90	34	17186	0.058823529	0.01364678	0.04884137
GO:0004725	protein tyrosine phosphatase activity	molecular_function	catalytic activity	3	90	101	17186	0.02970297	0.0160047	0.04945272
GO:0046983	protein dimerization activity	molecular_function	binding	4	90	193	17186	0.020725389	0.01863145	0.05692943
GO:0001042	RNA polymerase I core binding	molecular_function	binding	1	90	4	17186	0.25	0.02078511	0.05892686
GO:0004095	carnitine O-palmitoyltransferase activity	molecular_function	catalytic activity	1	90	4	17186	0.25	0.02078511	0.05892686
GO:0004488	methylenetetrahydrofolate dehydrogenase (NADP+) activity	molecular_function	catalytic activity	1	90	4	17186	0.25	0.02078511	0.05892686
GO:0010385	double-stranded methylated DNA binding	molecular_function	binding	1	90	4	17186	0.25	0.02078511	0.05892686
GO:0042287	MHC protein binding	molecular_function	binding	1	90	4	17186	0.25	0.02078511	0.05892686
GO:0043199	sulfate binding	molecular_function	binding	1	90	4	17186	0.25	0.02078511	0.05892686
GO:0050816	phosphothreonine residue binding	molecular_function	binding	1	90	4	17186	0.25	0.02078511	0.05892686
GO:0008138	protein tyrosine/serine/threonine phosphatase activity	molecular_function	catalytic activity	2	90	43	17186	0.046511628	0.02130967	0.05979754
GO:0003720	telomerase activity	molecular_function	catalytic activity	1	90	5	17186	0.2	0.02591428	0.06723044
GO:0003828	alpha-N-acetylneuraminate alpha-2,8-sialyltransferase activity	molecular_function	catalytic activity	1	90	5	17186	0.2	0.02591428	0.06723044
GO:0003924	GTPase activity	molecular_function	catalytic activity	5	90	318	17186	0.01572327	0.02578573	0.06723044
GO:0005134	interleukin-2 receptor binding	molecular_function	binding	1	90	5	17186	0.2	0.02591428	0.06723044
GO:0050815	phosphoserine residue binding	molecular_function	binding	1	90	5	17186	0.2	0.02591428	0.06723044
GO:0055131	C3HC4-type RING finger domain binding	molecular_function	binding	1	90	5	17186	0.2	0.02591428	0.06723044
GO:0061629	RNA polymerase II sequence-specific DNA-binding transcription factor binding	molecular_function	binding	1	90	5	17186	0.2	0.02591428	0.06723044
GO:1990254	keratin filament binding	molecular_function	binding	1	90	5	17186	0.2	0.02591428	0.06723044
GO:0097110	scaffold protein binding	molecular_function	binding	2	90	49	17186	0.040816327	0.02719802	0.06990145
GO:0005021	vascular endothelial growth factor-activated receptor activity	molecular_function	molecular transducer activity	1	90	6	17186	0.166666667	0.03101687	0.07754217
GO:0019209	kinase activator activity	molecular_function	molecular function regulator	1	90	6	17186	0.166666667	0.03101687	0.07754217
GO:0097322	7SK snRNA binding	molecular_function	binding	1	90	6	17186	0.166666667	0.03101687	0.07754217
GO:0042803	protein homodimerization activity	molecular_function	binding	8	90	716	17186	0.011173184	0.03388356	0.08394576
GO:0001046	core promoter sequence-specific DNA binding	molecular_function	binding	1	90	7	17186	0.142857143	0.03609304	0.08411514
GO:0004629	phospholipase C activity	molecular_function	catalytic activity	1	90	7	17186	0.142857143	0.03609304	0.08411514
GO:0005025	transforming growth factor beta receptor activity, type I	molecular_function	molecular transducer activity	1	90	7	17186	0.142857143	0.03609304	0.08411514
GO:0005114	type II transforming growth factor beta receptor binding	molecular_function	binding	1	90	7	17186	0.142857143	0.03609304	0.08411514
GO:0019003	GDP binding	molecular_function	binding	2	90	57	17186	0.035087719	0.03593501	0.08411514
GO:0070097	delta-catenin binding	molecular_function	binding	1	90	7	17186	0.142857143	0.03609304	0.08411514
GO:0098821	BMP receptor activity	molecular_function	molecular transducer activity	1	90	7	17186	0.142857143	0.03609304	0.08411514
GO:0000981	DNA-binding transcription factor activity, RNA polymerase II-specific	molecular_function	transcription regulator activity	7	90	598	17186	0.011705686	0.0372902	0.08617483
GO:0035197	siRNA binding	molecular_function	binding	1	90	8	17186	0.125	0.0411429	0.08979601
GO:0035254	glutamate receptor binding	molecular_function	binding	1	90	8	17186	0.125	0.0411429	0.08979601
GO:0036122	BMP binding	molecular_function	binding	1	90	8	17186	0.125	0.0411429	0.08979601
GO:0043560	insulin receptor substrate binding	molecular_function	binding	1	90	8	17186	0.125	0.0411429	0.08979601
GO:0046982	protein heterodimerization activity	molecular_function	binding	6	90	478	17186	0.012552301	0.03945842	0.08979601
GO:0070878	primary miRNA binding	molecular_function	binding	1	90	8	17186	0.125	0.0411429	0.08979601
GO:1904680	peptide transmembrane transporter activity	molecular_function	transporter activity	1	90	8	17186	0.125	0.0411429	0.08979601
GO:0004197	cysteine-type endopeptidase activity	molecular_function	catalytic activity	2	90	64	17186	0.03125	0.04434223	0.09601664
GO:0005161	platelet-derived growth factor receptor binding	molecular_function	binding	1	90	9	17186	0.111111111	0.0461666	0.09618042
GO:0008429	phosphatidylethanolamine binding	molecular_function	binding	1	90	9	17186	0.111111111	0.0461666	0.09618042
GO:0032794	GTPase activating protein binding	molecular_function	binding	1	90	9	17186	0.111111111	0.0461666	0.09618042
GO:0045295	gamma-catenin binding	molecular_function	binding	1	90	9	17186	0.111111111	0.0461666	0.09618042
GO:1902282	voltage-gated potassium channel activity involved in ventricular cardiac muscle cell action potential repolarization	molecular_function	transporter activity	1	90	9	17186	0.111111111	0.0461666	0.09618042
GO:0005515	protein binding	molecular_function	binding	5	90	379	17186	0.013192612	0.04882843	0.100961
GO:0008097	5S rRNA binding	molecular_function	binding	1	90	10	17186	0.1	0.05116427	0.102702
GO:0015238	drug transmembrane transporter activity	molecular_function	transporter activity	1	90	10	17186	0.1	0.05116427	0.102702
GO:0017069	snRNA binding	molecular_function	binding	1	90	10	17186	0.1	0.05116427	0.102702
GO:0045294	alpha-catenin binding	molecular_function	binding	1	90	10	17186	0.1	0.05116427	0.102702
GO:0000977	RNA polymerase II regulatory region sequence-specific DNA binding	molecular_function	binding	4	90	269	17186	0.014869888	0.0528063	0.1052299
GO:0004708	MAP kinase kinase activity	molecular_function	catalytic activity	1	90	11	17186	0.090909091	0.05613605	0.1094852
GO:0042288	MHC class I protein binding	molecular_function	binding	1	90	11	17186	0.090909091	0.05613605	0.1094852
GO:0048185	activin binding	molecular_function	binding	1	90	11	17186	0.090909091	0.05613605	0.1094852
GO:0003729	mRNA binding	molecular_function	binding	3	90	170	17186	0.017647059	0.05988707	0.1127353
GO:0005525	GTP binding	molecular_function	binding	5	90	400	17186	0.0125	0.05889567	0.1127353
GO:0016810	hydrolase activity, acting on carbon-nitrogen (but not peptide) bonds	molecular_function	catalytic activity	1	90	12	17186	0.083333333	0.06108206	0.1127353
GO:0017016	Ras GTPase binding	molecular_function	binding	1	90	12	17186	0.083333333	0.06108206	0.1127353
GO:0031434	mitogen-activated protein kinase kinase binding	molecular_function	binding	1	90	12	17186	0.083333333	0.06108206	0.1127353
GO:0032041	NAD-dependent histone deacetylase activity (H3-K14 specific)	molecular_function	catalytic activity	1	90	12	17186	0.083333333	0.06108206	0.1127353
GO:0034713	type I transforming growth factor beta receptor binding	molecular_function	binding	1	90	12	17186	0.083333333	0.06108206	0.1127353
GO:0070403	NAD+ binding	molecular_function	binding	1	90	12	17186	0.083333333	0.06108206	0.1127353
GO:0004697	protein kinase C activity	molecular_function	catalytic activity	1	90	13	17186	0.076923077	0.06600244	0.1186318
GO:0017154	semaphorin receptor activity	molecular_function	molecular transducer activity	1	90	13	17186	0.076923077	0.06600244	0.1186318
GO:0035925	mRNA 3'-UTR AU-rich region binding	molecular_function	binding	1	90	13	17186	0.076923077	0.06600244	0.1186318
GO:0048037	cofactor binding	molecular_function	binding	1	90	13	17186	0.076923077	0.06600244	0.1186318
GO:0046872	metal ion binding	molecular_function	binding	18	90	2397	17186	0.007509387	0.07048664	0.125869
GO:0002020	protease binding	molecular_function	binding	2	90	87	17186	0.022988506	0.07623401	0.1352539
GO:0004435	phosphatidylinositol phospholipase C activity	molecular_function	catalytic activity	1	90	16	17186	0.0625	0.08061111	0.1403041
GO:0017091	AU-rich element binding	molecular_function	binding	1	90	16	17186	0.0625	0.08061111	0.1403041
GO:0070034	telomerase RNA binding	molecular_function	binding	1	90	16	17186	0.0625	0.08061111	0.1403041
GO:0005242	inward rectifier potassium channel activity	molecular_function	transporter activity	1	90	17	17186	0.058823529	0.08543027	0.1477568
GO:0017127	cholesterol transporter activity	molecular_function	transporter activity	1	90	18	17186	0.055555556	0.09022445	0.1550733
GO:0071889	14-3-3 protein binding	molecular_function	binding	1	90	19	17186	0.052631579	0.09499377	0.1622564
GO:0004713	protein tyrosine kinase activity	molecular_function	catalytic activity	2	90	100	17186	0.02	0.09664166	0.1640522
GO:0000979	RNA polymerase II core promoter sequence-specific DNA binding	molecular_function	binding	1	90	20	17186	0.05	0.09973837	0.1650923
GO:0003964	RNA-directed DNA polymerase activity	molecular_function	catalytic activity	1	90	20	17186	0.05	0.09973837	0.1650923
GO:0005179	hormone activity	molecular_function	molecular function regulator	2	90	103	17186	0.019417476	0.1015521	0.1650923
GO:0005539	glycosaminoglycan binding	molecular_function	binding	1	90	21	17186	0.047619048	0.1044584	0.1650923
GO:0005540	hyaluronic acid binding	molecular_function	binding	1	90	20	17186	0.05	0.09973837	0.1650923
GO:0008327	methyl-CpG binding	molecular_function	binding	1	90	21	17186	0.047619048	0.1044584	0.1650923
GO:0008373	sialyltransferase activity	molecular_function	catalytic activity	1	90	21	17186	0.047619048	0.1044584	0.1650923
GO:0019904	protein domain specific binding	molecular_function	binding	3	90	215	17186	0.013953488	0.1032414	0.1650923
GO:0042826	histone deacetylase binding	molecular_function	binding	2	90	104	17186	0.019230769	0.1032042	0.1650923
GO:0043539	protein serine/threonine kinase activator activity	molecular_function	molecular function regulator	1	90	21	17186	0.047619048	0.1044584	0.1650923
GO:0070006	metalloaminopeptidase activity	molecular_function	catalytic activity	1	90	21	17186	0.047619048	0.1044584	0.1650923
GO:0070063	RNA polymerase binding	molecular_function	binding	1	90	20	17186	0.05	0.09973837	0.1650923
GO:0005125	cytokine activity	molecular_function	binding	3	90	218	17186	0.013761468	0.1064843	0.1673325
GO:0005088	Ras guanyl-nucleotide exchange factor activity	molecular_function	binding	1	90	22	17186	0.045454545	0.1091539	0.1686366
GO:0051059	NF-kappaB binding	molecular_function	binding	1	90	22	17186	0.045454545	0.1091539	0.1686366
GO:0051721	protein phosphatase 2A binding	molecular_function	binding	1	90	22	17186	0.045454545	0.1091539	0.1686366
GO:0001158	enhancer sequence-specific DNA binding	molecular_function	binding	1	90	23	17186	0.043478261	0.1138251	0.1719885
GO:0005520	insulin-like growth factor binding	molecular_function	binding	1	90	23	17186	0.043478261	0.1138251	0.1719885
GO:0043425	bHLH transcription factor binding	molecular_function	binding	1	90	23	17186	0.043478261	0.1138251	0.1719885
GO:0070412	R-SMAD binding	molecular_function	binding	1	90	23	17186	0.043478261	0.1138251	0.1719885
GO:0043531	ADP binding	molecular_function	binding	1	90	24	17186	0.041666667	0.118472	0.1780317
GO:0048018	receptor ligand activity	molecular_function	binding	1	90	26	17186	0.038461538	0.1276938	0.1908467
GO:0030332	cyclin binding	molecular_function	binding	1	90	27	17186	0.037037037	0.1322688	0.1945129
GO:0042162	telomeric DNA binding	molecular_function	binding	1	90	27	17186	0.037037037	0.1322688	0.1945129
GO:0050699	WW domain binding	molecular_function	binding	1	90	27	17186	0.037037037	0.1322688	0.1945129
GO:0031210	phosphatidylcholine binding	molecular_function	binding	1	90	28	17186	0.035714286	0.1368201	0.2001358
GO:0016791	phosphatase activity	molecular_function	catalytic activity	2	90	125	17186	0.016	0.1394394	0.202888
GO:0005251	delayed rectifier potassium channel activity	molecular_function	transporter activity	1	90	29	17186	0.034482759	0.1413478	0.2035112
GO:0030331	estrogen receptor binding	molecular_function	binding	1	90	29	17186	0.034482759	0.1413478	0.2035112
GO:0005085	guanyl-nucleotide exchange factor activity	molecular_function	binding	2	90	127	17186	0.015748031	0.1430234	0.2048512
GO:0005547	phosphatidylinositol-3,4,5-trisphosphate binding	molecular_function	binding	1	90	30	17186	0.033333333	0.145852	0.2067818
GO:0008201	heparin binding	molecular_function	binding	2	90	129	17186	0.015503876	0.1466271	0.2067818
GO:0042393	histone binding	molecular_function	binding	2	90	129	17186	0.015503876	0.1466271	0.2067818
GO:0008047	enzyme activator activity	molecular_function	molecular function regulator	1	90	32	17186	0.03125	0.1547905	0.2160781
GO:0033613	activating transcription factor binding	molecular_function	binding	1	90	32	17186	0.03125	0.1547905	0.2160781
GO:0043021	ribonucleoprotein complex binding	molecular_function	binding	1	90	33	17186	0.03030303	0.1592249	0.2211457
GO:0042626	ATPase activity, coupled to transmembrane movement of substances	molecular_function	catalytic activity	2	90	138	17186	0.014492754	0.1630659	0.2253423
GO:0004842	ubiquitin-protein transferase activity	molecular_function	catalytic activity	3	90	270	17186	0.011111111	0.168356	0.2303378
GO:0004879	nuclear receptor activity	molecular_function	transcription regulator activity	1	90	35	17186	0.028571429	0.168025	0.2303378
GO:0008168	methyltransferase activity	molecular_function	catalytic activity	2	90	142	17186	0.014084507	0.1704766	0.2320845
GO:0001784	phosphotyrosine residue binding	molecular_function	binding	1	90	36	17186	0.027777778	0.1723908	0.2323896
GO:0017147	Wnt-protein binding	molecular_function	binding	1	90	36	17186	0.027777778	0.1723908	0.2323896
GO:0004896	cytokine receptor activity	molecular_function	molecular transducer activity	1	90	39	17186	0.025641026	0.1853527	0.2450577
GO:0005160	transforming growth factor beta receptor binding	molecular_function	binding	1	90	39	17186	0.025641026	0.1853527	0.2450577
GO:0008144	drug binding	molecular_function	binding	1	90	39	17186	0.025641026	0.1853527	0.2450577
GO:1990841	promoter-specific chromatin binding	molecular_function	binding	1	90	39	17186	0.025641026	0.1853527	0.2450577
GO:0005109	frizzled binding	molecular_function	binding	1	90	40	17186	0.025	0.1896285	0.2495112
GO:0001102	RNA polymerase II activating transcription factor binding	molecular_function	binding	1	90	41	17186	0.024390244	0.1938822	0.2526901
GO:0038023	signaling receptor activity	molecular_function	molecular transducer activity	2	90	154	17186	0.012987013	0.193025	0.2526901
GO:0005126	cytokine receptor binding	molecular_function	binding	1	90	42	17186	0.023809524	0.1981138	0.2569872
GO:0003755	peptidyl-prolyl cis-trans isomerase activity	molecular_function	catalytic activity	1	90	44	17186	0.022727273	0.2065112	0.2653765
GO:0004715	non-membrane spanning protein tyrosine kinase activity	molecular_function	catalytic activity	1	90	44	17186	0.022727273	0.2065112	0.2653765
GO:0044877	protein-containing complex binding	molecular_function	binding	2	90	162	17186	0.012345679	0.2082685	0.2663899
GO:0019902	phosphatase binding	molecular_function	binding	1	90	45	17186	0.022222222	0.2106772	0.2682233
GO:0001540	amyloid-beta binding	molecular_function	binding	1	90	46	17186	0.02173913	0.2148216	0.2697532
GO:0043621	protein self-association	molecular_function	binding	1	90	46	17186	0.02173913	0.2148216	0.2697532
GO:0070888	E-box binding	molecular_function	binding	1	90	46	17186	0.02173913	0.2148216	0.2697532
GO:0030971	receptor tyrosine kinase binding	molecular_function	binding	1	90	47	17186	0.021276596	0.2189445	0.2736806
GO:0005518	collagen binding	molecular_function	binding	1	90	49	17186	0.020408163	0.2271261	0.2813499
GO:0031072	heat shock protein binding	molecular_function	binding	1	90	49	17186	0.020408163	0.2271261	0.2813499
GO:0003714	transcription corepressor activity	molecular_function	transcription regulator activity	2	90	174	17186	0.011494253	0.2313548	0.2840293
GO:0004722	protein serine/threonine phosphatase activity	molecular_function	catalytic activity	1	90	50	17186	0.02	0.2311851	0.2840293
GO:0008081	phosphoric diester hydrolase activity	molecular_function	catalytic activity	1	90	53	17186	0.018867925	0.2432359	0.2972883
GO:0003674	molecular_function	molecular_function	molecular_function	1	90	54	17186	0.018518519	0.2472112	0.2981714
GO:0003684	damaged DNA binding	molecular_function	binding	1	90	54	17186	0.018518519	0.2472112	0.2981714
GO:0004714	transmembrane receptor protein tyrosine kinase activity	molecular_function	molecular transducer activity	1	90	54	17186	0.018518519	0.2472112	0.2981714
GO:0000049	tRNA binding	molecular_function	binding	1	90	58	17186	0.017241379	0.262907	0.315718
GO:0032947	protein-containing complex scaffold activity	molecular_function	binding	1	90	59	17186	0.016949153	0.2667801	0.3189762
GO:0004190	aspartic-type endopeptidase activity	molecular_function	catalytic activity	1	90	62	17186	0.016129032	0.278279	0.3284409
GO:0016779	nucleotidyltransferase activity	molecular_function	catalytic activity	1	90	62	17186	0.016129032	0.278279	0.3284409
GO:0035064	methylated histone binding	molecular_function	binding	1	90	62	17186	0.016129032	0.278279	0.3284409
GO:0003712	transcription coregulator activity	molecular_function	transcription regulator activity	1	90	64	17186	0.015625	0.2858457	0.3330829
GO:0003730	mRNA 3'-UTR binding	molecular_function	binding	1	90	64	17186	0.015625	0.2858457	0.3330829
GO:0005249	voltage-gated potassium channel activity	molecular_function	transporter activity	1	90	64	17186	0.015625	0.2858457	0.3330829
GO:0061630	ubiquitin protein ligase activity	molecular_function	catalytic activity	2	90	204	17186	0.009803922	0.2895527	0.3359789
GO:0000287	magnesium ion binding	molecular_function	binding	2	90	208	17186	0.009615385	0.2973055	0.3435253
GO:0008233	peptidase activity	molecular_function	catalytic activity	3	90	371	17186	0.008086253	0.3076241	0.3524928
GO:0016887	ATPase activity	molecular_function	catalytic activity	2	90	214	17186	0.009345794	0.3089119	0.3524928
GO:0043130	ubiquitin binding	molecular_function	binding	1	90	70	17186	0.014285714	0.3080783	0.3524928
GO:0005267	potassium channel activity	molecular_function	transporter activity	1	90	72	17186	0.013888889	0.3153359	0.3583362
GO:0000980	RNA polymerase II distal enhancer sequence-specific DNA binding	molecular_function	binding	1	90	73	17186	0.01369863	0.3189365	0.3609364
GO:0004175	endopeptidase activity	molecular_function	catalytic activity	1	90	74	17186	0.013513514	0.3225183	0.363494
GO:0000976	transcription regulatory region sequence-specific DNA binding	molecular_function	binding	1	90	78	17186	0.012820513	0.3366602	0.3763478
GO:0051087	chaperone binding	molecular_function	binding	1	90	78	17186	0.012820513	0.3366602	0.3763478
GO:0004497	monooxygenase activity	molecular_function	catalytic activity	1	90	81	17186	0.012345679	0.3470748	0.3848612
GO:0005089	Rho guanyl-nucleotide exchange factor activity	molecular_function	binding	1	90	81	17186	0.012345679	0.3470748	0.3848612
GO:0008270	zinc ion binding	molecular_function	binding	5	90	747	17186	0.00669344	0.3534693	0.3903777
GO:0005096	GTPase activator activity	molecular_function	molecular function regulator	2	90	241	17186	0.008298755	0.3605756	0.3966332
GO:0016874	ligase activity	molecular_function	catalytic activity	1	90	88	17186	0.011363636	0.3707507	0.406201
GO:0016853	isomerase activity	molecular_function	catalytic activity	1	90	91	17186	0.010989011	0.3806357	0.4153763
GO:0045296	cadherin binding	molecular_function	binding	1	90	93	17186	0.010752688	0.3871403	0.4208047
GO:0051082	unfolded protein binding	molecular_function	binding	1	90	95	17186	0.010526316	0.3935773	0.4261172
GO:0003824	catalytic activity	molecular_function	catalytic activity	3	90	436	17186	0.006880734	0.4006579	0.4303942
GO:0035091	phosphatidylinositol binding	molecular_function	binding	1	90	97	17186	0.010309278	0.3999474	0.4303942
GO:0005244	voltage-gated ion channel activity	molecular_function	transporter activity	1	90	102	17186	0.009803922	0.4155847	0.4446918
GO:0044325	ion channel binding	molecular_function	binding	1	90	104	17186	0.009615385	0.4217261	0.4495143
GO:0016746	transferase activity, transferring acyl groups	molecular_function	catalytic activity	1	90	112	17186	0.008928571	0.4456602	0.4731913
GO:0004222	metalloendopeptidase activity	molecular_function	catalytic activity	1	90	114	17186	0.00877193	0.451489	0.4775364
GO:0005102	signaling receptor binding	molecular_function	binding	2	90	305	17186	0.006557377	0.4763996	0.5019536
GO:0004888	transmembrane signaling receptor activity	molecular_function	molecular transducer activity	2	90	307	17186	0.006514658	0.4798218	0.5036298
GO:0008237	metallopeptidase activity	molecular_function	catalytic activity	1	90	136	17186	0.007352941	0.5117394	0.5350887
GO:0016787	hydrolase activity	molecular_function	catalytic activity	6	90	1113	17186	0.005390836	0.5313381	0.5534772
GO:0005506	iron ion binding	molecular_function	binding	1	90	158	17186	0.006329114	0.5654371	0.5867743
GO:0004252	serine-type endopeptidase activity	molecular_function	catalytic activity	1	90	184	17186	0.005434783	0.6214099	0.642435
GO:0005216	ion channel activity	molecular_function	transporter activity	1	90	186	17186	0.005376344	0.6254075	0.6441463
GO:0008289	lipid binding	molecular_function	binding	1	90	190	17186	0.005263158	0.633278	0.6498188
GO:0016757	transferase activity, transferring glycosyl groups	molecular_function	catalytic activity	1	90	196	17186	0.005102041	0.6447781	0.6591598
GO:0003713	transcription coactivator activity	molecular_function	transcription regulator activity	1	90	201	17186	0.004975124	0.6540885	0.6662012
GO:0008017	microtubule binding	molecular_function	binding	1	90	222	17186	0.004504505	0.6906273	0.7008211
GO:0003723	RNA binding	molecular_function	binding	3	90	848	17186	0.003537736	0.8275055	0.8366324
GO:0005509	calcium ion binding	molecular_function	binding	2	90	688	17186	0.002906977	0.8804116	0.8868615
GO:0016491	oxidoreductase activity	molecular_function	catalytic activity	1	90	486	17186	0.002057613	0.9248734	0.9282489
GO:0003676	nucleic acid binding	molecular_function	binding	3	90	1106	17186	0.002712477	0.9348299	0.9348299
