# Supplementary material for: Characterization and Transcriptome Analysis of Exosomal and Nonexosomal RNAs in Bovine Adipocytes
Source: Int J Mol Sci. 2020 Dec 7;21(23):9313. doi: 10.3390/ijms21239313 (PMC7730049; doi:10.3390/ijms21239313)
Supplement: Supplementary file 1 [file ijms-21-09313-s001.zip › suppl/supplement/Table S18. KEGG result of the lncRNA-miRNA-mRNA network..xls]

KEGG Pathway Term ID	KEGG Pathway Term Desc	KEGG Pathway Term Level1	KEGG Pathway Term Level2	Term Candidate Gene Num	Total Candidate Gene Num	Term Gene Num	Total Gene Num	Rich Ratio	P value	Q value
4068	FoxO signaling pathway	Environmental Information Processing	Signal transduction	15	67	134	8240	0.111940299	1.12E-13	1.38E-11
4218	Cellular senescence	Cellular Processes	Cell growth and death	14	67	171	8240	0.081871345	6.07E-11	3.73E-09
4520	Adherens junction	Cellular Processes	Cellular community - eukaryotes	10	67	76	8240	0.131578947	3.94E-10	1.62E-08
4115	p53 signaling pathway	Cellular Processes	Cell growth and death	10	67	79	8240	0.126582278	5.84E-10	1.80E-08
4010	MAPK signaling pathway	Environmental Information Processing	Signal transduction	15	67	301	8240	0.049833887	1.21E-08	2.97E-07
4390	Hippo signaling pathway	Environmental Information Processing	Signal transduction	11	67	153	8240	0.071895425	3.32E-08	6.80E-07
4550	Signaling pathways regulating pluripotency of stem cells	Cellular Processes	Cellular community - eukaryotes	10	67	138	8240	0.072463768	1.38E-07	2.42E-06
4919	Thyroid hormone signaling pathway	Organismal Systems	Endocrine system	9	67	114	8240	0.078947368	2.95E-07	4.54E-06
4151	PI3K-Akt signaling pathway	Environmental Information Processing	Signal transduction	15	67	387	8240	0.03875969	3.35E-07	4.58E-06
4660	T cell receptor signaling pathway	Organismal Systems	Immune system	8	67	112	8240	0.071428571	3.03E-06	3.73E-05
4510	Focal adhesion	Cellular Processes	Cellular community - eukaryotes	10	67	207	8240	0.048309179	5.73E-06	6.41E-05
4722	Neurotrophin signaling pathway	Organismal Systems	Nervous system	8	67	125	8240	0.064	6.91E-06	7.08E-05
4110	Cell cycle	Cellular Processes	Cell growth and death	8	67	128	8240	0.0625	8.23E-06	7.79E-05
4213	Longevity regulating pathway - multiple species	Organismal Systems	Aging	6	67	65	8240	0.092307692	1.30E-05	1.15E-04
4062	Chemokine signaling pathway	Organismal Systems	Immune system	9	67	189	8240	0.047619048	1.97E-05	1.62E-04
4625	C-type lectin receptor signaling pathway	Organismal Systems	Immune system	7	67	109	8240	0.064220183	2.64E-05	2.03E-04
4662	B cell receptor signaling pathway	Organismal Systems	Immune system	6	67	79	8240	0.075949367	4.02E-05	2.91E-04
4917	Prolactin signaling pathway	Organismal Systems	Endocrine system	6	67	84	8240	0.071428571	5.69E-05	3.89E-04
4140	Autophagy - animal	Cellular Processes	Transport and catabolism	7	67	136	8240	0.051470588	1.09E-04	7.05E-04
4210	Apoptosis	Cellular Processes	Cell growth and death	7	67	147	8240	0.047619048	1.77E-04	0.001089322
4014	Ras signaling pathway	Environmental Information Processing	Signal transduction	9	67	256	8240	0.03515625	2.07E-04	0.001157999
4137	Mitophagy - animal	Cellular Processes	Transport and catabolism	5	67	67	8240	0.074626866	2.00E-04	0.001157999
4659	Th17 cell differentiation	Organismal Systems	Immune system	6	67	120	8240	0.05	4.07E-04	0.002176261
4015	Rap1 signaling pathway	Environmental Information Processing	Signal transduction	8	67	225	8240	0.035555556	4.44E-04	0.002187662
4071	Sphingolipid signaling pathway	Environmental Information Processing	Signal transduction	6	67	122	8240	0.049180328	4.45E-04	0.002187662
4360	Axon guidance	Organismal Systems	Development	7	67	177	8240	0.039548023	5.50E-04	0.002602249
4350	TGF-beta signaling pathway	Environmental Information Processing	Signal transduction	5	67	85	8240	0.058823529	6.07E-04	0.002763395
4012	ErbB signaling pathway	Environmental Information Processing	Signal transduction	5	67	87	8240	0.057471264	6.75E-04	0.002964423
4211	Longevity regulating pathway	Organismal Systems	Aging	5	67	92	8240	0.054347826	8.71E-04	0.003692215
4214	Apoptosis - fly	Cellular Processes	Cell growth and death	4	67	54	8240	0.074074074	9.30E-04	0.003813974
4371	Apelin signaling pathway	Environmental Information Processing	Signal transduction	6	67	143	8240	0.041958042	0.001028357	0.004080255
4320	Dorso-ventral axis formation	Organismal Systems	Development	3	67	27	8240	0.111111111	0.001307157	0.005024385
4066	HIF-1 signaling pathway	Environmental Information Processing	Signal transduction	5	67	103	8240	0.048543689	0.001446821	0.005234088
4310	Wnt signaling pathway	Environmental Information Processing	Signal transduction	6	67	152	8240	0.039473684	0.001409964	0.005234088
4150	mTOR signaling pathway	Environmental Information Processing	Signal transduction	6	67	155	8240	0.038709677	0.00155862	0.005340025
4730	Long-term depression	Organismal Systems	Nervous system	4	67	62	8240	0.064516129	0.001562934	0.005340025
4916	Melanogenesis	Organismal Systems	Endocrine system	5	67	106	8240	0.047169811	0.001643849	0.005464687
4720	Long-term potentiation	Organismal Systems	Nervous system	4	67	73	8240	0.054794521	0.002852454	0.009232943
4215	Apoptosis - multiple species	Cellular Processes	Cell growth and death	3	67	36	8240	0.083333333	0.003028662	0.009313136
4664	Fc epsilon RI signaling pathway	Organismal Systems	Immune system	4	67	74	8240	0.054054054	0.002997216	0.009313136
4960	Aldosterone-regulated sodium reabsorption	Organismal Systems	Excretory system	3	67	37	8240	0.081081081	0.003276883	0.009830649
4926	Relaxin signaling pathway	Organismal Systems	Endocrine system	5	67	134	8240	0.037313433	0.004549262	0.01332284
4915	Estrogen signaling pathway	Organismal Systems	Endocrine system	5	67	141	8240	0.035460993	0.005639905	0.01613275
4630	Jak-STAT signaling pathway	Environmental Information Processing	Signal transduction	6	67	209	8240	0.028708134	0.006832367	0.01909957
4912	GnRH signaling pathway	Organismal Systems	Endocrine system	4	67	98	8240	0.040816327	0.008137632	0.02224286
4064	NF-kappa B signaling pathway	Environmental Information Processing	Signal transduction	4	67	112	8240	0.035714286	0.0128593	0.03365306
4370	VEGF signaling pathway	Environmental Information Processing	Signal transduction	3	67	60	8240	0.05	0.01264027	0.03365306
4725	Cholinergic synapse	Organismal Systems	Nervous system	4	67	115	8240	0.034782609	0.0140578	0.03602311
4152	AMPK signaling pathway	Environmental Information Processing	Signal transduction	4	67	125	8240	0.032	0.01855755	0.04658324
4391	Hippo signaling pathway - fly	Environmental Information Processing	Signal transduction	3	67	70	8240	0.042857143	0.01909377	0.04697067
4392	Hippo signaling pathway - multiple species	Environmental Information Processing	Signal transduction	2	67	29	8240	0.068965517	0.02295968	0.05537335
4212	Longevity regulating pathway - worm	Organismal Systems	Aging	3	67	79	8240	0.037974684	0.02620122	0.06197596
4910	Insulin signaling pathway	Organismal Systems	Endocrine system	4	67	144	8240	0.027777778	0.02935689	0.06813014
4380	Osteoclast differentiation	Organismal Systems	Development	4	67	145	8240	0.027586207	0.03000984	0.06835575
4712	Circadian rhythm - plant	Organismal Systems	Environmental adaptation	1	67	4	8240	0.25	0.03213551	0.07186669
4540	Gap junction	Cellular Processes	Cellular community - eukaryotes	3	67	93	8240	0.032258065	0.03970391	0.08567686
4914	Progesterone-mediated oocyte maturation	Organismal Systems	Endocrine system	3	67	93	8240	0.032258065	0.03970391	0.08567686
4060	Cytokine-cytokine receptor interaction	Environmental Information Processing	Signaling molecules and interaction	6	67	330	8240	0.018181818	0.05092183	0.1079894
4144	Endocytosis	Cellular Processes	Transport and catabolism	5	67	251	8240	0.019920319	0.05283078	0.1101387
4711	Circadian rhythm - fly	Organismal Systems	Environmental adaptation	1	67	7	8240	0.142857143	0.05556748	0.1131266
4928	Parathyroid hormone synthesis, secretion and action	Organismal Systems	Endocrine system	3	67	107	8240	0.028037383	0.05610345	0.1131266
4340	Hedgehog signaling pathway	Environmental Information Processing	Signal transduction	2	67	48	8240	0.041666667	0.05782983	0.1147269
4330	Notch signaling pathway	Environmental Information Processing	Signal transduction	2	67	49	8240	0.040816327	0.05998216	0.117108
4668	TNF signaling pathway	Environmental Information Processing	Signal transduction	3	67	119	8240	0.025210084	0.07233956	0.1390276
4611	Platelet activation	Organismal Systems	Immune system	3	67	122	8240	0.024590164	0.07669577	0.145132
4726	Serotonergic synapse	Organismal Systems	Nervous system	3	67	126	8240	0.023809524	0.08268102	0.1540874
4810	Regulation of actin cytoskeleton	Cellular Processes	Cell motility	4	67	221	8240	0.018099548	0.1047741	0.1923465
4920	Adipocytokine signaling pathway	Organismal Systems	Endocrine system	2	67	72	8240	0.027777778	0.1159644	0.2097591
562	Inositol phosphate metabolism	Metabolism	Carbohydrate metabolism	2	67	74	8240	0.027027027	0.1213116	0.2131618
4138	Autophagy - yeast	Cellular Processes	Transport and catabolism	2	67	74	8240	0.027027027	0.1213116	0.2131618
4650	Natural killer cell mediated cytotoxicity	Organismal Systems	Immune system	3	67	152	8240	0.019736842	0.1260893	0.2184364
4072	Phospholipase D signaling pathway	Environmental Information Processing	Signal transduction	3	67	154	8240	0.019480519	0.1297206	0.221606
670	One carbon pool by folate	Metabolism	Metabolism of cofactors and vitamins	1	67	18	8240	0.055555556	0.1368009	0.2305001
4921	Oxytocin signaling pathway	Organismal Systems	Endocrine system	3	67	159	8240	0.018867925	0.1389605	0.2309749
4013	MAPK signaling pathway - fly	Environmental Information Processing	Signal transduction	2	67	86	8240	0.023255814	0.1545517	0.2534648
3008	Ribosome biogenesis in eukaryotes	Genetic Information Processing	Translation	2	67	88	8240	0.022727273	0.1602558	0.2593614
4666	Fc gamma R-mediated phagocytosis	Organismal Systems	Immune system	2	67	92	8240	0.02173913	0.1717788	0.2743999
515	Mannose type O-glycan biosynthesis	Metabolism	Glycan biosynthesis and metabolism	1	67	24	8240	0.041666667	0.1781673	0.2791999
4139	Mitophagy - yeast	Cellular Processes	Transport and catabolism	1	67	25	8240	0.04	0.1848692	0.2791999
4217	Necroptosis	Cellular Processes	Cell growth and death	3	67	183	8240	0.016393443	0.1861333	0.2791999
4530	Tight junction	Cellular Processes	Cellular community - eukaryotes	3	67	182	8240	0.016483516	0.1840863	0.2791999
4657	IL-17 signaling pathway	Organismal Systems	Immune system	2	67	96	8240	0.020833333	0.1834374	0.2791999
4621	NOD-like receptor signaling pathway	Organismal Systems	Immune system	3	67	186	8240	0.016129032	0.1923109	0.2849909
4070	Phosphatidylinositol signaling system	Environmental Information Processing	Signal transduction	2	67	103	8240	0.019417476	0.2041058	0.2988692
4011	MAPK signaling pathway - yeast	Environmental Information Processing	Signal transduction	1	67	29	8240	0.034482759	0.2111426	0.3012041
4658	Th1 and Th2 cell differentiation	Organismal Systems	Immune system	2	67	106	8240	0.018867925	0.2130468	0.3012041
4922	Glucagon signaling pathway	Organismal Systems	Endocrine system	2	67	105	8240	0.019047619	0.2100618	0.3012041
4750	Inflammatory mediator regulation of TRP channels	Organismal Systems	Sensory system	2	67	109	8240	0.018348624	0.222027	0.3103332
2010	ABC transporters	Environmental Information Processing	Membrane transport	2	67	111	8240	0.018018018	0.2280321	0.3147413
4341	Hedgehog signaling pathway - fly	Environmental Information Processing	Signal transduction	1	67	32	8240	0.03125	0.2302985	0.3147413
4620	Toll-like receptor signaling pathway	Organismal Systems	Immune system	2	67	114	8240	0.01754386	0.2370622	0.3204247
4640	Hematopoietic cell lineage	Organismal Systems	Immune system	2	67	116	8240	0.017241379	0.2430943	0.3215118
4670	Leukocyte transendothelial migration	Organismal Systems	Immune system	2	67	116	8240	0.017241379	0.2430943	0.3215118
4114	Oocyte meiosis	Cellular Processes	Cell growth and death	2	67	121	8240	0.016528926	0.2582039	0.3378625
4714	Thermogenesis	Organismal Systems	Environmental adaptation	3	67	231	8240	0.012987013	0.2897604	0.3751635
71	Fatty acid degradation	Metabolism	Lipid metabolism	1	67	43	8240	0.023255814	0.2966964	0.3762233
4270	Vascular smooth muscle contraction	Organismal Systems	Circulatory system	2	67	133	8240	0.015037594	0.2944999	0.3762233
600	Sphingolipid metabolism	Metabolism	Lipid metabolism	1	67	49	8240	0.020408163	0.330501	0.4148125
4962	Vasopressin-regulated water reabsorption	Organismal Systems	Excretory system	1	67	50	8240	0.02	0.3359773	0.4174263
1212	Fatty acid metabolism	Metabolism	Global and overview maps	1	67	52	8240	0.019230769	0.3467978	0.4223379
4261	Adrenergic signaling in cardiomyocytes	Organismal Systems	Circulatory system	2	67	150	8240	0.013333333	0.3454864	0.4223379
4024	cAMP signaling pathway	Environmental Information Processing	Signal transduction	3	67	258	8240	0.011627907	0.3502538	0.4223649
4022	cGMP-PKG signaling pathway	Environmental Information Processing	Signal transduction	2	67	171	8240	0.011695906	0.4067952	0.4811136
4913	Ovarian steroidogenesis	Organismal Systems	Endocrine system	1	67	63	8240	0.015873016	0.4032781	0.4811136
4672	Intestinal immune network for IgA production	Organismal Systems	Immune system	1	67	68	8240	0.014705882	0.4273334	0.5005906
3320	PPAR signaling pathway	Organismal Systems	Endocrine system	1	67	83	8240	0.012048193	0.4939125	0.5725471
4512	ECM-receptor interaction	Environmental Information Processing	Signaling molecules and interaction	1	67	84	8240	0.011904762	0.4980694	0.5725471
4020	Calcium signaling pathway	Environmental Information Processing	Signal transduction	2	67	209	8240	0.009569378	0.5102243	0.5810888
4972	Pancreatic secretion	Organismal Systems	Digestive system	1	67	96	8240	0.010416667	0.5454037	0.6154556
4612	Antigen processing and presentation	Organismal Systems	Immune system	1	67	102	8240	0.009803922	0.5673933	0.6344489
4622	RIG-I-like receptor signaling pathway	Organismal Systems	Immune system	1	67	105	8240	0.00952381	0.5779918	0.6347589
4713	Circadian entrainment	Organismal Systems	Environmental adaptation	1	67	104	8240	0.009615385	0.5744877	0.6347589
4724	Glutamatergic synapse	Organismal Systems	Nervous system	1	67	114	8240	0.00877193	0.6082763	0.6621061
4976	Bile secretion	Organismal Systems	Digestive system	1	67	126	8240	0.007936508	0.6453479	0.6962964
4728	Dopaminergic synapse	Organismal Systems	Nervous system	1	67	137	8240	0.00729927	0.6762819	0.7233276
4120	Ubiquitin mediated proteolysis	Genetic Information Processing	Folding, sorting and degradation	1	67	147	8240	0.006802721	0.7020881	0.7406855
4723	Retrograde endocannabinoid signaling	Organismal Systems	Nervous system	1	67	148	8240	0.006756757	0.7045545	0.7406855
3013	RNA transport	Genetic Information Processing	Translation	1	67	170	8240	0.005882353	0.7539998	0.7814554
4141	Protein processing in endoplasmic reticulum	Genetic Information Processing	Folding, sorting and degradation	1	67	171	8240	0.005847953	0.7560422	0.7814554
4145	Phagosome	Cellular Processes	Transport and catabolism	1	67	178	8240	0.005617978	0.7698786	0.7891256
230	Purine metabolism	Metabolism	Nucleotide metabolism	1	67	187	8240	0.005347594	0.7865374	0.799538
4080	Neuroactive ligand-receptor interaction	Environmental Information Processing	Signaling molecules and interaction	1	67	304	8240	0.003289474	0.9202557	0.9277988
1100	Metabolic pathways	Metabolism	Global and overview maps	4	67	1356	8240	0.002949853	0.9973444	0.9973444
