# Supplementary material for: Characterization and Transcriptome Analysis of Exosomal and Nonexosomal RNAs in Bovine Adipocytes
Source: Int J Mol Sci. 2020 Dec 7;21(23):9313. doi: 10.3390/ijms21239313 (PMC7730049; doi:10.3390/ijms21239313)
Supplement: Supplementary file 1 [file ijms-21-09313-s001.zip › suppl/supplement/Table S2. Quality statistics of filtered reads (small RNA)..xls]

Sample	Sequence Type	Raw Tag Count	Low Quality Tag Count	Invalid Adapter Tag Count	PolyA Tag Count	Short Valid Length Tag	Clean Tag Count	Q20 of Clean Tag	Percentage of Clean Tag (%)
Adipo-EXO1	SE50	2.52E+07	1921984	465331	298	1286876	2.15E+07	99.1	85.4
Adipo-EXO2	SE50	2.52E+07	1920949	401126	318	823979	2.20E+07	99	87.5
Adipo-EXO3	SE50	2.52E+07	1841389	434946	787	640230	2.22E+07	99.2	88.41
Adipocyte1	SE50	2.52E+07	983130	769800	1884	1830545	2.16E+07	99.4	85.75
Adipocyte2	SE50	2.52E+07	967705	667625	2058	2091124	2.14E+07	99.4	85.18
Adipocyte3	SE50	2.52E+07	1092472	882352	2056	2108739	2.11E+07	99.1	83.77
