# Supplementary material for: Characterization and Transcriptome Analysis of Exosomal and Nonexosomal RNAs in Bovine Adipocytes
Source: Int J Mol Sci. 2020 Dec 7;21(23):9313. doi: 10.3390/ijms21239313 (PMC7730049; doi:10.3390/ijms21239313)
Supplement: Supplementary file 1 [file ijms-21-09313-s001.zip › suppl/supplement/Table S3. Alignment clean reads to the reference genes..xls]

Sample	Total Clean Reads (M)	Total Mapping(%)	Uniquely Mapping(%)
Adipo-EXO1	90.95	0.4	0.34
Adipo-EXO2	112.47	0.53	0.46
Adipo-EXO3	117.71	0.35	0.31
Adipocyte1	114.06	45.31	42.91
Adipocyte2	114.39	45.64	43.31
Adipocyte3	115.3	44.93	42.44
Adipo-EXO1(Small RNA)	20.5	7.23
Adipo-EXO2(Small RNA)	21	10.97
Adipo-EXO3(Small RNA)	21.22	10.53
Adipocyte1(Small RNA)	20.58	97.05
Adipocyte2(Small RNA)	20.44	96.65
Adipocyte3(Small RNA)	20.1	96.03
