# Supplementary material for: Characterization and Transcriptome Analysis of Exosomal and Nonexosomal RNAs in Bovine Adipocytes
Source: Int J Mol Sci. 2020 Dec 7;21(23):9313. doi: 10.3390/ijms21239313 (PMC7730049; doi:10.3390/ijms21239313)
Supplement: Supplementary file 1 [file ijms-21-09313-s001.zip › suppl/supplement/Table S4. smallRNA Classification..xls]

## Sheet: Sheet1
Class	Adipocyte1	Adipocyte2	Adipocyte3	Adipo-Exo1	Adipo-Exo2	Adipo-Exo3
exon	0.45	0.45	0.47	0.18	0.19	0.21
hairpin	58.92	60.87	56.88	0.01	0.01	0.03
intergenic	3.11	3.04	3.19	1.37	1.9	1.73
intron	1.97	1.95	1.88	1.62	2.03	1.96
mature	20.6	19.05	21.16	0.01	0.01	0.02
precursor	5.03	5.15	5.41	0.05	0.03	0.06
repeat	4.28	3.92	5.05	1.51	2.5	2.31
Rfam other sncRNA	1.23	1.17	1.18	2.38	2.51	3.23
rRNA	1.23	0.92	0.73	21.04	15.15	15.55
snoRNA	0.33	0.29	0.27	0.16	0.23	0.33
snRNA	0.09	0.04	0.05	0.02	0.04	0.05
total	100	100	100	100	100	100
tRNA	0.56	0.52	0.58	16.09	7.41	7.67
unmap	2.22	2.61	3.15	55.57	67.99	66.86
