# Supplementary material for: Characterization and Transcriptome Analysis of Exosomal and Nonexosomal RNAs in Bovine Adipocytes
Source: Int J Mol Sci. 2020 Dec 7;21(23):9313. doi: 10.3390/ijms21239313 (PMC7730049; doi:10.3390/ijms21239313)
Supplement: Supplementary file 1 [file ijms-21-09313-s001.zip › suppl/supplement/Table S5. smallRNA length distribution..xls]

Length (bp)	Tag Count p2_FatExo1	Tag Count p2_FatExo2	Tag Count p2_FatExo3	Tag Count p2_FatRNA1	Tag Count p2_FatRNA2	Tag Count p2_FatRNA3		Adipo-EXO1	Adipo-EXO2	Adipo-EXO3	Adipocyte1	Adipocyte2	Adipocyte3
<=15	991134	772762	622795	1795430	2043331	2012290		0.047938718	0.03662589	0.029670398	0.077954305	0.088324105	0.088479622
16	194289	171057	170724	213882	202666	203231		0.009397282	0.008107431	0.008133413	0.009286367	0.008760349	0.008935989
17	208882	233256	252884	208180	204756	203548		0.010103109	0.01105542	0.012047574	0.009038797	0.008850691	0.008949928
18	212208	284963	292143	270203	262773	274475		0.01026398	0.013506129	0.013917901	0.011731723	0.011358507	0.012068561
19	231881	433429	427957	187819	184996	202827		0.011215515	0.020542836	0.020388177	0.008154759	0.007996554	0.008918226
20	242030	502609	622922	482570	424649	475548		0.011706397	0.023821697	0.029676448	0.020952312	0.018355686	0.020909664
21	293392	673250	926146	2103884	1901346	2064488		0.014190651	0.031909411	0.044122256	0.091346817	0.082186725	0.090774748
22	361840	1140659	1206705	4578246	4355353	4712357		0.017501312	0.054062766	0.057488286	0.198779115	0.188262526	0.207200535
23	434203	1668376	1428668	11399579	11815725	10760076		0.021001333	0.079074483	0.068062762	0.494948989	0.510741203	0.473116426
24	560712	1685401	1589983	801947	795873	795040		0.027120263	0.079881402	0.075747923	0.03481908	0.034402048	0.034957605
25	738973	1958989	1788265	241114	237629	249060		0.03574231	0.092848401	0.085194219	0.010468731	0.010271644	0.010951073
26	848336	1609058	1692845	86362	84691	96033		0.041031929	0.076263043	0.080648342	0.003749681	0.003660815	0.004222534
27	919737	1564294	1636280	75726	74468	89402		0.04448542	0.074141405	0.077953546	0.003287885	0.00321892	0.003930972
28	1162508	1599934	1559645	80292	79523	99243		0.056227658	0.075830601	0.0743026	0.003486133	0.003437425	0.004363677
29	1367907	1747070	1779076	56992	57017	61885		0.066162303	0.082804271	0.084756449	0.002474489	0.002464591	0.00272106
>=30	11906989	5053684	4993412	449600	409670	443474		0.575911821	0.239524814	0.237889707	0.019520814	0.017708211	0.019499382
AVERAGE	20675021	21098791	20990450	23031826	23134466	22742977		1	1	1	1	1	1
