# Supplementary material for: Characterization and Transcriptome Analysis of Exosomal and Nonexosomal RNAs in Bovine Adipocytes
Source: Int J Mol Sci. 2020 Dec 7;21(23):9313. doi: 10.3390/ijms21239313 (PMC7730049; doi:10.3390/ijms21239313)
Supplement: Supplementary file 1 [file ijms-21-09313-s001.zip › suppl/supplement/Table S6. BP result of the exosomal mRNAs..xls]

GO_P Term ID	GO_P Term Desc	GO_P Term Level1	GO_P Term Level2	Term Candidate Gene Num	Total Candidate Gene Num	Term Gene Num	Total Gene Num	Rich Ratio	P value	Q value
GO:0006412	translation	biological_process	metabolic process	80	480	361	28586	0.221606648	8.76E-66	1.79E-62
GO:0002181	cytoplasmic translation	biological_process	cellular process	20	480	87	28586	0.229885057	1.80E-17	1.85E-14
GO:0006457	protein folding	biological_process	cellular process	19	480	143	28586	0.132867133	4.11E-12	2.81E-09
GO:0000028	ribosomal small subunit assembly	biological_process	cellular process	8	480	23	28586	0.347826087	2.34E-09	1.20E-06
GO:0000027	ribosomal large subunit assembly	biological_process	cellular process	9	480	47	28586	0.191489362	7.62E-08	3.12E-05
GO:0030199	collagen fibril organization	biological_process	cellular process	10	480	67	28586	0.149253731	1.71E-07	5.84E-05
GO:0006413	translational initiation	biological_process	metabolic process	12	480	128	28586	0.09375	1.79E-06	5.23E-04
GO:0006414	translational elongation	biological_process	metabolic process	6	480	25	28586	0.24	2.93E-06	7.51E-04
GO:0007015	actin filament organization	biological_process	cellular process	12	480	149	28586	0.080536913	8.71E-06	0.00183781
GO:0010628	positive regulation of gene expression	biological_process	regulation of biological process	24	480	518	28586	0.046332046	8.97E-06	0.00183781
GO:0030043	actin filament fragmentation	biological_process	cellular process	3	480	4	28586	0.75	1.86E-05	0.003171968
GO:1902115	regulation of organelle assembly	biological_process	regulation of biological process	3	480	4	28586	0.75	1.86E-05	0.003171968
GO:0042026	protein refolding	biological_process	cellular process	5	480	24	28586	0.208333333	4.27E-05	0.006724288
GO:0035987	endodermal cell differentiation	biological_process	developmental process	6	480	44	28586	0.136363636	8.93E-05	0.01114584
GO:0051653	spindle localization	biological_process	localization	3	480	6	28586	0.5	9.06E-05	0.01114584
GO:0071346	cellular response to interferon-gamma	biological_process	response to stimulus	10	480	131	28586	0.076335878	7.66E-05	0.01114584
GO:1903608	protein localization to cytoplasmic stress granule	biological_process	localization	4	480	15	28586	0.266666667	9.25E-05	0.01114584
GO:0051085	chaperone cofactor-dependent protein refolding	biological_process	cellular process	5	480	29	28586	0.172413793	1.11E-04	0.01266195
GO:0048592	eye morphogenesis	biological_process	developmental process	3	480	7	28586	0.428571429	1.57E-04	0.01603633
GO:1902966	positive regulation of protein localization to early endosome	biological_process	regulation of biological process	3	480	7	28586	0.428571429	1.57E-04	0.01603633
GO:0000413	protein peptidyl-prolyl isomerization	biological_process	metabolic process	6	480	50	28586	0.12	1.85E-04	0.01800772
GO:0099132	ATP hydrolysis coupled cation transmembrane transport	biological_process	localization	4	480	18	28586	0.222222222	1.99E-04	0.018551
GO:0006986	response to unfolded protein	biological_process	response to stimulus	6	480	53	28586	0.113207547	2.56E-04	0.02181917
GO:2000643	positive regulation of early endosome to late endosome transport	biological_process	regulation of biological process	3	480	8	28586	0.375	2.47E-04	0.02181917
GO:0033206	meiotic cytokinesis	biological_process	reproduction	2	480	2	28586	1	2.81E-04	0.02305022
GO:0006900	vesicle budding from membrane	biological_process	localization	3	480	9	28586	0.333333333	3.67E-04	0.02680951
GO:0031340	positive regulation of vesicle fusion	biological_process	regulation of biological process	3	480	9	28586	0.333333333	3.67E-04	0.02680951
GO:0045069	regulation of viral genome replication	biological_process	regulation of biological process	3	480	9	28586	0.333333333	3.67E-04	0.02680951
GO:0001731	formation of translation preinitiation complex	biological_process	cellular process	3	480	10	28586	0.3	5.17E-04	0.03416209
GO:0031175	neuron projection development	biological_process	developmental process	10	480	165	28586	0.060606061	5.01E-04	0.03416209
GO:0034605	cellular response to heat	biological_process	response to stimulus	6	480	60	28586	0.1	5.05E-04	0.03416209
GO:0000278	mitotic cell cycle	biological_process	cellular process	10	480	169	28586	0.059171598	6.04E-04	0.03687279
GO:0006418	tRNA aminoacylation for protein translation	biological_process	metabolic process	5	480	42	28586	0.119047619	6.66E-04	0.03687279
GO:0017148	negative regulation of translation	biological_process	metabolic process	9	480	140	28586	0.064285714	6.20E-04	0.03687279
GO:0030836	positive regulation of actin filament depolymerization	biological_process	regulation of biological process	3	480	11	28586	0.272727273	7.02E-04	0.03687279
GO:0042274	ribosomal small subunit biogenesis	biological_process	cellular component organization or biogenesis	4	480	24	28586	0.166666667	6.39E-04	0.03687279
GO:0043297	apical junction assembly	biological_process	cellular process	3	480	11	28586	0.272727273	7.02E-04	0.03687279
GO:0050765	negative regulation of phagocytosis	biological_process	regulation of biological process	3	480	11	28586	0.272727273	7.02E-04	0.03687279
GO:0051592	response to calcium ion	biological_process	response to stimulus	6	480	62	28586	0.096774194	6.03E-04	0.03687279
GO:0071230	cellular response to amino acid stimulus	biological_process	response to stimulus	7	480	89	28586	0.078651685	7.59E-04	0.03886088
GO:0016344	meiotic chromosome movement towards spindle pole	biological_process	cellular component organization or biogenesis	2	480	3	28586	0.666666667	8.35E-04	0.04169497
GO:0030705	cytoskeleton-dependent intracellular transport	biological_process	localization	5	480	46	28586	0.108695652	0.001016439	0.0495635
GO:0001568	blood vessel development	biological_process	developmental process	6	480	70	28586	0.085714286	0.001149383	0.0496128
GO:0002183	cytoplasmic translational initiation	biological_process	cellular process	3	480	13	28586	0.230769231	0.001187025	0.0496128
GO:0006096	glycolytic process	biological_process	cellular process	5	480	47	28586	0.106382979	0.001121946	0.0496128
GO:0006611	protein export from nucleus	biological_process	localization	5	480	47	28586	0.106382979	0.001121946	0.0496128
GO:0008380	RNA splicing	biological_process	metabolic process	15	480	357	28586	0.042016807	0.001145514	0.0496128
GO:0032964	collagen biosynthetic process	biological_process	metabolic process	3	480	13	28586	0.230769231	0.001187025	0.0496128
GO:0034314	Arp2/3 complex-mediated actin nucleation	biological_process	regulation of biological process	4	480	28	28586	0.142857143	0.001167637	0.0496128
GO:0007017	microtubule-based process	biological_process	cellular process	5	480	49	28586	0.102040816	0.001357001	0.05351302
GO:0008360	regulation of cell shape	biological_process	developmental process	12	480	255	28586	0.047058824	0.001358729	0.05351302
GO:0045727	positive regulation of translation	biological_process	metabolic process	7	480	98	28586	0.071428571	0.001339953	0.05351302
GO:0009987	cellular process	biological_process	cellular process	3	480	14	28586	0.214285714	0.001492007	0.0576534
GO:0022614	membrane to membrane docking	biological_process	cellular process	2	480	4	28586	0.5	0.001650842	0.06147135
GO:0033144	negative regulation of intracellular steroid hormone receptor signaling pathway	biological_process	regulation of biological process	2	480	4	28586	0.5	0.001650842	0.06147135
GO:0075522	IRES-dependent viral translational initiation	biological_process	multi-organism process	3	480	16	28586	0.1875	0.002238838	0.0818775
GO:0001525	angiogenesis	biological_process	developmental process	14	480	350	28586	0.04	0.002591439	0.08447162
GO:0001732	formation of cytoplasmic translation initiation complex	biological_process	cellular process	3	480	17	28586	0.176470588	0.002684931	0.08447162
GO:0002188	translation reinitiation	biological_process	metabolic process	2	480	5	28586	0.4	0.002720814	0.08447162
GO:0018149	peptide cross-linking	biological_process	metabolic process	4	480	35	28586	0.114285714	0.00272223	0.08447162
GO:0035989	tendon development	biological_process	developmental process	2	480	5	28586	0.4	0.002720814	0.08447162
GO:0045627	positive regulation of T-helper 1 cell differentiation	biological_process	developmental process	2	480	5	28586	0.4	0.002720814	0.08447162
GO:0051343	positive regulation of cyclic-nucleotide phosphodiesterase activity	biological_process	biological regulation	2	480	5	28586	0.4	0.002720814	0.08447162
GO:0070169	positive regulation of biomineral tissue development	biological_process	developmental process	2	480	5	28586	0.4	0.002720814	0.08447162
GO:0075525	viral translational termination-reinitiation	biological_process	multi-organism process	2	480	5	28586	0.4	0.002720814	0.08447162
GO:1903225	negative regulation of endodermal cell differentiation	biological_process	developmental process	2	480	5	28586	0.4	0.002720814	0.08447162
GO:0002026	regulation of the force of heart contraction	biological_process	regulation of biological process	3	480	19	28586	0.157894737	0.003731995	0.1102073
GO:0006364	rRNA processing	biological_process	metabolic process	9	480	182	28586	0.049450549	0.003787128	0.1102073
GO:0006979	response to oxidative stress	biological_process	response to stimulus	7	480	119	28586	0.058823529	0.004023564	0.1102073
GO:0040020	regulation of meiotic nuclear division	biological_process	cellular process	2	480	6	28586	0.333333333	0.004035911	0.1102073
GO:0044794	positive regulation by host of viral process	biological_process	regulation of biological process	2	480	6	28586	0.333333333	0.004035911	0.1102073
GO:0045629	negative regulation of T-helper 2 cell differentiation	biological_process	developmental process	2	480	6	28586	0.333333333	0.004035911	0.1102073
GO:0051412	response to corticosterone	biological_process	response to stimulus	2	480	6	28586	0.333333333	0.004035911	0.1102073
GO:0051603	proteolysis involved in cellular protein catabolic process	biological_process	metabolic process	5	480	62	28586	0.080645161	0.003855503	0.1102073
GO:1903377	negative regulation of oxidative stress-induced neuron intrinsic apoptotic signaling pathway	biological_process	regulation of biological process	2	480	6	28586	0.333333333	0.004035911	0.1102073
GO:0006417	regulation of translation	biological_process	metabolic process	8	480	152	28586	0.052631579	0.004271239	0.1138573
GO:0045198	establishment of epithelial cell apical/basal polarity	biological_process	developmental process	3	480	20	28586	0.15	0.004336363	0.1138573
GO:1903364	positive regulation of cellular protein catabolic process	biological_process	metabolic process	3	480	20	28586	0.15	0.004336363	0.1138573
GO:0001937	negative regulation of endothelial cell proliferation	biological_process	regulation of biological process	4	480	40	28586	0.1	0.004448789	0.113889
GO:0030042	actin filament depolymerization	biological_process	cellular process	4	480	40	28586	0.1	0.004448789	0.113889
GO:0000398	mRNA splicing, via spliceosome	biological_process	cellular process	12	480	296	28586	0.040540541	0.004585149	0.1159307
GO:0071803	positive regulation of podosome assembly	biological_process	regulation of biological process	3	480	21	28586	0.142857143	0.004996671	0.1247949
GO:0001957	intramembranous ossification	biological_process	multicellular organismal process	2	480	7	28586	0.285714286	0.005587633	0.1300395
GO:0006409	tRNA export from nucleus	biological_process	localization	2	480	7	28586	0.285714286	0.005587633	0.1300395
GO:0043536	positive regulation of blood vessel endothelial cell migration	biological_process	regulation of biological process	4	480	42	28586	0.095238095	0.005307392	0.1300395
GO:0051901	positive regulation of mitochondrial depolarization	biological_process	regulation of biological process	2	480	7	28586	0.285714286	0.005587633	0.1300395
GO:0097350	neutrophil clearance	biological_process	immune system process	2	480	7	28586	0.285714286	0.005587633	0.1300395
GO:2001032	regulation of double-strand break repair via nonhomologous end joining	biological_process	regulation of biological process	2	480	7	28586	0.285714286	0.005587633	0.1300395
GO:0046827	positive regulation of protein export from nucleus	biological_process	regulation of biological process	3	480	22	28586	0.136363636	0.005714298	0.1314931
GO:0007159	leukocyte cell-cell adhesion	biological_process	biological adhesion	3	480	23	28586	0.130434783	0.006490505	0.146072
GO:0034620	cellular response to unfolded protein	biological_process	response to stimulus	3	480	23	28586	0.130434783	0.006490505	0.146072
GO:0002070	epithelial cell maturation	biological_process	developmental process	2	480	8	28586	0.25	0.007367697	0.1497087
GO:0007079	mitotic chromosome movement towards spindle pole	biological_process	localization	2	480	8	28586	0.25	0.007367697	0.1497087
GO:0007155	cell adhesion	biological_process	biological adhesion	21	480	693	28586	0.03030303	0.007243139	0.1497087
GO:0010324	membrane invagination	biological_process	cellular process	2	480	8	28586	0.25	0.007367697	0.1497087
GO:0010499	proteasomal ubiquitin-independent protein catabolic process	biological_process	metabolic process	3	480	24	28586	0.125	0.00732644	0.1497087
GO:0015031	protein transport	biological_process	localization	20	480	650	28586	0.030769231	0.007383094	0.1497087
GO:0048514	blood vessel morphogenesis	biological_process	developmental process	3	480	24	28586	0.125	0.00732644	0.1497087
GO:0051702	interaction with symbiont	biological_process	multi-organism process	2	480	8	28586	0.25	0.007367697	0.1497087
GO:0061419	positive regulation of transcription from RNA polymerase II promoter in response to hypoxia	biological_process	metabolic process	2	480	8	28586	0.25	0.007367697	0.1497087
GO:0070593	dendrite self-avoidance	biological_process	developmental process	2	480	8	28586	0.25	0.007367697	0.1497087
GO:0000462	maturation of SSU-rRNA from tricistronic rRNA transcript (SSU-rRNA, 5.8S rRNA, LSU-rRNA)	biological_process	metabolic process	4	480	47	28586	0.085106383	0.007921086	0.1542102
GO:0001765	membrane raft assembly	biological_process	cellular process	2	480	9	28586	0.222222222	0.009368029	0.1542102
GO:0001778	plasma membrane repair	biological_process	cellular process	2	480	9	28586	0.222222222	0.009368029	0.1542102
GO:0002502	peptide antigen assembly with MHC class I protein complex	biological_process	immune system process	1	480	1	28586	1	0.01679144	0.1542102
GO:0002581	negative regulation of antigen processing and presentation of peptide or polysaccharide antigen via MHC class II	biological_process	regulation of biological process	1	480	1	28586	1	0.01679144	0.1542102
GO:0002605	negative regulation of dendritic cell antigen processing and presentation	biological_process	regulation of biological process	1	480	1	28586	1	0.01679144	0.1542102
GO:0002639	positive regulation of immunoglobulin production	biological_process	immune system process	2	480	10	28586	0.2	0.01158076	0.1542102
GO:0003065	positive regulation of heart rate by epinephrine	biological_process	regulation of biological process	1	480	1	28586	1	0.01679144	0.1542102
GO:0006089	lactate metabolic process	biological_process	metabolic process	1	480	1	28586	1	0.01679144	0.1542102
GO:0006335	DNA replication-dependent nucleosome assembly	biological_process	cellular process	3	480	29	28586	0.103448276	0.01243471	0.1542102
GO:0006397	mRNA processing	biological_process	metabolic process	15	480	442	28586	0.033936652	0.008321655	0.1542102
GO:0006621	protein retention in ER lumen	biological_process	localization	2	480	9	28586	0.222222222	0.009368029	0.1542102
GO:0006880	intracellular sequestering of iron ion	biological_process	localization	2	480	9	28586	0.222222222	0.009368029	0.1542102
GO:0007161	calcium-independent cell-matrix adhesion	biological_process	biological adhesion	2	480	9	28586	0.222222222	0.009368029	0.1542102
GO:0007520	myoblast fusion	biological_process	developmental process	3	480	28	28586	0.107142857	0.01128663	0.1542102
GO:0008088	axo-dendritic transport	biological_process	localization	2	480	10	28586	0.2	0.01158076	0.1542102
GO:0008284	positive regulation of cell proliferation	biological_process	regulation of biological process	18	480	613	28586	0.029363785	0.01647124	0.1542102
GO:0008652	cellular amino acid biosynthetic process	biological_process	metabolic process	3	480	32	28586	0.09375	0.01626737	0.1542102
GO:0010155	regulation of proton transport	biological_process	regulation of biological process	1	480	1	28586	1	0.01679144	0.1542102
GO:0010737	protein kinase A signaling	biological_process	regulation of biological process	3	480	26	28586	0.115384615	0.009181533	0.1542102
GO:0010755	regulation of plasminogen activation	biological_process	metabolic process	1	480	1	28586	1	0.01679144	0.1542102
GO:0010952	positive regulation of peptidase activity	biological_process	metabolic process	2	480	10	28586	0.2	0.01158076	0.1542102
GO:0016525	negative regulation of angiogenesis	biological_process	developmental process	6	480	114	28586	0.052631579	0.01266228	0.1542102
GO:0018106	peptidyl-histidine phosphorylation	biological_process	metabolic process	1	480	1	28586	1	0.01679144	0.1542102
GO:0018293	protein-FAD linkage	biological_process	metabolic process	1	480	1	28586	1	0.01679144	0.1542102
GO:0021812	neuronal-glial interaction involved in cerebral cortex radial glia guided migration	biological_process	developmental process	1	480	1	28586	1	0.01679144	0.1542102
GO:0030335	positive regulation of cell migration	biological_process	regulation of biological process	11	480	290	28586	0.037931034	0.01040863	0.1542102
GO:0030833	regulation of actin filament polymerization	biological_process	cellular process	3	480	32	28586	0.09375	0.01626737	0.1542102
GO:0030850	prostate gland development	biological_process	developmental process	2	480	11	28586	0.181818182	0.01399823	0.1542102
GO:0031509	telomeric heterochromatin assembly	biological_process	cellular process	1	480	1	28586	1	0.01679144	0.1542102
GO:0032231	regulation of actin filament bundle assembly	biological_process	regulation of biological process	1	480	1	28586	1	0.01679144	0.1542102
GO:0032412	regulation of ion transmembrane transporter activity	biological_process	regulation of biological process	1	480	1	28586	1	0.01679144	0.1542102
GO:0032653	regulation of interleukin-10 production	biological_process	biological regulation	1	480	1	28586	1	0.01679144	0.1542102
GO:0032655	regulation of interleukin-12 production	biological_process	biological regulation	1	480	1	28586	1	0.01679144	0.1542102
GO:0033216	ferric iron import	biological_process	localization	1	480	1	28586	1	0.01679144	0.1542102
GO:0034329	cell junction assembly	biological_process	cellular process	3	480	25	28586	0.12	0.008223139	0.1542102
GO:0034333	adherens junction assembly	biological_process	cellular process	2	480	11	28586	0.181818182	0.01399823	0.1542102
GO:0034446	substrate adhesion-dependent cell spreading	biological_process	developmental process	5	480	81	28586	0.061728395	0.01179745	0.1542102
GO:0034504	protein localization to nucleus	biological_process	localization	4	480	54	28586	0.074074074	0.0128178	0.1542102
GO:0036344	platelet morphogenesis	biological_process	developmental process	1	480	1	28586	1	0.01679144	0.1542102
GO:0040018	positive regulation of multicellular organism growth	biological_process	developmental process	4	480	49	28586	0.081632653	0.009166381	0.1542102
GO:0042127	regulation of cell proliferation	biological_process	regulation of biological process	9	480	225	28586	0.04	0.01425537	0.1542102
GO:0042149	cellular response to glucose starvation	biological_process	response to stimulus	4	480	49	28586	0.081632653	0.009166381	0.1542102
GO:0042247	establishment of planar polarity of follicular epithelium	biological_process	cellular process	1	480	1	28586	1	0.01679144	0.1542102
GO:0042273	ribosomal large subunit biogenesis	biological_process	cellular component organization or biogenesis	4	480	49	28586	0.081632653	0.009166381	0.1542102
GO:0043462	regulation of ATPase activity	biological_process	biological regulation	2	480	12	28586	0.166666667	0.01661295	0.1542102
GO:0043538	regulation of actin phosphorylation	biological_process	metabolic process	1	480	1	28586	1	0.01679144	0.1542102
GO:0043588	skin development	biological_process	developmental process	4	480	57	28586	0.070175439	0.01539687	0.1542102
GO:0043589	skin morphogenesis	biological_process	developmental process	2	480	12	28586	0.166666667	0.01661295	0.1542102
GO:0044147	negative regulation of development of symbiont involved in interaction with host	biological_process	developmental process	1	480	1	28586	1	0.01679144	0.1542102
GO:0044788	modulation by host of viral process	biological_process	multi-organism process	1	480	1	28586	1	0.01679144	0.1542102
GO:0044795	trans-Golgi network to recycling endosome transport	biological_process	localization	1	480	1	28586	1	0.01679144	0.1542102
GO:0044829	positive regulation by host of viral genome replication	biological_process	regulation of biological process	2	480	11	28586	0.181818182	0.01399823	0.1542102
GO:0045454	cell redox homeostasis	biological_process	regulation of biological process	5	480	88	28586	0.056818182	0.01641419	0.1542102
GO:0045646	regulation of erythrocyte differentiation	biological_process	regulation of biological process	2	480	11	28586	0.181818182	0.01399823	0.1542102
GO:0045738	negative regulation of DNA repair	biological_process	metabolic process	1	480	1	28586	1	0.01679144	0.1542102
GO:0045769	negative regulation of asymmetric cell division	biological_process	biological regulation	1	480	1	28586	1	0.01679144	0.1542102
GO:0046080	dUTP metabolic process	biological_process	metabolic process	1	480	1	28586	1	0.01679144	0.1542102
GO:0046632	alpha-beta T cell differentiation	biological_process	developmental process	2	480	10	28586	0.2	0.01158076	0.1542102
GO:0048757	pigment granule maturation	biological_process	developmental process	1	480	1	28586	1	0.01679144	0.1542102
GO:0050821	protein stabilization	biological_process	biological regulation	11	480	278	28586	0.039568345	0.007733744	0.1542102
GO:0051099	positive regulation of binding	biological_process	biological regulation	2	480	9	28586	0.222222222	0.009368029	0.1542102
GO:0051290	protein heterotetramerization	biological_process	cellular process	4	480	54	28586	0.074074074	0.0128178	0.1542102
GO:0051445	regulation of meiotic cell cycle	biological_process	cellular process	1	480	1	28586	1	0.01679144	0.1542102
GO:0051541	elastin metabolic process	biological_process	metabolic process	1	480	1	28586	1	0.01679144	0.1542102
GO:0051641	cellular localization	biological_process	localization	1	480	1	28586	1	0.01679144	0.1542102
GO:0052362	catabolism by host of symbiont protein	biological_process	metabolic process	1	480	1	28586	1	0.01679144	0.1542102
GO:0052501	positive regulation by organism of apoptotic process in other organism involved in symbiotic interaction	biological_process	regulation of biological process	1	480	1	28586	1	0.01679144	0.1542102
GO:0052547	regulation of peptidase activity	biological_process	regulation of biological process	1	480	1	28586	1	0.01679144	0.1542102
GO:0060156	milk ejection reflex	biological_process	developmental process	1	480	1	28586	1	0.01679144	0.1542102
GO:0060346	bone trabecula formation	biological_process	developmental process	2	480	9	28586	0.222222222	0.009368029	0.1542102
GO:0060409	positive regulation of acetylcholine metabolic process	biological_process	metabolic process	1	480	1	28586	1	0.01679144	0.1542102
GO:0060844	arterial endothelial cell fate commitment	biological_process	developmental process	1	480	1	28586	1	0.01679144	0.1542102
GO:0061072	iris morphogenesis	biological_process	developmental process	2	480	9	28586	0.222222222	0.009368029	0.1542102
GO:0061481	response to TNF agonist	biological_process	response to stimulus	1	480	1	28586	1	0.01679144	0.1542102
GO:0061741	chaperone-mediated protein transport involved in chaperone-mediated autophagy	biological_process	metabolic process	1	480	1	28586	1	0.01679144	0.1542102
GO:0070150	mitochondrial glycyl-tRNA aminoacylation	biological_process	metabolic process	1	480	1	28586	1	0.01679144	0.1542102
GO:0070550	rDNA condensation	biological_process	cellular process	1	480	1	28586	1	0.01679144	0.1542102
GO:0070813	hydrogen sulfide metabolic process	biological_process	metabolic process	1	480	1	28586	1	0.01679144	0.1542102
GO:0070934	CRD-mediated mRNA stabilization	biological_process	metabolic process	2	480	11	28586	0.181818182	0.01399823	0.1542102
GO:0071349	cellular response to interleukin-12	biological_process	response to stimulus	1	480	1	28586	1	0.01679144	0.1542102
GO:0071375	cellular response to peptide hormone stimulus	biological_process	response to stimulus	2	480	11	28586	0.181818182	0.01399823	0.1542102
GO:0071624	positive regulation of granulocyte chemotaxis	biological_process	regulation of biological process	1	480	1	28586	1	0.01679144	0.1542102
GO:0072749	cellular response to cytochalasin B	biological_process	response to stimulus	1	480	1	28586	1	0.01679144	0.1542102
GO:0090230	regulation of centromere complex assembly	biological_process	regulation of biological process	1	480	1	28586	1	0.01679144	0.1542102
GO:0097101	blood vessel endothelial cell fate specification	biological_process	developmental process	1	480	1	28586	1	0.01679144	0.1542102
GO:0097699	vascular endothelial cell response to fluid shear stress	biological_process	response to stimulus	1	480	1	28586	1	0.01679144	0.1542102
GO:0098761	cellular response to interleukin-7	biological_process	response to stimulus	2	480	12	28586	0.166666667	0.01661295	0.1542102
GO:0098908	regulation of neuronal action potential	biological_process	regulation of biological process	1	480	1	28586	1	0.01679144	0.1542102
GO:0098972	anterograde dendritic transport of mitochondrion	biological_process	localization	1	480	1	28586	1	0.01679144	0.1542102
GO:0098974	postsynaptic actin cytoskeleton organization	biological_process	cellular process	2	480	9	28586	0.222222222	0.009368029	0.1542102
GO:0099041	vesicle tethering to Golgi	biological_process	localization	1	480	1	28586	1	0.01679144	0.1542102
GO:0099111	microtubule-based transport	biological_process	localization	1	480	1	28586	1	0.01679144	0.1542102
GO:1900027	regulation of ruffle assembly	biological_process	regulation of biological process	2	480	10	28586	0.2	0.01158076	0.1542102
GO:1900085	negative regulation of peptidyl-tyrosine autophosphorylation	biological_process	metabolic process	1	480	1	28586	1	0.01679144	0.1542102
GO:1900390	regulation of iron ion import	biological_process	regulation of biological process	1	480	1	28586	1	0.01679144	0.1542102
GO:1901003	negative regulation of fermentation	biological_process	metabolic process	1	480	1	28586	1	0.01679144	0.1542102
GO:1901186	positive regulation of ERBB signaling pathway	biological_process	regulation of biological process	1	480	1	28586	1	0.01679144	0.1542102
GO:1901189	positive regulation of ephrin receptor signaling pathway	biological_process	regulation of biological process	1	480	1	28586	1	0.01679144	0.1542102
GO:1901224	positive regulation of NIK/NF-kappaB signaling	biological_process	response to stimulus	5	480	79	28586	0.063291139	0.0106616	0.1542102
GO:1901254	positive regulation of intracellular transport of viral material	biological_process	regulation of biological process	1	480	1	28586	1	0.01679144	0.1542102
GO:1901297	positive regulation of canonical Wnt signaling pathway involved in cardiac muscle cell fate commitment	biological_process	developmental process	1	480	1	28586	1	0.01679144	0.1542102
GO:1901389	negative regulation of transforming growth factor beta activation	biological_process	regulation of biological process	1	480	1	28586	1	0.01679144	0.1542102
GO:1901873	regulation of post-translational protein modification	biological_process	metabolic process	1	480	1	28586	1	0.01679144	0.1542102
GO:1902340	negative regulation of chromosome condensation	biological_process	regulation of biological process	1	480	1	28586	1	0.01679144	0.1542102
GO:1902546	positive regulation of DNA N-glycosylase activity	biological_process	biological regulation	1	480	1	28586	1	0.01679144	0.1542102
GO:1903392	negative regulation of adherens junction organization	biological_process	regulation of biological process	1	480	1	28586	1	0.01679144	0.1542102
GO:1903609	negative regulation of inward rectifier potassium channel activity	biological_process	regulation of biological process	1	480	1	28586	1	0.01679144	0.1542102
GO:1904046	negative regulation of vascular endothelial growth factor production	biological_process	regulation of biological process	1	480	1	28586	1	0.01679144	0.1542102
GO:1904667	negative regulation of ubiquitin protein ligase activity	biological_process	metabolic process	2	480	9	28586	0.222222222	0.009368029	0.1542102
GO:1904764	chaperone-mediated autophagy translocation complex disassembly	biological_process	cellular process	1	480	1	28586	1	0.01679144	0.1542102
GO:1905152	positive regulation of voltage-gated sodium channel activity	biological_process	regulation of biological process	1	480	1	28586	1	0.01679144	0.1542102
GO:1905322	positive regulation of mesenchymal stem cell migration	biological_process	regulation of biological process	1	480	1	28586	1	0.01679144	0.1542102
GO:1905406	positive regulation of mitotic cohesin loading	biological_process	regulation of biological process	1	480	1	28586	1	0.01679144	0.1542102
GO:1905523	positive regulation of macrophage migration	biological_process	regulation of biological process	1	480	1	28586	1	0.01679144	0.1542102
GO:1905597	positive regulation of low-density lipoprotein particle receptor binding	biological_process	biological regulation	1	480	1	28586	1	0.01679144	0.1542102
GO:1905599	positive regulation of low-density lipoprotein receptor activity	biological_process	cellular process	1	480	1	28586	1	0.01679144	0.1542102
GO:1990832	slow axonal transport	biological_process	cellular process	1	480	1	28586	1	0.01679144	0.1542102
GO:2000120	positive regulation of sodium-dependent phosphate transport	biological_process	localization	1	480	1	28586	1	0.01679144	0.1542102
GO:2000273	positive regulation of signaling receptor activity	biological_process	regulation of biological process	2	480	10	28586	0.2	0.01158076	0.1542102
GO:2001021	negative regulation of response to DNA damage stimulus	biological_process	regulation of biological process	1	480	1	28586	1	0.01679144	0.1542102
GO:2001272	positive regulation of cysteine-type endopeptidase activity involved in execution phase of apoptosis	biological_process	regulation of biological process	1	480	1	28586	1	0.01679144	0.1542102
GO:0060348	bone development	biological_process	developmental process	4	480	60	28586	0.066666667	0.0182808	0.1671387
GO:0000055	ribosomal large subunit export from nucleus	biological_process	localization	2	480	13	28586	0.153846154	0.01941767	0.1736567
GO:0015867	ATP transport	biological_process	localization	2	480	13	28586	0.153846154	0.01941767	0.1736567
GO:0021678	third ventricle development	biological_process	developmental process	2	480	13	28586	0.153846154	0.01941767	0.1736567
GO:0035767	endothelial cell chemotaxis	biological_process	locomotion	2	480	13	28586	0.153846154	0.01941767	0.1736567
GO:1901998	toxin transport	biological_process	localization	3	480	34	28586	0.088235294	0.01914979	0.1736567
GO:0000470	maturation of LSU-rRNA	biological_process	metabolic process	2	480	14	28586	0.142857143	0.02240528	0.1865285
GO:0001503	ossification	biological_process	multicellular organismal process	6	480	128	28586	0.046875	0.02123138	0.1865285
GO:0006094	gluconeogenesis	biological_process	metabolic process	3	480	36	28586	0.083333333	0.02229601	0.1865285
GO:0006388	tRNA splicing, via endonucleolytic cleavage and ligation	biological_process	metabolic process	2	480	14	28586	0.142857143	0.02240528	0.1865285
GO:0006407	rRNA export from nucleus	biological_process	localization	2	480	14	28586	0.142857143	0.02240528	0.1865285
GO:0008150	biological_process	biological_process	biological_process	3	480	36	28586	0.083333333	0.02229601	0.1865285
GO:0019430	removal of superoxide radicals	biological_process	metabolic process	2	480	14	28586	0.142857143	0.02240528	0.1865285
GO:0033627	cell adhesion mediated by integrin	biological_process	biological adhesion	3	480	36	28586	0.083333333	0.02229601	0.1865285
GO:0034629	cellular protein-containing complex localization	biological_process	localization	2	480	14	28586	0.142857143	0.02240528	0.1865285
GO:0042256	mature ribosome assembly	biological_process	cellular process	2	480	14	28586	0.142857143	0.02240528	0.1865285
GO:0043039	tRNA aminoacylation	biological_process	metabolic process	2	480	14	28586	0.142857143	0.02240528	0.1865285
GO:0043268	positive regulation of potassium ion transport	biological_process	regulation of biological process	2	480	14	28586	0.142857143	0.02240528	0.1865285
GO:0045665	negative regulation of neuron differentiation	biological_process	developmental process	5	480	95	28586	0.052631579	0.02209771	0.1865285
GO:0047496	vesicle transport along microtubule	biological_process	localization	2	480	14	28586	0.142857143	0.02240528	0.1865285
GO:1902255	positive regulation of intrinsic apoptotic signaling pathway by p53 class mediator	biological_process	regulation of biological process	2	480	14	28586	0.142857143	0.02240528	0.1865285
GO:1902600	proton transmembrane transport	biological_process	localization	4	480	63	28586	0.063492063	0.02147888	0.1865285
GO:2000406	positive regulation of T cell migration	biological_process	regulation of biological process	2	480	14	28586	0.142857143	0.02240528	0.1865285
GO:0000921	septin ring assembly	biological_process	cellular component organization or biogenesis	2	480	17	28586	0.117647059	0.03239732	0.1911264
GO:0001998	angiotensin-mediated vasoconstriction involved in regulation of systemic arterial blood pressure	biological_process	multicellular organismal process	1	480	2	28586	0.5	0.0333015	0.1911264
GO:0002270	plasmacytoid dendritic cell activation	biological_process	immune system process	1	480	2	28586	0.5	0.0333015	0.1911264
GO:0002363	alpha-beta T cell lineage commitment	biological_process	developmental process	1	480	2	28586	0.5	0.0333015	0.1911264
GO:0002481	antigen processing and presentation of exogenous protein antigen via MHC class Ib, TAP-dependent	biological_process	immune system process	1	480	2	28586	0.5	0.0333015	0.1911264
GO:0002544	chronic inflammatory response	biological_process	response to stimulus	1	480	2	28586	0.5	0.0333015	0.1911264
GO:0002840	regulation of T cell mediated immune response to tumor cell	biological_process	regulation of biological process	1	480	2	28586	0.5	0.0333015	0.1911264
GO:0003057	regulation of the force of heart contraction by chemical signal	biological_process	multicellular organismal process	1	480	2	28586	0.5	0.0333015	0.1911264
GO:0003294	atrial ventricular junction remodeling	biological_process	developmental process	1	480	2	28586	0.5	0.0333015	0.1911264
GO:0003433	chondrocyte development involved in endochondral bone morphogenesis	biological_process	multicellular organismal process	1	480	2	28586	0.5	0.0333015	0.1911264
GO:0006357	regulation of transcription by RNA polymerase II	biological_process	metabolic process	17	480	606	28586	0.028052805	0.02842894	0.1911264
GO:0006433	prolyl-tRNA aminoacylation	biological_process	metabolic process	1	480	2	28586	0.5	0.0333015	0.1911264
GO:0006434	seryl-tRNA aminoacylation	biological_process	metabolic process	1	480	2	28586	0.5	0.0333015	0.1911264
GO:0007034	vacuolar transport	biological_process	localization	2	480	16	28586	0.125	0.02890174	0.1911264
GO:0007163	establishment or maintenance of cell polarity	biological_process	cellular process	4	480	65	28586	0.061538462	0.02378932	0.1911264
GO:0007512	adult heart development	biological_process	multicellular organismal process	2	480	17	28586	0.117647059	0.03239732	0.1911264
GO:0008039	synaptic target recognition	biological_process	developmental process	1	480	2	28586	0.5	0.0333015	0.1911264
GO:0009081	branched-chain amino acid metabolic process	biological_process	metabolic process	1	480	2	28586	0.5	0.0333015	0.1911264
GO:0009082	branched-chain amino acid biosynthetic process	biological_process	metabolic process	1	480	2	28586	0.5	0.0333015	0.1911264
GO:0009098	leucine biosynthetic process	biological_process	metabolic process	1	480	2	28586	0.5	0.0333015	0.1911264
GO:0009099	valine biosynthetic process	biological_process	metabolic process	1	480	2	28586	0.5	0.0333015	0.1911264
GO:0009409	response to cold	biological_process	response to stimulus	3	480	42	28586	0.071428571	0.03331647	0.1911264
GO:0009615	response to virus	biological_process	multi-organism process	5	480	100	28586	0.05	0.02685392	0.1911264
GO:0010142	farnesyl diphosphate biosynthetic process, mevalonate pathway	biological_process	metabolic process	1	480	2	28586	0.5	0.0333015	0.1911264
GO:0010595	positive regulation of endothelial cell migration	biological_process	regulation of biological process	4	480	72	28586	0.055555556	0.03302681	0.1911264
GO:0010643	cell communication by chemical coupling	biological_process	cellular process	1	480	2	28586	0.5	0.0333015	0.1911264
GO:0014829	vascular smooth muscle contraction	biological_process	multicellular organismal process	1	480	2	28586	0.5	0.0333015	0.1911264
GO:0019550	glutamate catabolic process to aspartate	biological_process	metabolic process	1	480	2	28586	0.5	0.0333015	0.1911264
GO:0019551	glutamate catabolic process to 2-oxoglutarate	biological_process	metabolic process	1	480	2	28586	0.5	0.0333015	0.1911264
GO:0021873	forebrain neuroblast division	biological_process	developmental process	1	480	2	28586	0.5	0.0333015	0.1911264
GO:0022900	electron transport chain	biological_process	metabolic process	3	480	39	28586	0.076923077	0.02751055	0.1911264
GO:0030111	regulation of Wnt signaling pathway	biological_process	regulation of biological process	2	480	16	28586	0.125	0.02890174	0.1911264
GO:0030282	bone mineralization	biological_process	developmental process	3	480	37	28586	0.081081081	0.02396821	0.1911264
GO:0030308	negative regulation of cell growth	biological_process	regulation of biological process	7	480	168	28586	0.041666667	0.02378147	0.1911264
GO:0030595	leukocyte chemotaxis	biological_process	immune system process	2	480	16	28586	0.125	0.02890174	0.1911264
GO:0030834	regulation of actin filament depolymerization	biological_process	regulation of biological process	1	480	2	28586	0.5	0.0333015	0.1911264
GO:0031017	exocrine pancreas development	biological_process	developmental process	2	480	15	28586	0.133333333	0.02556888	0.1911264
GO:0031204	posttranslational protein targeting to membrane, translocation	biological_process	localization	1	480	2	28586	0.5	0.0333015	0.1911264
GO:0031247	actin rod assembly	biological_process	cellular process	1	480	2	28586	0.5	0.0333015	0.1911264
GO:0031394	positive regulation of prostaglandin biosynthetic process	biological_process	metabolic process	1	480	2	28586	0.5	0.0333015	0.1911264
GO:0032272	negative regulation of protein polymerization	biological_process	regulation of biological process	1	480	2	28586	0.5	0.0333015	0.1911264
GO:0032344	regulation of aldosterone metabolic process	biological_process	biological regulation	1	480	2	28586	0.5	0.0333015	0.1911264
GO:0032652	regulation of interleukin-1 production	biological_process	regulation of biological process	1	480	2	28586	0.5	0.0333015	0.1911264
GO:0032804	negative regulation of low-density lipoprotein particle receptor catabolic process	biological_process	regulation of biological process	1	480	2	28586	0.5	0.0333015	0.1911264
GO:0034087	establishment of mitotic sister chromatid cohesion	biological_process	cellular process	1	480	2	28586	0.5	0.0333015	0.1911264
GO:0034199	activation of protein kinase A activity	biological_process	metabolic process	1	480	2	28586	0.5	0.0333015	0.1911264
GO:0034465	response to carbon monoxide	biological_process	response to stimulus	1	480	2	28586	0.5	0.0333015	0.1911264
GO:0035408	histone H3-T6 phosphorylation	biological_process	metabolic process	1	480	2	28586	0.5	0.0333015	0.1911264
GO:0035437	maintenance of protein localization in endoplasmic reticulum	biological_process	localization	1	480	2	28586	0.5	0.0333015	0.1911264
GO:0039529	RIG-I signaling pathway	biological_process	regulation of biological process	1	480	2	28586	0.5	0.0333015	0.1911264
GO:0040008	regulation of growth	biological_process	regulation of biological process	5	480	104	28586	0.048076923	0.03109464	0.1911264
GO:0042045	epithelial fluid transport	biological_process	localization	1	480	2	28586	0.5	0.0333015	0.1911264
GO:0043032	positive regulation of macrophage activation	biological_process	regulation of biological process	2	480	15	28586	0.133333333	0.02556888	0.1911264
GO:0043517	positive regulation of DNA damage response, signal transduction by p53 class mediator	biological_process	regulation of biological process	2	480	17	28586	0.117647059	0.03239732	0.1911264
GO:0044090	positive regulation of vacuole organization	biological_process	positive regulation of biological process	1	480	2	28586	0.5	0.0333015	0.1911264
GO:0045112	integrin biosynthetic process	biological_process	metabolic process	1	480	2	28586	0.5	0.0333015	0.1911264
GO:0045214	sarcomere organization	biological_process	developmental process	5	480	98	28586	0.051020408	0.02487981	0.1911264
GO:0045445	myoblast differentiation	biological_process	developmental process	2	480	17	28586	0.117647059	0.03239732	0.1911264
GO:0045579	positive regulation of B cell differentiation	biological_process	developmental process	2	480	16	28586	0.125	0.02890174	0.1911264
GO:0045841	negative regulation of mitotic metaphase/anaphase transition	biological_process	regulation of biological process	1	480	2	28586	0.5	0.0333015	0.1911264
GO:0045844	positive regulation of striated muscle tissue development	biological_process	regulation of biological process	1	480	2	28586	0.5	0.0333015	0.1911264
GO:0045903	positive regulation of translational fidelity	biological_process	metabolic process	1	480	2	28586	0.5	0.0333015	0.1911264
GO:0048638	regulation of developmental growth	biological_process	developmental process	1	480	2	28586	0.5	0.0333015	0.1911264
GO:0050790	regulation of catalytic activity	biological_process	biological regulation	4	480	70	28586	0.057142857	0.03020289	0.1911264
GO:0051017	actin filament bundle assembly	biological_process	cellular process	4	480	67	28586	0.059701493	0.0262447	0.1911264
GO:0051234	establishment of localization	biological_process	localization	1	480	2	28586	0.5	0.0333015	0.1911264
GO:0051283	negative regulation of sequestering of calcium ion	biological_process	regulation of biological process	1	480	2	28586	0.5	0.0333015	0.1911264
GO:0051621	regulation of norepinephrine uptake	biological_process	regulation of biological process	1	480	2	28586	0.5	0.0333015	0.1911264
GO:0051873	killing by host of symbiont cells	biological_process	response to stimulus	1	480	2	28586	0.5	0.0333015	0.1911264
GO:0051960	regulation of nervous system development	biological_process	developmental process	1	480	2	28586	0.5	0.0333015	0.1911264
GO:0060082	eye blink reflex	biological_process	response to stimulus	1	480	2	28586	0.5	0.0333015	0.1911264
GO:0060083	smooth muscle contraction involved in micturition	biological_process	multicellular organismal process	1	480	2	28586	0.5	0.0333015	0.1911264
GO:0060574	intestinal epithelial cell maturation	biological_process	developmental process	1	480	2	28586	0.5	0.0333015	0.1911264
GO:0060739	mesenchymal-epithelial cell signaling involved in prostate gland development	biological_process	developmental process	1	480	2	28586	0.5	0.0333015	0.1911264
GO:0060968	regulation of gene silencing	biological_process	metabolic process	2	480	16	28586	0.125	0.02890174	0.1911264
GO:0061010	gall bladder development	biological_process	developmental process	1	480	2	28586	0.5	0.0333015	0.1911264
GO:0061383	trabecula morphogenesis	biological_process	developmental process	1	480	2	28586	0.5	0.0333015	0.1911264
GO:0061502	early endosome to recycling endosome transport	biological_process	localization	1	480	2	28586	0.5	0.0333015	0.1911264
GO:0070243	regulation of thymocyte apoptotic process	biological_process	regulation of biological process	1	480	2	28586	0.5	0.0333015	0.1911264
GO:0070981	L-asparagine biosynthetic process	biological_process	metabolic process	1	480	2	28586	0.5	0.0333015	0.1911264
GO:0071045	nuclear histone mRNA catabolic process	biological_process	metabolic process	1	480	2	28586	0.5	0.0333015	0.1911264
GO:0071283	cellular response to iron(III) ion	biological_process	response to stimulus	1	480	2	28586	0.5	0.0333015	0.1911264
GO:0071284	cellular response to lead ion	biological_process	response to stimulus	1	480	2	28586	0.5	0.0333015	0.1911264
GO:0071528	tRNA re-export from nucleus	biological_process	localization	1	480	2	28586	0.5	0.0333015	0.1911264
GO:0072554	blood vessel lumenization	biological_process	developmental process	1	480	2	28586	0.5	0.0333015	0.1911264
GO:0090288	negative regulation of cellular response to growth factor stimulus	biological_process	regulation of biological process	1	480	2	28586	0.5	0.0333015	0.1911264
GO:0097435	supramolecular fiber organization	biological_process	cellular process	2	480	17	28586	0.117647059	0.03239732	0.1911264
GO:0099162	regulation of neurotransmitter loading into synaptic vesicle	biological_process	regulation of biological process	1	480	2	28586	0.5	0.0333015	0.1911264
GO:1900087	positive regulation of G1/S transition of mitotic cell cycle	biological_process	regulation of biological process	3	480	41	28586	0.073170732	0.03131582	0.1911264
GO:1900138	negative regulation of phospholipase A2 activity	biological_process	biological regulation	1	480	2	28586	0.5	0.0333015	0.1911264
GO:1901317	regulation of flagellated sperm motility	biological_process	regulation of biological process	1	480	2	28586	0.5	0.0333015	0.1911264
GO:1902463	protein localization to cell leading edge	biological_process	localization	1	480	2	28586	0.5	0.0333015	0.1911264
GO:1902721	negative regulation of prolactin secretion	biological_process	regulation of biological process	1	480	2	28586	0.5	0.0333015	0.1911264
GO:1902856	negative regulation of non-motile cilium assembly	biological_process	regulation of biological process	1	480	2	28586	0.5	0.0333015	0.1911264
GO:1902904	negative regulation of supramolecular fiber organization	biological_process	regulation of biological process	1	480	2	28586	0.5	0.0333015	0.1911264
GO:1903078	positive regulation of protein localization to plasma membrane	biological_process	regulation of biological process	4	480	69	28586	0.057971014	0.02884659	0.1911264
GO:1903531	negative regulation of secretion by cell	biological_process	regulation of biological process	1	480	2	28586	0.5	0.0333015	0.1911264
GO:1903673	mitotic cleavage furrow formation	biological_process	cellular process	1	480	2	28586	0.5	0.0333015	0.1911264
GO:1903902	positive regulation of viral life cycle	biological_process	positive regulation of biological process	1	480	2	28586	0.5	0.0333015	0.1911264
GO:1904695	positive regulation of vascular smooth muscle contraction	biological_process	regulation of biological process	1	480	2	28586	0.5	0.0333015	0.1911264
GO:1905581	positive regulation of low-density lipoprotein particle clearance	biological_process	positive regulation of biological process	1	480	2	28586	0.5	0.0333015	0.1911264
GO:1905602	positive regulation of receptor-mediated endocytosis involved in cholesterol transport	biological_process	cellular component organization or biogenesis	1	480	2	28586	0.5	0.0333015	0.1911264
GO:1905913	negative regulation of calcium ion export across plasma membrane	biological_process	regulation of biological process	1	480	2	28586	0.5	0.0333015	0.1911264
GO:1990386	mitotic cleavage furrow ingression	biological_process	cellular process	1	480	2	28586	0.5	0.0333015	0.1911264
GO:1990774	tumor necrosis factor secretion	biological_process	localization	1	480	2	28586	0.5	0.0333015	0.1911264
GO:2000642	negative regulation of early endosome to late endosome transport	biological_process	regulation of biological process	1	480	2	28586	0.5	0.0333015	0.1911264
GO:2000707	positive regulation of dense core granule biogenesis	biological_process	regulation of biological process	1	480	2	28586	0.5	0.0333015	0.1911264
GO:2000779	regulation of double-strand break repair	biological_process	metabolic process	1	480	2	28586	0.5	0.0333015	0.1911264
GO:2000815	regulation of mRNA stability involved in response to oxidative stress	biological_process	metabolic process	1	480	2	28586	0.5	0.0333015	0.1911264
GO:2001022	positive regulation of response to DNA damage stimulus	biological_process	positive regulation of biological process	2	480	15	28586	0.133333333	0.02556888	0.1911264
GO:2001045	negative regulation of integrin-mediated signaling pathway	biological_process	regulation of biological process	1	480	2	28586	0.5	0.0333015	0.1911264
GO:0001701	in utero embryonic development	biological_process	developmental process	10	480	304	28586	0.032894737	0.03369123	0.1927364
GO:0030198	extracellular matrix organization	biological_process	cellular process	9	480	262	28586	0.034351145	0.03378651	0.1927431
GO:0001666	response to hypoxia	biological_process	response to stimulus	6	480	145	28586	0.04137931	0.03605224	0.2011853
GO:0006878	cellular copper ion homeostasis	biological_process	cellular process	2	480	18	28586	0.111111111	0.03604922	0.2011853
GO:0030970	retrograde protein transport, ER to cytosol	biological_process	metabolic process	2	480	18	28586	0.111111111	0.03604922	0.2011853
GO:0051310	metaphase plate congression	biological_process	localization	2	480	18	28586	0.111111111	0.03604922	0.2011853
GO:0061028	establishment of endothelial barrier	biological_process	developmental process	3	480	43	28586	0.069767442	0.03538204	0.2011853
GO:0071360	cellular response to exogenous dsRNA	biological_process	response to stimulus	2	480	18	28586	0.111111111	0.03604922	0.2011853
GO:1902043	positive regulation of extrinsic apoptotic signaling pathway via death domain receptors	biological_process	positive regulation of biological process	2	480	18	28586	0.111111111	0.03604922	0.2011853
GO:1903827	regulation of cellular protein localization	biological_process	regulation of biological process	2	480	18	28586	0.111111111	0.03604922	0.2011853
GO:0000461	endonucleolytic cleavage to generate mature 3'-end of SSU-rRNA from (SSU-rRNA, 5.8S rRNA, LSU-rRNA)	biological_process	metabolic process	1	480	3	28586	0.333333333	0.04953489	0.2041196
GO:0000463	maturation of LSU-rRNA from tricistronic rRNA transcript (SSU-rRNA, 5.8S rRNA, LSU-rRNA)	biological_process	metabolic process	2	480	21	28586	0.095238095	0.04788163	0.2041196
GO:0001649	osteoblast differentiation	biological_process	developmental process	5	480	110	28586	0.045454545	0.03820345	0.2041196
GO:0001773	myeloid dendritic cell activation	biological_process	immune system process	1	480	3	28586	0.333333333	0.04953489	0.2041196
GO:0001837	epithelial to mesenchymal transition	biological_process	developmental process	3	480	49	28586	0.06122449	0.04911516	0.2041196
GO:0001842	neural fold formation	biological_process	developmental process	1	480	3	28586	0.333333333	0.04953489	0.2041196
GO:0001967	suckling behavior	biological_process	behavior	2	480	21	28586	0.095238095	0.04788163	0.2041196
GO:0002176	male germ cell proliferation	biological_process	reproduction	1	480	3	28586	0.333333333	0.04953489	0.2041196
GO:0002192	IRES-dependent translational initiation of linear mRNA	biological_process	metabolic process	1	480	3	28586	0.333333333	0.04953489	0.2041196
GO:0002368	B cell cytokine production	biological_process	immune system process	1	480	3	28586	0.333333333	0.04953489	0.2041196
GO:0002735	positive regulation of myeloid dendritic cell cytokine production	biological_process	regulation of biological process	1	480	3	28586	0.333333333	0.04953489	0.2041196
GO:0002842	positive regulation of T cell mediated immune response to tumor cell	biological_process	regulation of biological process	1	480	3	28586	0.333333333	0.04953489	0.2041196
GO:0003177	pulmonary valve development	biological_process	developmental process	1	480	3	28586	0.333333333	0.04953489	0.2041196
GO:0006045	N-acetylglucosamine biosynthetic process	biological_process	metabolic process	1	480	3	28586	0.333333333	0.04953489	0.2041196
GO:0006396	RNA processing	biological_process	metabolic process	5	480	115	28586	0.043478261	0.04482718	0.2041196
GO:0006424	glutamyl-tRNA aminoacylation	biological_process	metabolic process	1	480	3	28586	0.333333333	0.04953489	0.2041196
GO:0006426	glycyl-tRNA aminoacylation	biological_process	metabolic process	1	480	3	28586	0.333333333	0.04953489	0.2041196
GO:0006428	isoleucyl-tRNA aminoacylation	biological_process	metabolic process	1	480	3	28586	0.333333333	0.04953489	0.2041196
GO:0006435	threonyl-tRNA aminoacylation	biological_process	metabolic process	1	480	3	28586	0.333333333	0.04953489	0.2041196
GO:0006529	asparagine biosynthetic process	biological_process	metabolic process	1	480	3	28586	0.333333333	0.04953489	0.2041196
GO:0006531	aspartate metabolic process	biological_process	metabolic process	1	480	3	28586	0.333333333	0.04953489	0.2041196
GO:0006532	aspartate biosynthetic process	biological_process	metabolic process	1	480	3	28586	0.333333333	0.04953489	0.2041196
GO:0006533	aspartate catabolic process	biological_process	metabolic process	1	480	3	28586	0.333333333	0.04953489	0.2041196
GO:0006543	glutamine catabolic process	biological_process	metabolic process	1	480	3	28586	0.333333333	0.04953489	0.2041196
GO:0006564	L-serine biosynthetic process	biological_process	metabolic process	1	480	3	28586	0.333333333	0.04953489	0.2041196
GO:0006984	ER-nucleus signaling pathway	biological_process	regulation of biological process	1	480	3	28586	0.333333333	0.04953489	0.2041196
GO:0007057	spindle assembly involved in female meiosis I	biological_process	multicellular organismal process	1	480	3	28586	0.333333333	0.04953489	0.2041196
GO:0007080	mitotic metaphase plate congression	biological_process	localization	3	480	47	28586	0.063829787	0.04428554	0.2041196
GO:0007097	nuclear migration	biological_process	localization	2	480	19	28586	0.105263158	0.03985125	0.2041196
GO:0007191	adenylate cyclase-activating dopamine receptor signaling pathway	biological_process	regulation of biological process	2	480	21	28586	0.095238095	0.04788163	0.2041196
GO:0007259	JAK-STAT cascade	biological_process	regulation of biological process	2	480	19	28586	0.105263158	0.03985125	0.2041196
GO:0007519	skeletal muscle tissue development	biological_process	developmental process	4	480	78	28586	0.051282051	0.04239497	0.2041196
GO:0008228	opsonization	biological_process	immune system process	1	480	3	28586	0.333333333	0.04953489	0.2041196
GO:0008356	asymmetric cell division	biological_process	cellular process	2	480	19	28586	0.105263158	0.03985125	0.2041196
GO:0009408	response to heat	biological_process	response to stimulus	3	480	49	28586	0.06122449	0.04911516	0.2041196
GO:0010498	proteasomal protein catabolic process	biological_process	metabolic process	3	480	45	28586	0.066666667	0.03970645	0.2041196
GO:0010812	negative regulation of cell-substrate adhesion	biological_process	biological adhesion	2	480	21	28586	0.095238095	0.04788163	0.2041196
GO:0014839	myoblast migration involved in skeletal muscle regeneration	biological_process	locomotion	1	480	3	28586	0.333333333	0.04953489	0.2041196
GO:0016476	regulation of embryonic cell shape	biological_process	cellular process	1	480	3	28586	0.333333333	0.04953489	0.2041196
GO:0016477	cell migration	biological_process	locomotion	10	480	315	28586	0.031746032	0.04125446	0.2041196
GO:0017055	negative regulation of RNA polymerase II transcriptional preinitiation complex assembly	biological_process	metabolic process	1	480	3	28586	0.333333333	0.04953489	0.2041196
GO:0021680	cerebellar Purkinje cell layer development	biological_process	developmental process	2	480	19	28586	0.105263158	0.03985125	0.2041196
GO:0030855	epithelial cell differentiation	biological_process	developmental process	4	480	80	28586	0.05	0.0458173	0.2041196
GO:0030865	cortical cytoskeleton organization	biological_process	cellular process	1	480	3	28586	0.333333333	0.04953489	0.2041196
GO:0031291	Ran protein signal transduction	biological_process	regulation of biological process	1	480	3	28586	0.333333333	0.04953489	0.2041196
GO:0031365	N-terminal protein amino acid modification	biological_process	metabolic process	1	480	3	28586	0.333333333	0.04953489	0.2041196
GO:0031581	hemidesmosome assembly	biological_process	cellular process	2	480	20	28586	0.1	0.04379735	0.2041196
GO:0032079	positive regulation of endodeoxyribonuclease activity	biological_process	regulation of biological process	1	480	3	28586	0.333333333	0.04953489	0.2041196
GO:0032387	negative regulation of intracellular transport	biological_process	regulation of biological process	1	480	3	28586	0.333333333	0.04953489	0.2041196
GO:0032435	negative regulation of proteasomal ubiquitin-dependent protein catabolic process	biological_process	metabolic process	3	480	49	28586	0.06122449	0.04911516	0.2041196
GO:0032914	positive regulation of transforming growth factor beta1 production	biological_process	regulation of biological process	1	480	3	28586	0.333333333	0.04953489	0.2041196
GO:0033484	nitric oxide homeostasis	biological_process	biological regulation	1	480	3	28586	0.333333333	0.04953489	0.2041196
GO:0034315	regulation of Arp2/3 complex-mediated actin nucleation	biological_process	regulation of biological process	1	480	3	28586	0.333333333	0.04953489	0.2041196
GO:0034505	tooth mineralization	biological_process	developmental process	1	480	3	28586	0.333333333	0.04953489	0.2041196
GO:0034633	retinol transport	biological_process	localization	1	480	3	28586	0.333333333	0.04953489	0.2041196
GO:0035088	establishment or maintenance of apical/basal cell polarity	biological_process	cellular process	1	480	3	28586	0.333333333	0.04953489	0.2041196
GO:0036343	psychomotor behavior	biological_process	behavior	1	480	3	28586	0.333333333	0.04953489	0.2041196
GO:0036499	PERK-mediated unfolded protein response	biological_process	response to stimulus	1	480	3	28586	0.333333333	0.04953489	0.2041196
GO:0043086	negative regulation of catalytic activity	biological_process	biological regulation	3	480	49	28586	0.06122449	0.04911516	0.2041196
GO:0044830	modulation by host of viral RNA genome replication	biological_process	regulation of biological process	1	480	3	28586	0.333333333	0.04953489	0.2041196
GO:0045103	intermediate filament-based process	biological_process	cellular process	1	480	3	28586	0.333333333	0.04953489	0.2041196
GO:0045766	positive regulation of angiogenesis	biological_process	developmental process	6	480	151	28586	0.039735099	0.04254999	0.2041196
GO:0046081	dUTP catabolic process	biological_process	metabolic process	1	480	3	28586	0.333333333	0.04953489	0.2041196
GO:0046166	glyceraldehyde-3-phosphate biosynthetic process	biological_process	metabolic process	1	480	3	28586	0.333333333	0.04953489	0.2041196
GO:0046716	muscle cell cellular homeostasis	biological_process	cellular process	2	480	20	28586	0.1	0.04379735	0.2041196
GO:0046886	positive regulation of hormone biosynthetic process	biological_process	metabolic process	1	480	3	28586	0.333333333	0.04953489	0.2041196
GO:0048210	Golgi vesicle fusion to target membrane	biological_process	localization	1	480	3	28586	0.333333333	0.04953489	0.2041196
GO:0048291	isotype switching to IgG isotypes	biological_process	developmental process	1	480	3	28586	0.333333333	0.04953489	0.2041196
GO:0048675	axon extension	biological_process	developmental process	3	480	49	28586	0.06122449	0.04911516	0.2041196
GO:0050870	positive regulation of T cell activation	biological_process	biological adhesion	2	480	21	28586	0.095238095	0.04788163	0.2041196
GO:0050885	neuromuscular process controlling balance	biological_process	multicellular organismal process	4	480	76	28586	0.052631579	0.03912247	0.2041196
GO:0051124	synaptic growth at neuromuscular junction	biological_process	developmental process	1	480	3	28586	0.333333333	0.04953489	0.2041196
GO:0051225	spindle assembly	biological_process	cellular component organization or biogenesis	3	480	49	28586	0.06122449	0.04911516	0.2041196
GO:0051480	regulation of cytosolic calcium ion concentration	biological_process	cellular process	3	480	45	28586	0.066666667	0.03970645	0.2041196
GO:0052047	interaction with other organism via secreted substance involved in symbiotic interaction	biological_process	multi-organism process	1	480	3	28586	0.333333333	0.04953489	0.2041196
GO:0052405	negative regulation by host of symbiont molecular function	biological_process	multi-organism process	1	480	3	28586	0.333333333	0.04953489	0.2041196
GO:0060073	micturition	biological_process	multicellular organismal process	1	480	3	28586	0.333333333	0.04953489	0.2041196
GO:0060265	positive regulation of respiratory burst involved in inflammatory response	biological_process	metabolic process	1	480	3	28586	0.333333333	0.04953489	0.2041196
GO:0060325	face morphogenesis	biological_process	developmental process	3	480	44	28586	0.068181818	0.03751218	0.2041196
GO:0060334	regulation of interferon-gamma-mediated signaling pathway	biological_process	regulation of biological process	1	480	3	28586	0.333333333	0.04953489	0.2041196
GO:0060338	regulation of type I interferon-mediated signaling pathway	biological_process	regulation of biological process	1	480	3	28586	0.333333333	0.04953489	0.2041196
GO:0060546	negative regulation of necroptotic process	biological_process	regulation of biological process	2	480	19	28586	0.105263158	0.03985125	0.2041196
GO:0060691	epithelial cell maturation involved in salivary gland development	biological_process	developmental process	1	480	3	28586	0.333333333	0.04953489	0.2041196
GO:0060699	regulation of endoribonuclease activity	biological_process	metabolic process	1	480	3	28586	0.333333333	0.04953489	0.2041196
GO:0060735	regulation of eIF2 alpha phosphorylation by dsRNA	biological_process	metabolic process	1	480	3	28586	0.333333333	0.04953489	0.2041196
GO:0060964	regulation of gene silencing by miRNA	biological_process	metabolic process	3	480	45	28586	0.066666667	0.03970645	0.2041196
GO:0061515	myeloid cell development	biological_process	developmental process	1	480	3	28586	0.333333333	0.04953489	0.2041196
GO:0061738	late endosomal microautophagy	biological_process	cellular process	1	480	3	28586	0.333333333	0.04953489	0.2041196
GO:0061740	protein targeting to lysosome involved in chaperone-mediated autophagy	biological_process	metabolic process	1	480	3	28586	0.333333333	0.04953489	0.2041196
GO:0070459	prolactin secretion	biological_process	signaling	1	480	3	28586	0.333333333	0.04953489	0.2041196
GO:0070489	T cell aggregation	biological_process	biological adhesion	1	480	3	28586	0.333333333	0.04953489	0.2041196
GO:0070676	intralumenal vesicle formation	biological_process	localization	1	480	3	28586	0.333333333	0.04953489	0.2041196
GO:0070831	basement membrane assembly	biological_process	cellular process	1	480	3	28586	0.333333333	0.04953489	0.2041196
GO:0071107	response to parathyroid hormone	biological_process	response to stimulus	1	480	3	28586	0.333333333	0.04953489	0.2041196
GO:0071357	cellular response to type I interferon	biological_process	immune system process	1	480	3	28586	0.333333333	0.04953489	0.2041196
GO:0071921	cohesin loading	biological_process	localization	1	480	3	28586	0.333333333	0.04953489	0.2041196
GO:0072318	clathrin coat disassembly	biological_process	cellular process	1	480	3	28586	0.333333333	0.04953489	0.2041196
GO:0072697	protein localization to cell cortex	biological_process	localization	1	480	3	28586	0.333333333	0.04953489	0.2041196
GO:0086098	angiotensin-activated signaling pathway involved in heart process	biological_process	regulation of biological process	1	480	3	28586	0.333333333	0.04953489	0.2041196
GO:0090110	cargo loading into COPII-coated vesicle	biological_process	localization	2	480	21	28586	0.095238095	0.04788163	0.2041196
GO:0097010	eukaryotic translation initiation factor 4F complex assembly	biological_process	cellular component organization or biogenesis	1	480	3	28586	0.333333333	0.04953489	0.2041196
GO:0097066	response to thyroid hormone	biological_process	response to stimulus	1	480	3	28586	0.333333333	0.04953489	0.2041196
GO:0097411	hypoxia-inducible factor-1alpha signaling pathway	biological_process	regulation of biological process	1	480	3	28586	0.333333333	0.04953489	0.2041196
GO:0097498	endothelial tube lumen extension	biological_process	developmental process	1	480	3	28586	0.333333333	0.04953489	0.2041196
GO:0099578	regulation of translation at postsynapse, modulating synaptic transmission	biological_process	metabolic process	1	480	3	28586	0.333333333	0.04953489	0.2041196
GO:0150003	regulation of spontaneous synaptic transmission	biological_process	regulation of biological process	1	480	3	28586	0.333333333	0.04953489	0.2041196
GO:1900045	negative regulation of protein K63-linked ubiquitination	biological_process	negative regulation of biological process	1	480	3	28586	0.333333333	0.04953489	0.2041196
GO:1900100	positive regulation of plasma cell differentiation	biological_process	developmental process	1	480	3	28586	0.333333333	0.04953489	0.2041196
GO:1900535	palmitic acid biosynthetic process	biological_process	metabolic process	1	480	3	28586	0.333333333	0.04953489	0.2041196
GO:1902165	regulation of intrinsic apoptotic signaling pathway in response to DNA damage by p53 class mediator	biological_process	regulation of biological process	1	480	3	28586	0.333333333	0.04953489	0.2041196
GO:1902167	positive regulation of intrinsic apoptotic signaling pathway in response to DNA damage by p53 class mediator	biological_process	signaling	1	480	3	28586	0.333333333	0.04953489	0.2041196
GO:1902235	regulation of endoplasmic reticulum stress-induced intrinsic apoptotic signaling pathway	biological_process	regulation of biological process	1	480	3	28586	0.333333333	0.04953489	0.2041196
GO:1902373	negative regulation of mRNA catabolic process	biological_process	metabolic process	1	480	3	28586	0.333333333	0.04953489	0.2041196
GO:1902731	negative regulation of chondrocyte proliferation	biological_process	regulation of biological process	1	480	3	28586	0.333333333	0.04953489	0.2041196
GO:1902766	skeletal muscle satellite cell migration	biological_process	locomotion	1	480	3	28586	0.333333333	0.04953489	0.2041196
GO:1903515	calcium ion transport from cytosol to endoplasmic reticulum	biological_process	localization	1	480	3	28586	0.333333333	0.04953489	0.2041196
GO:1903588	negative regulation of blood vessel endothelial cell proliferation involved in sprouting angiogenesis	biological_process	developmental process	1	480	3	28586	0.333333333	0.04953489	0.2041196
GO:1903595	positive regulation of histamine secretion by mast cell	biological_process	immune system process	1	480	3	28586	0.333333333	0.04953489	0.2041196
GO:1903598	positive regulation of gap junction assembly	biological_process	regulation of biological process	1	480	3	28586	0.333333333	0.04953489	0.2041196
GO:1903707	negative regulation of hemopoiesis	biological_process	developmental process	1	480	3	28586	0.333333333	0.04953489	0.2041196
GO:1903966	monounsaturated fatty acid biosynthetic process	biological_process	metabolic process	1	480	3	28586	0.333333333	0.04953489	0.2041196
GO:1904237	positive regulation of substrate-dependent cell migration, cell attachment to substrate	biological_process	biological adhesion	1	480	3	28586	0.333333333	0.04953489	0.2041196
GO:1904434	positive regulation of ferrous iron binding	biological_process	biological regulation	1	480	3	28586	0.333333333	0.04953489	0.2041196
GO:1904437	positive regulation of transferrin receptor binding	biological_process	biological regulation	1	480	3	28586	0.333333333	0.04953489	0.2041196
GO:1905053	positive regulation of base-excision repair	biological_process	metabolic process	1	480	3	28586	0.333333333	0.04953489	0.2041196
GO:1905580	positive regulation of ERBB3 signaling pathway	biological_process	regulation of biological process	1	480	3	28586	0.333333333	0.04953489	0.2041196
GO:1990776	response to angiotensin	biological_process	response to stimulus	1	480	3	28586	0.333333333	0.04953489	0.2041196
GO:2000286	receptor internalization involved in canonical Wnt signaling pathway	biological_process	metabolic process	1	480	3	28586	0.333333333	0.04953489	0.2041196
GO:2000435	negative regulation of protein neddylation	biological_process	metabolic process	1	480	3	28586	0.333333333	0.04953489	0.2041196
GO:2001202	negative regulation of transforming growth factor-beta secretion	biological_process	regulation of biological process	1	480	3	28586	0.333333333	0.04953489	0.2041196
GO:0051301	cell division	biological_process	cellular process	16	480	604	28586	0.026490066	0.05042692	0.2073782
GO:0031623	receptor internalization	biological_process	metabolic process	4	480	83	28586	0.048192771	0.05123099	0.2098421
GO:0042254	ribosome biogenesis	biological_process	cellular component organization or biogenesis	4	480	83	28586	0.048192771	0.05123099	0.2098421
GO:0000183	chromatin silencing at rDNA	biological_process	metabolic process	2	480	22	28586	0.090909091	0.05209836	0.2108645
GO:0001921	positive regulation of receptor recycling	biological_process	metabolic process	2	480	22	28586	0.090909091	0.05209836	0.2108645
GO:0006730	one-carbon metabolic process	biological_process	metabolic process	2	480	22	28586	0.090909091	0.05209836	0.2108645
GO:0033622	integrin activation	biological_process	cellular process	2	480	22	28586	0.090909091	0.05209836	0.2108645
GO:0045792	negative regulation of cell size	biological_process	cellular process	2	480	22	28586	0.090909091	0.05209836	0.2108645
GO:0045931	positive regulation of mitotic cell cycle	biological_process	regulation of biological process	3	480	50	28586	0.06	0.05162246	0.2108645
GO:0043488	regulation of mRNA stability	biological_process	metabolic process	4	480	84	28586	0.047619048	0.05310999	0.214535
GO:0007160	cell-matrix adhesion	biological_process	biological adhesion	6	480	160	28586	0.0375	0.05359738	0.2157724
GO:0034976	response to endoplasmic reticulum stress	biological_process	response to stimulus	5	480	121	28586	0.041322314	0.05362703	0.2157724
GO:2001244	positive regulation of intrinsic apoptotic signaling pathway	biological_process	signaling	3	480	51	28586	0.058823529	0.05419057	0.2176123
GO:0030036	actin cytoskeleton organization	biological_process	cellular component organization or biogenesis	9	480	288	28586	0.03125	0.05540094	0.2220374
GO:0006338	chromatin remodeling	biological_process	cellular process	6	480	162	28586	0.037037037	0.05626747	0.2244527
GO:0030490	maturation of SSU-rRNA	biological_process	metabolic process	2	480	23	28586	0.086956522	0.05644197	0.2244527
GO:0071157	negative regulation of cell cycle arrest	biological_process	regulation of biological process	2	480	23	28586	0.086956522	0.05644197	0.2244527
GO:1901385	regulation of voltage-gated calcium channel activity	biological_process	localization	2	480	23	28586	0.086956522	0.05644197	0.2244527
GO:0001824	blastocyst development	biological_process	developmental process	2	480	24	28586	0.083333333	0.06090702	0.2246839
GO:0002248	connective tissue replacement involved in inflammatory response wound healing	biological_process	response to stimulus	1	480	4	28586	0.25	0.06549624	0.2246839
GO:0003176	aortic valve development	biological_process	developmental process	1	480	4	28586	0.25	0.06549624	0.2246839
GO:0006436	tryptophanyl-tRNA aminoacylation	biological_process	metabolic process	1	480	4	28586	0.25	0.06549624	0.2246839
GO:0006446	regulation of translational initiation	biological_process	metabolic process	3	480	53	28586	0.056603774	0.05950651	0.2246839
GO:0006537	glutamate biosynthetic process	biological_process	metabolic process	1	480	4	28586	0.25	0.06549624	0.2246839
GO:0006541	glutamine metabolic process	biological_process	metabolic process	2	480	24	28586	0.083333333	0.06090702	0.2246839
GO:0006556	S-adenosylmethionine biosynthetic process	biological_process	metabolic process	1	480	4	28586	0.25	0.06549624	0.2246839
GO:0006826	iron ion transport	biological_process	localization	2	480	25	28586	0.08	0.06548822	0.2246839
GO:0007028	cytoplasm organization	biological_process	cellular component organization or biogenesis	1	480	4	28586	0.25	0.06549624	0.2246839
GO:0007084	mitotic nuclear envelope reassembly	biological_process	cellular process	1	480	4	28586	0.25	0.06549624	0.2246839
GO:0007250	activation of NF-kappaB-inducing kinase activity	biological_process	metabolic process	2	480	24	28586	0.083333333	0.06090702	0.2246839
GO:0009566	fertilization	biological_process	multi-organism process	3	480	53	28586	0.056603774	0.05950651	0.2246839
GO:0010573	vascular endothelial growth factor production	biological_process	multicellular organismal process	1	480	4	28586	0.25	0.06549624	0.2246839
GO:0010644	cell communication by electrical coupling	biological_process	cellular process	1	480	4	28586	0.25	0.06549624	0.2246839
GO:0010710	regulation of collagen catabolic process	biological_process	metabolic process	1	480	4	28586	0.25	0.06549624	0.2246839
GO:0010751	negative regulation of nitric oxide mediated signal transduction	biological_process	negative regulation of biological process	1	480	4	28586	0.25	0.06549624	0.2246839
GO:0010951	negative regulation of endopeptidase activity	biological_process	metabolic process	4	480	90	28586	0.044444444	0.06515726	0.2246839
GO:0014005	microglia development	biological_process	developmental process	1	480	4	28586	0.25	0.06549624	0.2246839
GO:0019065	receptor-mediated endocytosis of virus by host cell	biological_process	localization	1	480	4	28586	0.25	0.06549624	0.2246839
GO:0021502	neural fold elevation formation	biological_process	developmental process	1	480	4	28586	0.25	0.06549624	0.2246839
GO:0022615	protein to membrane docking	biological_process	cellular process	1	480	4	28586	0.25	0.06549624	0.2246839
GO:0030947	regulation of vascular endothelial growth factor receptor signaling pathway	biological_process	regulation of biological process	1	480	4	28586	0.25	0.06549624	0.2246839
GO:0031508	pericentric heterochromatin assembly	biological_process	cellular process	1	480	4	28586	0.25	0.06549624	0.2246839
GO:0032071	regulation of endodeoxyribonuclease activity	biological_process	metabolic process	1	480	4	28586	0.25	0.06549624	0.2246839
GO:0032470	positive regulation of endoplasmic reticulum calcium ion concentration	biological_process	cellular process	1	480	4	28586	0.25	0.06549624	0.2246839
GO:0032608	interferon-beta production	biological_process	multicellular organismal process	1	480	4	28586	0.25	0.06549624	0.2246839
GO:0032640	tumor necrosis factor production	biological_process	multicellular organismal process	1	480	4	28586	0.25	0.06549624	0.2246839
GO:0032649	regulation of interferon-gamma production	biological_process	multicellular organismal process	1	480	4	28586	0.25	0.06549624	0.2246839
GO:0032715	negative regulation of interleukin-6 production	biological_process	regulation of biological process	2	480	24	28586	0.083333333	0.06090702	0.2246839
GO:0032909	regulation of transforming growth factor beta2 production	biological_process	regulation of biological process	1	480	4	28586	0.25	0.06549624	0.2246839
GO:0035305	negative regulation of dephosphorylation	biological_process	metabolic process	1	480	4	28586	0.25	0.06549624	0.2246839
GO:0035606	peptidyl-cysteine S-trans-nitrosylation	biological_process	metabolic process	1	480	4	28586	0.25	0.06549624	0.2246839
GO:0036091	positive regulation of transcription from RNA polymerase II promoter in response to oxidative stress	biological_process	metabolic process	1	480	4	28586	0.25	0.06549624	0.2246839
GO:0042060	wound healing	biological_process	response to stimulus	4	480	89	28586	0.04494382	0.06305807	0.2246839
GO:0042426	choline catabolic process	biological_process	metabolic process	1	480	4	28586	0.25	0.06549624	0.2246839
GO:0045040	protein import into mitochondrial outer membrane	biological_process	cellular process	1	480	4	28586	0.25	0.06549624	0.2246839
GO:0045428	regulation of nitric oxide biosynthetic process	biological_process	metabolic process	1	480	4	28586	0.25	0.06549624	0.2246839
GO:0045898	regulation of RNA polymerase II transcriptional preinitiation complex assembly	biological_process	metabolic process	1	480	4	28586	0.25	0.06549624	0.2246839
GO:0045917	positive regulation of complement activation	biological_process	metabolic process	1	480	4	28586	0.25	0.06549624	0.2246839
GO:0046039	GTP metabolic process	biological_process	metabolic process	2	480	25	28586	0.08	0.06548822	0.2246839
GO:0048050	post-embryonic eye morphogenesis	biological_process	developmental process	1	480	4	28586	0.25	0.06549624	0.2246839
GO:0048295	positive regulation of isotype switching to IgE isotypes	biological_process	developmental process	1	480	4	28586	0.25	0.06549624	0.2246839
GO:0048659	smooth muscle cell proliferation	biological_process	cell proliferation	1	480	4	28586	0.25	0.06549624	0.2246839
GO:0050819	negative regulation of coagulation	biological_process	regulation of biological process	1	480	4	28586	0.25	0.06549624	0.2246839
GO:0051128	regulation of cellular component organization	biological_process	cellular component organization or biogenesis	1	480	4	28586	0.25	0.06549624	0.2246839
GO:0051489	regulation of filopodium assembly	biological_process	regulation of biological process	2	480	25	28586	0.08	0.06548822	0.2246839
GO:0060307	regulation of ventricular cardiac muscle cell membrane repolarization	biological_process	localization	2	480	24	28586	0.083333333	0.06090702	0.2246839
GO:0060355	positive regulation of cell adhesion molecule production	biological_process	cellular process	1	480	4	28586	0.25	0.06549624	0.2246839
GO:0060414	aorta smooth muscle tissue morphogenesis	biological_process	developmental process	1	480	4	28586	0.25	0.06549624	0.2246839
GO:0061030	epithelial cell differentiation involved in mammary gland alveolus development	biological_process	developmental process	1	480	4	28586	0.25	0.06549624	0.2246839
GO:0061162	establishment of monopolar cell polarity	biological_process	cellular process	1	480	4	28586	0.25	0.06549624	0.2246839
GO:0061890	positive regulation of astrocyte activation	biological_process	developmental process	1	480	4	28586	0.25	0.06549624	0.2246839
GO:0070208	protein heterotrimerization	biological_process	cellular process	2	480	25	28586	0.08	0.06548822	0.2246839
GO:0070291	N-acylethanolamine metabolic process	biological_process	metabolic process	1	480	4	28586	0.25	0.06549624	0.2246839
GO:0070534	protein K63-linked ubiquitination	biological_process	metabolic process	3	480	53	28586	0.056603774	0.05950651	0.2246839
GO:0071733	transcriptional activation by promoter-enhancer looping	biological_process	metabolic process	1	480	4	28586	0.25	0.06549624	0.2246839
GO:0071787	endoplasmic reticulum tubular network formation	biological_process	cellular process	1	480	4	28586	0.25	0.06549624	0.2246839
GO:0075206	positive regulation by host of symbiont cAMP-mediated signal transduction	biological_process	regulation of biological process	1	480	4	28586	0.25	0.06549624	0.2246839
GO:0090151	establishment of protein localization to mitochondrial membrane	biological_process	localization	1	480	4	28586	0.25	0.06549624	0.2246839
GO:0090306	spindle assembly involved in meiosis	biological_process	reproduction	1	480	4	28586	0.25	0.06549624	0.2246839
GO:0097061	dendritic spine organization	biological_process	cellular process	1	480	4	28586	0.25	0.06549624	0.2246839
GO:0098779	positive regulation of mitophagy in response to mitochondrial depolarization	biological_process	metabolic process	1	480	4	28586	0.25	0.06549624	0.2246839
GO:0098957	anterograde axonal transport of mitochondrion	biological_process	localization	1	480	4	28586	0.25	0.06549624	0.2246839
GO:0099563	modification of synaptic structure	biological_process	cellular process	1	480	4	28586	0.25	0.06549624	0.2246839
GO:0099606	microtubule plus-end directed mitotic chromosome migration	biological_process	localization	1	480	4	28586	0.25	0.06549624	0.2246839
GO:0099607	lateral attachment of mitotic spindle microtubules to kinetochore	biological_process	localization	1	480	4	28586	0.25	0.06549624	0.2246839
GO:0106071	positive regulation of adenylate cyclase-activating G protein-coupled receptor signaling pathway	biological_process	regulation of biological process	1	480	4	28586	0.25	0.06549624	0.2246839
GO:1901020	negative regulation of calcium ion transmembrane transporter activity	biological_process	regulation of biological process	1	480	4	28586	0.25	0.06549624	0.2246839
GO:1902309	negative regulation of peptidyl-serine dephosphorylation	biological_process	metabolic process	1	480	4	28586	0.25	0.06549624	0.2246839
GO:1902416	positive regulation of mRNA binding	biological_process	biological regulation	1	480	4	28586	0.25	0.06549624	0.2246839
GO:1903233	regulation of calcium ion-dependent exocytosis of neurotransmitter	biological_process	regulation of biological process	1	480	4	28586	0.25	0.06549624	0.2246839
GO:1903508	positive regulation of nucleic acid-templated transcription	biological_process	metabolic process	3	480	54	28586	0.055555556	0.06225291	0.2246839
GO:1903755	positive regulation of SUMO transferase activity	biological_process	metabolic process	1	480	4	28586	0.25	0.06549624	0.2246839
GO:1903895	negative regulation of IRE1-mediated unfolded protein response	biological_process	regulation of biological process	1	480	4	28586	0.25	0.06549624	0.2246839
GO:1904027	negative regulation of collagen fibril organization	biological_process	regulation of biological process	1	480	4	28586	0.25	0.06549624	0.2246839
GO:1904425	negative regulation of GTP binding	biological_process	biological regulation	1	480	4	28586	0.25	0.06549624	0.2246839
GO:1905090	negative regulation of parkin-mediated stimulation of mitophagy in response to mitochondrial depolarization	biological_process	metabolic process	1	480	4	28586	0.25	0.06549624	0.2246839
GO:1905259	negative regulation of nitrosative stress-induced intrinsic apoptotic signaling pathway	biological_process	regulation of biological process	1	480	4	28586	0.25	0.06549624	0.2246839
GO:1905552	positive regulation of protein localization to endoplasmic reticulum	biological_process	regulation of biological process	1	480	4	28586	0.25	0.06549624	0.2246839
GO:2000138	positive regulation of cell proliferation involved in heart morphogenesis	biological_process	developmental process	1	480	4	28586	0.25	0.06549624	0.2246839
GO:2000401	regulation of lymphocyte migration	biological_process	regulation of biological process	1	480	4	28586	0.25	0.06549624	0.2246839
GO:0006378	mRNA polyadenylation	biological_process	metabolic process	3	480	56	28586	0.053571429	0.06791877	0.2318294
GO:0007528	neuromuscular junction development	biological_process	cellular process	3	480	56	28586	0.053571429	0.06791877	0.2318294
GO:0032508	DNA duplex unwinding	biological_process	cellular process	3	480	56	28586	0.053571429	0.06791877	0.2318294
GO:0006006	glucose metabolic process	biological_process	metabolic process	4	480	92	28586	0.043478261	0.06946377	0.2367085
GO:0000381	regulation of alternative mRNA splicing, via spliceosome	biological_process	metabolic process	4	480	95	28586	0.042105263	0.07619064	0.2368623
GO:0001922	B-1 B cell homeostasis	biological_process	immune system process	1	480	5	28586	0.2	0.0811901	0.2368623
GO:0001951	intestinal D-glucose absorption	biological_process	localization	1	480	5	28586	0.2	0.0811901	0.2368623
GO:0001953	negative regulation of cell-matrix adhesion	biological_process	biological adhesion	2	480	26	28586	0.076923077	0.07018045	0.2368623
GO:0002685	regulation of leukocyte migration	biological_process	immune system process	1	480	5	28586	0.2	0.0811901	0.2368623
GO:0003100	regulation of systemic arterial blood pressure by endothelin	biological_process	multicellular organismal process	1	480	5	28586	0.2	0.0811901	0.2368623
GO:0003160	endocardium morphogenesis	biological_process	developmental process	1	480	5	28586	0.2	0.0811901	0.2368623
GO:0006121	mitochondrial electron transport, succinate to ubiquinone	biological_process	metabolic process	1	480	5	28586	0.2	0.0811901	0.2368623
GO:0006334	nucleosome assembly	biological_process	cellular process	8	480	265	28586	0.030188679	0.0798257	0.2368623
GO:0006990	positive regulation of transcription from RNA polymerase II promoter involved in unfolded protein response	biological_process	metabolic process	1	480	5	28586	0.2	0.0811901	0.2368623
GO:0008542	visual learning	biological_process	behavior	3	480	59	28586	0.050847458	0.07683821	0.2368623
GO:0009268	response to pH	biological_process	response to stimulus	1	480	5	28586	0.2	0.0811901	0.2368623
GO:0010243	response to organonitrogen compound	biological_process	response to stimulus	1	480	5	28586	0.2	0.0811901	0.2368623
GO:0010508	positive regulation of autophagy	biological_process	metabolic process	3	480	57	28586	0.052631579	0.07083665	0.2368623
GO:0010575	positive regulation of vascular endothelial growth factor production	biological_process	positive regulation of biological process	2	480	28	28586	0.071428571	0.07987807	0.2368623
GO:0010596	negative regulation of endothelial cell migration	biological_process	regulation of biological process	2	480	28	28586	0.071428571	0.07987807	0.2368623
GO:0014012	peripheral nervous system axon regeneration	biological_process	developmental process	1	480	5	28586	0.2	0.0811901	0.2368623
GO:0014819	regulation of skeletal muscle contraction	biological_process	regulation of biological process	1	480	5	28586	0.2	0.0811901	0.2368623
GO:0015966	diadenosine tetraphosphate biosynthetic process	biological_process	metabolic process	1	480	5	28586	0.2	0.0811901	0.2368623
GO:0016191	synaptic vesicle uncoating	biological_process	localization	1	480	5	28586	0.2	0.0811901	0.2368623
GO:0016239	positive regulation of macroautophagy	biological_process	metabolic process	3	480	57	28586	0.052631579	0.07083665	0.2368623
GO:0021801	cerebral cortex radial glia guided migration	biological_process	developmental process	1	480	5	28586	0.2	0.0811901	0.2368623
GO:0021861	forebrain radial glial cell differentiation	biological_process	developmental process	1	480	5	28586	0.2	0.0811901	0.2368623
GO:0022898	regulation of transmembrane transporter activity	biological_process	regulation of biological process	1	480	5	28586	0.2	0.0811901	0.2368623
GO:0030033	microvillus assembly	biological_process	cellular process	2	480	27	28586	0.074074074	0.07497869	0.2368623
GO:0030048	actin filament-based movement	biological_process	cellular process	2	480	27	28586	0.074074074	0.07497869	0.2368623
GO:0031056	regulation of histone modification	biological_process	metabolic process	1	480	5	28586	0.2	0.0811901	0.2368623
GO:0031640	killing of cells of other organism	biological_process	cell killing	2	480	27	28586	0.074074074	0.07497869	0.2368623
GO:0032200	telomere organization	biological_process	cellular process	2	480	26	28586	0.076923077	0.07018045	0.2368623
GO:0032675	regulation of interleukin-6 production	biological_process	biological regulation	1	480	5	28586	0.2	0.0811901	0.2368623
GO:0032872	regulation of stress-activated MAPK cascade	biological_process	metabolic process	1	480	5	28586	0.2	0.0811901	0.2368623
GO:0033031	positive regulation of neutrophil apoptotic process	biological_process	regulation of biological process	1	480	5	28586	0.2	0.0811901	0.2368623
GO:0033688	regulation of osteoblast proliferation	biological_process	regulation of biological process	1	480	5	28586	0.2	0.0811901	0.2368623
GO:0034088	maintenance of mitotic sister chromatid cohesion	biological_process	cellular process	1	480	5	28586	0.2	0.0811901	0.2368623
GO:0034111	negative regulation of homotypic cell-cell adhesion	biological_process	biological adhesion	1	480	5	28586	0.2	0.0811901	0.2368623
GO:0034165	positive regulation of toll-like receptor 9 signaling pathway	biological_process	regulation of biological process	1	480	5	28586	0.2	0.0811901	0.2368623
GO:0034334	adherens junction maintenance	biological_process	cellular process	1	480	5	28586	0.2	0.0811901	0.2368623
GO:0034553	mitochondrial respiratory chain complex II assembly	biological_process	cellular process	1	480	5	28586	0.2	0.0811901	0.2368623
GO:0035261	external genitalia morphogenesis	biological_process	developmental process	1	480	5	28586	0.2	0.0811901	0.2368623
GO:0035281	pre-miRNA export from nucleus	biological_process	metabolic process	1	480	5	28586	0.2	0.0811901	0.2368623
GO:0035470	positive regulation of vascular wound healing	biological_process	developmental process	1	480	5	28586	0.2	0.0811901	0.2368623
GO:0038028	insulin receptor signaling pathway via phosphatidylinositol 3-kinase	biological_process	regulation of biological process	1	480	5	28586	0.2	0.0811901	0.2368623
GO:0038166	angiotensin-activated signaling pathway	biological_process	regulation of biological process	1	480	5	28586	0.2	0.0811901	0.2368623
GO:0042267	natural killer cell mediated cytotoxicity	biological_process	immune system process	2	480	28	28586	0.071428571	0.07987807	0.2368623
GO:0042471	ear morphogenesis	biological_process	developmental process	1	480	5	28586	0.2	0.0811901	0.2368623
GO:0042541	hemoglobin biosynthetic process	biological_process	metabolic process	1	480	5	28586	0.2	0.0811901	0.2368623
GO:0043366	beta selection	biological_process	developmental process	1	480	5	28586	0.2	0.0811901	0.2368623
GO:0044070	regulation of anion transport	biological_process	regulation of biological process	1	480	5	28586	0.2	0.0811901	0.2368623
GO:0045041	protein import into mitochondrial intermembrane space	biological_process	localization	1	480	5	28586	0.2	0.0811901	0.2368623
GO:0045682	regulation of epidermis development	biological_process	developmental process	1	480	5	28586	0.2	0.0811901	0.2368623
GO:0045716	positive regulation of low-density lipoprotein particle receptor biosynthetic process	biological_process	metabolic process	1	480	5	28586	0.2	0.0811901	0.2368623
GO:0046883	regulation of hormone secretion	biological_process	regulation of biological process	1	480	5	28586	0.2	0.0811901	0.2368623
GO:0048511	rhythmic process	biological_process	rhythmic process	4	480	93	28586	0.043010753	0.07167067	0.2368623
GO:0048754	branching morphogenesis of an epithelial tube	biological_process	developmental process	2	480	28	28586	0.071428571	0.07987807	0.2368623
GO:0050716	positive regulation of interleukin-1 secretion	biological_process	regulation of biological process	1	480	5	28586	0.2	0.0811901	0.2368623
GO:0050803	regulation of synapse structure or activity	biological_process	biological regulation	1	480	5	28586	0.2	0.0811901	0.2368623
GO:0050807	regulation of synapse organization	biological_process	regulation of biological process	2	480	26	28586	0.076923077	0.07018045	0.2368623
GO:0051001	negative regulation of nitric-oxide synthase activity	biological_process	regulation of biological process	1	480	5	28586	0.2	0.0811901	0.2368623
GO:0051016	barbed-end actin filament capping	biological_process	regulation of biological process	2	480	27	28586	0.074074074	0.07497869	0.2368623
GO:0051106	positive regulation of DNA ligation	biological_process	metabolic process	1	480	5	28586	0.2	0.0811901	0.2368623
GO:0051224	negative regulation of protein transport	biological_process	regulation of biological process	1	480	5	28586	0.2	0.0811901	0.2368623
GO:0051563	smooth endoplasmic reticulum calcium ion homeostasis	biological_process	cellular process	1	480	5	28586	0.2	0.0811901	0.2368623
GO:0051918	negative regulation of fibrinolysis	biological_process	regulation of biological process	1	480	5	28586	0.2	0.0811901	0.2368623
GO:0060193	positive regulation of lipase activity	biological_process	biological regulation	1	480	5	28586	0.2	0.0811901	0.2368623
GO:0060266	negative regulation of respiratory burst involved in inflammatory response	biological_process	developmental process	1	480	5	28586	0.2	0.0811901	0.2368623
GO:0060392	negative regulation of SMAD protein signal transduction	biological_process	regulation of biological process	1	480	5	28586	0.2	0.0811901	0.2368623
GO:0060486	Clara cell differentiation	biological_process	developmental process	1	480	5	28586	0.2	0.0811901	0.2368623
GO:0061136	regulation of proteasomal protein catabolic process	biological_process	metabolic process	2	480	28	28586	0.071428571	0.07987807	0.2368623
GO:0070084	protein initiator methionine removal	biological_process	metabolic process	1	480	5	28586	0.2	0.0811901	0.2368623
GO:0070509	calcium ion import	biological_process	localization	2	480	26	28586	0.076923077	0.07018045	0.2368623
GO:0070836	caveola assembly	biological_process	cellular process	1	480	5	28586	0.2	0.0811901	0.2368623
GO:0071394	cellular response to testosterone stimulus	biological_process	response to stimulus	1	480	5	28586	0.2	0.0811901	0.2368623
GO:0071474	cellular hyperosmotic response	biological_process	response to stimulus	1	480	5	28586	0.2	0.0811901	0.2368623
GO:0071704	organic substance metabolic process	biological_process	metabolic process	1	480	5	28586	0.2	0.0811901	0.2368623
GO:0071902	positive regulation of protein serine/threonine kinase activity	biological_process	metabolic process	3	480	57	28586	0.052631579	0.07083665	0.2368623
GO:0072369	regulation of lipid transport by positive regulation of transcription from RNA polymerase II promoter	biological_process	metabolic process	1	480	5	28586	0.2	0.0811901	0.2368623
GO:0072584	caveolin-mediated endocytosis	biological_process	localization	1	480	5	28586	0.2	0.0811901	0.2368623
GO:0072659	protein localization to plasma membrane	biological_process	localization	8	480	258	28586	0.031007752	0.07082662	0.2368623
GO:0090027	negative regulation of monocyte chemotaxis	biological_process	regulation of biological process	1	480	5	28586	0.2	0.0811901	0.2368623
GO:0090051	negative regulation of cell migration involved in sprouting angiogenesis	biological_process	regulation of biological process	2	480	27	28586	0.074074074	0.07497869	0.2368623
GO:0090131	mesenchyme migration	biological_process	developmental process	1	480	5	28586	0.2	0.0811901	0.2368623
GO:0097647	amylin receptor signaling pathway	biological_process	regulation of biological process	1	480	5	28586	0.2	0.0811901	0.2368623
GO:1900026	positive regulation of substrate adhesion-dependent cell spreading	biological_process	developmental process	3	480	58	28586	0.051724138	0.07381008	0.2368623
GO:1900041	negative regulation of interleukin-2 secretion	biological_process	regulation of biological process	1	480	5	28586	0.2	0.0811901	0.2368623
GO:1900086	positive regulation of peptidyl-tyrosine autophosphorylation	biological_process	metabolic process	1	480	5	28586	0.2	0.0811901	0.2368623
GO:1901016	regulation of potassium ion transmembrane transporter activity	biological_process	localization	2	480	26	28586	0.076923077	0.07018045	0.2368623
GO:1901164	negative regulation of trophoblast cell migration	biological_process	reproduction	1	480	5	28586	0.2	0.0811901	0.2368623
GO:1901798	positive regulation of signal transduction by p53 class mediator	biological_process	regulation of biological process	1	480	5	28586	0.2	0.0811901	0.2368623
GO:1902219	negative regulation of intrinsic apoptotic signaling pathway in response to osmotic stress	biological_process	regulation of biological process	1	480	5	28586	0.2	0.0811901	0.2368623
GO:1902626	assembly of large subunit precursor of preribosome	biological_process	cellular process	1	480	5	28586	0.2	0.0811901	0.2368623
GO:1902896	terminal web assembly	biological_process	cellular process	1	480	5	28586	0.2	0.0811901	0.2368623
GO:1903599	positive regulation of autophagy of mitochondrion	biological_process	metabolic process	1	480	5	28586	0.2	0.0811901	0.2368623
GO:1903748	negative regulation of establishment of protein localization to mitochondrion	biological_process	regulation of biological process	1	480	5	28586	0.2	0.0811901	0.2368623
GO:1904753	negative regulation of vascular associated smooth muscle cell migration	biological_process	regulation of biological process	1	480	5	28586	0.2	0.0811901	0.2368623
GO:1905168	positive regulation of double-strand break repair via homologous recombination	biological_process	metabolic process	1	480	5	28586	0.2	0.0811901	0.2368623
GO:1905244	regulation of modification of synaptic structure	biological_process	regulation of biological process	1	480	5	28586	0.2	0.0811901	0.2368623
GO:1905908	positive regulation of amyloid fibril formation	biological_process	metabolic process	1	480	5	28586	0.2	0.0811901	0.2368623
GO:1990145	maintenance of translational fidelity	biological_process	metabolic process	1	480	5	28586	0.2	0.0811901	0.2368623
GO:1990809	endoplasmic reticulum tubular network membrane organization	biological_process	cellular process	1	480	5	28586	0.2	0.0811901	0.2368623
GO:2000172	regulation of branching morphogenesis of a nerve	biological_process	developmental process	1	480	5	28586	0.2	0.0811901	0.2368623
GO:2000811	negative regulation of anoikis	biological_process	regulation of biological process	2	480	27	28586	0.074074074	0.07497869	0.2368623
GO:0000281	mitotic cytokinesis	biological_process	cellular process	4	480	98	28586	0.040816327	0.08323223	0.2417867
GO:0050728	negative regulation of inflammatory response	biological_process	regulation of biological process	4	480	98	28586	0.040816327	0.08323223	0.2417867
GO:0050890	cognition	biological_process	multicellular organismal process	3	480	61	28586	0.049180328	0.08305511	0.2417867
GO:0019752	carboxylic acid metabolic process	biological_process	metabolic process	2	480	29	28586	0.068965517	0.08487388	0.2455109
GO:0030220	platelet formation	biological_process	developmental process	2	480	29	28586	0.068965517	0.08487388	0.2455109
GO:0043950	positive regulation of cAMP-mediated signaling	biological_process	regulation of biological process	2	480	29	28586	0.068965517	0.08487388	0.2455109
GO:0001501	skeletal system development	biological_process	developmental process	5	480	139	28586	0.035971223	0.08559291	0.2472416
GO:0008089	anterograde axonal transport	biological_process	localization	3	480	62	28586	0.048387097	0.08624211	0.2484161
GO:0008217	regulation of blood pressure	biological_process	multicellular organismal process	3	480	62	28586	0.048387097	0.08624211	0.2484161
GO:0006886	intracellular protein transport	biological_process	localization	12	480	458	28586	0.026200873	0.0873996	0.2513966
GO:0000054	ribosomal subunit export from nucleus	biological_process	localization	1	480	6	28586	0.166666667	0.09662093	0.253367
GO:0000380	alternative mRNA splicing, via spliceosome	biological_process	metabolic process	2	480	30	28586	0.066666667	0.0899615	0.253367
GO:0001780	neutrophil homeostasis	biological_process	biological regulation	1	480	6	28586	0.166666667	0.09662093	0.253367
GO:0002051	osteoblast fate commitment	biological_process	developmental process	1	480	6	28586	0.166666667	0.09662093	0.253367
GO:0003400	regulation of COPII vesicle coating	biological_process	regulation of biological process	1	480	6	28586	0.166666667	0.09662093	0.253367
GO:0006226	dUMP biosynthetic process	biological_process	metabolic process	1	480	6	28586	0.166666667	0.09662093	0.253367
GO:0006336	DNA replication-independent nucleosome assembly	biological_process	cellular process	2	480	30	28586	0.066666667	0.0899615	0.253367
GO:0006401	RNA catabolic process	biological_process	metabolic process	2	480	31	28586	0.064516129	0.09513645	0.253367
GO:0007091	metaphase/anaphase transition of mitotic cell cycle	biological_process	regulation of biological process	1	480	6	28586	0.166666667	0.09662093	0.253367
GO:0007406	negative regulation of neuroblast proliferation	biological_process	developmental process	1	480	6	28586	0.166666667	0.09662093	0.253367
GO:0010754	negative regulation of cGMP-mediated signaling	biological_process	regulation of biological process	1	480	6	28586	0.166666667	0.09662093	0.253367
GO:0010756	positive regulation of plasminogen activation	biological_process	metabolic process	1	480	6	28586	0.166666667	0.09662093	0.253367
GO:0010757	negative regulation of plasminogen activation	biological_process	metabolic process	1	480	6	28586	0.166666667	0.09662093	0.253367
GO:0010870	positive regulation of receptor biosynthetic process	biological_process	metabolic process	1	480	6	28586	0.166666667	0.09662093	0.253367
GO:0010988	regulation of low-density lipoprotein particle clearance	biological_process	regulation of biological process	1	480	6	28586	0.166666667	0.09662093	0.253367
GO:0016199	axon midline choice point recognition	biological_process	developmental process	1	480	6	28586	0.166666667	0.09662093	0.253367
GO:0016482	cytosolic transport	biological_process	localization	1	480	6	28586	0.166666667	0.09662093	0.253367
GO:0018206	peptidyl-methionine modification	biological_process	metabolic process	1	480	6	28586	0.166666667	0.09662093	0.253367
GO:0019800	peptide cross-linking via chondroitin 4-sulfate glycosaminoglycan	biological_process	metabolic process	1	480	6	28586	0.166666667	0.09662093	0.253367
GO:0021957	corticospinal tract morphogenesis	biological_process	developmental process	1	480	6	28586	0.166666667	0.09662093	0.253367
GO:0030091	protein repair	biological_process	metabolic process	1	480	6	28586	0.166666667	0.09662093	0.253367
GO:0031397	negative regulation of protein ubiquitination	biological_process	metabolic process	3	480	65	28586	0.046153846	0.09610638	0.253367
GO:0031440	regulation of mRNA 3'-end processing	biological_process	metabolic process	1	480	6	28586	0.166666667	0.09662093	0.253367
GO:0032364	oxygen homeostasis	biological_process	biological regulation	1	480	6	28586	0.166666667	0.09662093	0.253367
GO:0032570	response to progesterone	biological_process	response to stimulus	2	480	30	28586	0.066666667	0.0899615	0.253367
GO:0032743	positive regulation of interleukin-2 production	biological_process	regulation of biological process	2	480	30	28586	0.066666667	0.0899615	0.253367
GO:0033137	negative regulation of peptidyl-serine phosphorylation	biological_process	metabolic process	2	480	31	28586	0.064516129	0.09513645	0.253367
GO:0033387	putrescine biosynthetic process from ornithine	biological_process	metabolic process	1	480	6	28586	0.166666667	0.09662093	0.253367
GO:0034198	cellular response to amino acid starvation	biological_process	response to stimulus	3	480	65	28586	0.046153846	0.09610638	0.253367
GO:0035582	sequestering of BMP in extracellular matrix	biological_process	metabolic process	1	480	6	28586	0.166666667	0.09662093	0.253367
GO:0038027	apolipoprotein A-I-mediated signaling pathway	biological_process	regulation of biological process	1	480	6	28586	0.166666667	0.09662093	0.253367
GO:0042327	positive regulation of phosphorylation	biological_process	metabolic process	2	480	30	28586	0.066666667	0.0899615	0.253367
GO:0042744	hydrogen peroxide catabolic process	biological_process	metabolic process	2	480	30	28586	0.066666667	0.0899615	0.253367
GO:0042780	tRNA 3'-end processing	biological_process	metabolic process	1	480	6	28586	0.166666667	0.09662093	0.253367
GO:0042989	sequestering of actin monomers	biological_process	regulation of biological process	1	480	6	28586	0.166666667	0.09662093	0.253367
GO:0042998	positive regulation of Golgi to plasma membrane protein transport	biological_process	regulation of biological process	1	480	6	28586	0.166666667	0.09662093	0.253367
GO:0045046	protein import into peroxisome membrane	biological_process	localization	1	480	6	28586	0.166666667	0.09662093	0.253367
GO:0045794	negative regulation of cell volume	biological_process	cellular process	1	480	6	28586	0.166666667	0.09662093	0.253367
GO:0045835	negative regulation of meiotic nuclear division	biological_process	reproduction	1	480	6	28586	0.166666667	0.09662093	0.253367
GO:0048026	positive regulation of mRNA splicing, via spliceosome	biological_process	metabolic process	2	480	31	28586	0.064516129	0.09513645	0.253367
GO:0048143	astrocyte activation	biological_process	developmental process	1	480	6	28586	0.166666667	0.09662093	0.253367
GO:0048254	snoRNA localization	biological_process	localization	1	480	6	28586	0.166666667	0.09662093	0.253367
GO:0048550	negative regulation of pinocytosis	biological_process	regulation of biological process	1	480	6	28586	0.166666667	0.09662093	0.253367
GO:0050688	regulation of defense response to virus	biological_process	regulation of biological process	1	480	6	28586	0.166666667	0.09662093	0.253367
GO:0051012	microtubule sliding	biological_process	cellular process	1	480	6	28586	0.166666667	0.09662093	0.253367
GO:0051152	positive regulation of smooth muscle cell differentiation	biological_process	developmental process	1	480	6	28586	0.166666667	0.09662093	0.253367
GO:0051259	protein complex oligomerization	biological_process	cellular process	4	480	101	28586	0.03960396	0.0905812	0.253367
GO:0051781	positive regulation of cell division	biological_process	cellular process	3	480	63	28586	0.047619048	0.08948027	0.253367
GO:0055092	sterol homeostasis	biological_process	biological regulation	1	480	6	28586	0.166666667	0.09662093	0.253367
GO:0060235	lens induction in camera-type eye	biological_process	developmental process	1	480	6	28586	0.166666667	0.09662093	0.253367
GO:0060373	regulation of ventricular cardiac muscle cell membrane depolarization	biological_process	cellular process	1	480	6	28586	0.166666667	0.09662093	0.253367
GO:0061015	snRNA import into nucleus	biological_process	localization	1	480	6	28586	0.166666667	0.09662093	0.253367
GO:0061298	retina vasculature development in camera-type eye	biological_process	developmental process	1	480	6	28586	0.166666667	0.09662093	0.253367
GO:0070898	RNA polymerase III preinitiation complex assembly	biological_process	metabolic process	1	480	6	28586	0.166666667	0.09662093	0.253367
GO:0070966	nuclear-transcribed mRNA catabolic process, no-go decay	biological_process	metabolic process	1	480	6	28586	0.166666667	0.09662093	0.253367
GO:0071404	cellular response to low-density lipoprotein particle stimulus	biological_process	response to stimulus	2	480	31	28586	0.064516129	0.09513645	0.253367
GO:0071603	endothelial cell-cell adhesion	biological_process	biological adhesion	1	480	6	28586	0.166666667	0.09662093	0.253367
GO:0072344	rescue of stalled ribosome	biological_process	metabolic process	1	480	6	28586	0.166666667	0.09662093	0.253367
GO:0090168	Golgi reassembly	biological_process	cellular process	1	480	6	28586	0.166666667	0.09662093	0.253367
GO:0097056	selenocysteinyl-tRNA(Sec) biosynthetic process	biological_process	metabolic process	1	480	6	28586	0.166666667	0.09662093	0.253367
GO:0097211	cellular response to gonadotropin-releasing hormone	biological_process	response to stimulus	1	480	6	28586	0.166666667	0.09662093	0.253367
GO:0097368	establishment of Sertoli cell barrier	biological_process	reproduction	1	480	6	28586	0.166666667	0.09662093	0.253367
GO:0098815	modulation of excitatory postsynaptic potential	biological_process	regulation of biological process	1	480	6	28586	0.166666667	0.09662093	0.253367
GO:1900126	negative regulation of hyaluronan biosynthetic process	biological_process	regulation of biological process	1	480	6	28586	0.166666667	0.09662093	0.253367
GO:1903076	regulation of protein localization to plasma membrane	biological_process	regulation of biological process	2	480	31	28586	0.064516129	0.09513645	0.253367
GO:1904996	positive regulation of leukocyte adhesion to vascular endothelial cell	biological_process	biological adhesion	1	480	6	28586	0.166666667	0.09662093	0.253367
GO:1990410	adrenomedullin receptor signaling pathway	biological_process	biological regulation	1	480	6	28586	0.166666667	0.09662093	0.253367
GO:1990592	protein K69-linked ufmylation	biological_process	cellular process	1	480	6	28586	0.166666667	0.09662093	0.253367
GO:2001027	negative regulation of endothelial cell chemotaxis	biological_process	regulation of biological process	1	480	6	28586	0.166666667	0.09662093	0.253367
GO:0043161	proteasome-mediated ubiquitin-dependent protein catabolic process	biological_process	metabolic process	8	480	278	28586	0.028776978	0.09826001	0.2573357
GO:0001892	embryonic placenta development	biological_process	developmental process	2	480	32	28586	0.0625	0.1003944	0.2605928
GO:0002052	positive regulation of neuroblast proliferation	biological_process	developmental process	2	480	32	28586	0.0625	0.1003944	0.2605928
GO:0042176	regulation of protein catabolic process	biological_process	metabolic process	2	480	32	28586	0.0625	0.1003944	0.2605928
GO:0042476	odontogenesis	biological_process	developmental process	2	480	32	28586	0.0625	0.1003944	0.2605928
GO:0043409	negative regulation of MAPK cascade	biological_process	regulation of biological process	2	480	32	28586	0.0625	0.1003944	0.2605928
GO:0048593	camera-type eye morphogenesis	biological_process	developmental process	2	480	32	28586	0.0625	0.1003944	0.2605928
GO:0080182	histone H3-K4 trimethylation	biological_process	cellular process	2	480	32	28586	0.0625	0.1003944	0.2605928
GO:0002218	activation of innate immune response	biological_process	regulation of biological process	2	480	33	28586	0.060606061	0.1057311	0.2706292
GO:0002265	astrocyte activation involved in immune response	biological_process	developmental process	1	480	7	28586	0.142857143	0.1117931	0.2706292
GO:0002322	B cell proliferation involved in immune response	biological_process	cell proliferation	1	480	7	28586	0.142857143	0.1117931	0.2706292
GO:0003157	endocardium development	biological_process	developmental process	1	480	7	28586	0.142857143	0.1117931	0.2706292
GO:0003256	regulation of transcription from RNA polymerase II promoter involved in myocardial precursor cell differentiation	biological_process	developmental process	1	480	7	28586	0.142857143	0.1117931	0.2706292
GO:0003417	growth plate cartilage development	biological_process	developmental process	1	480	7	28586	0.142857143	0.1117931	0.2706292
GO:0006084	acetyl-CoA metabolic process	biological_process	metabolic process	1	480	7	28586	0.142857143	0.1117931	0.2706292
GO:0006107	oxaloacetate metabolic process	biological_process	cellular process	1	480	7	28586	0.142857143	0.1117931	0.2706292
GO:0006450	regulation of translational fidelity	biological_process	biological regulation	1	480	7	28586	0.142857143	0.1117931	0.2706292
GO:0006606	protein import into nucleus	biological_process	localization	4	480	108	28586	0.037037037	0.1088769	0.2706292
GO:0006824	cobalt ion transport	biological_process	localization	1	480	7	28586	0.142857143	0.1117931	0.2706292
GO:0007176	regulation of epidermal growth factor-activated receptor activity	biological_process	metabolic process	1	480	7	28586	0.142857143	0.1117931	0.2706292
GO:0009912	auditory receptor cell fate commitment	biological_process	developmental process	1	480	7	28586	0.142857143	0.1117931	0.2706292
GO:0009957	epidermal cell fate specification	biological_process	developmental process	1	480	7	28586	0.142857143	0.1117931	0.2706292
GO:0015986	ATP synthesis coupled proton transport	biological_process	metabolic process	2	480	33	28586	0.060606061	0.1057311	0.2706292
GO:0021589	cerebellum structural organization	biological_process	developmental process	1	480	7	28586	0.142857143	0.1117931	0.2706292
GO:0021955	central nervous system neuron axonogenesis	biological_process	developmental process	1	480	7	28586	0.142857143	0.1117931	0.2706292
GO:0030216	keratinocyte differentiation	biological_process	developmental process	3	480	69	28586	0.043478261	0.1099313	0.2706292
GO:0031032	actomyosin structure organization	biological_process	cellular process	4	480	108	28586	0.037037037	0.1088769	0.2706292
GO:0032392	DNA geometric change	biological_process	cellular process	1	480	7	28586	0.142857143	0.1117931	0.2706292
GO:0033623	regulation of integrin activation	biological_process	regulation of biological process	1	480	7	28586	0.142857143	0.1117931	0.2706292
GO:0034141	positive regulation of toll-like receptor 3 signaling pathway	biological_process	positive regulation of biological process	1	480	7	28586	0.142857143	0.1117931	0.2706292
GO:0035493	SNARE complex assembly	biological_process	localization	1	480	7	28586	0.142857143	0.1117931	0.2706292
GO:0035583	sequestering of TGFbeta in extracellular matrix	biological_process	regulation of biological process	1	480	7	28586	0.142857143	0.1117931	0.2706292
GO:0035617	stress granule disassembly	biological_process	cellular process	1	480	7	28586	0.142857143	0.1117931	0.2706292
GO:0035912	dorsal aorta morphogenesis	biological_process	developmental process	1	480	7	28586	0.142857143	0.1117931	0.2706292
GO:0038111	interleukin-7-mediated signaling pathway	biological_process	regulation of biological process	2	480	33	28586	0.060606061	0.1057311	0.2706292
GO:0043619	regulation of transcription from RNA polymerase II promoter in response to oxidative stress	biological_process	metabolic process	1	480	7	28586	0.142857143	0.1117931	0.2706292
GO:0043968	histone H2A acetylation	biological_process	metabolic process	2	480	33	28586	0.060606061	0.1057311	0.2706292
GO:0045943	positive regulation of transcription by RNA polymerase I	biological_process	metabolic process	2	480	33	28586	0.060606061	0.1057311	0.2706292
GO:0046541	saliva secretion	biological_process	multicellular organismal process	1	480	7	28586	0.142857143	0.1117931	0.2706292
GO:0048266	behavioral response to pain	biological_process	behavior	1	480	7	28586	0.142857143	0.1117931	0.2706292
GO:0048669	collateral sprouting in absence of injury	biological_process	developmental process	1	480	7	28586	0.142857143	0.1117931	0.2706292
GO:0048733	sebaceous gland development	biological_process	developmental process	1	480	7	28586	0.142857143	0.1117931	0.2706292
GO:0048741	skeletal muscle fiber development	biological_process	multicellular organismal process	2	480	34	28586	0.058823529	0.1111424	0.2706292
GO:0051383	kinetochore organization	biological_process	cellular process	1	480	7	28586	0.142857143	0.1117931	0.2706292
GO:0051693	actin filament capping	biological_process	regulation of biological process	2	480	34	28586	0.058823529	0.1111424	0.2706292
GO:0061099	negative regulation of protein tyrosine kinase activity	biological_process	metabolic process	2	480	34	28586	0.058823529	0.1111424	0.2706292
GO:0061299	retina vasculature morphogenesis in camera-type eye	biological_process	developmental process	1	480	7	28586	0.142857143	0.1117931	0.2706292
GO:0070555	response to interleukin-1	biological_process	response to stimulus	2	480	34	28586	0.058823529	0.1111424	0.2706292
GO:0071455	cellular response to hyperoxia	biological_process	response to stimulus	1	480	7	28586	0.142857143	0.1117931	0.2706292
GO:0071569	protein ufmylation	biological_process	cellular process	1	480	7	28586	0.142857143	0.1117931	0.2706292
GO:0072144	glomerular mesangial cell development	biological_process	developmental process	1	480	7	28586	0.142857143	0.1117931	0.2706292
GO:0097084	vascular smooth muscle cell development	biological_process	developmental process	1	480	7	28586	0.142857143	0.1117931	0.2706292
GO:0098586	cellular response to virus	biological_process	response to stimulus	2	480	33	28586	0.060606061	0.1057311	0.2706292
GO:0099527	postsynapse to nucleus signaling pathway	biological_process	response to stimulus	1	480	7	28586	0.142857143	0.1117931	0.2706292
GO:1900746	regulation of vascular endothelial growth factor signaling pathway	biological_process	regulation of biological process	1	480	7	28586	0.142857143	0.1117931	0.2706292
GO:1901315	negative regulation of histone H2A K63-linked ubiquitination	biological_process	metabolic process	1	480	7	28586	0.142857143	0.1117931	0.2706292
GO:1901842	negative regulation of high voltage-gated calcium channel activity	biological_process	regulation of biological process	1	480	7	28586	0.142857143	0.1117931	0.2706292
GO:1902037	negative regulation of hematopoietic stem cell differentiation	biological_process	regulation of biological process	1	480	7	28586	0.142857143	0.1117931	0.2706292
GO:1990048	anterograde neuronal dense core vesicle transport	biological_process	cellular process	2	480	34	28586	0.058823529	0.1111424	0.2706292
GO:1990049	retrograde neuronal dense core vesicle transport	biological_process	cellular process	2	480	34	28586	0.058823529	0.1111424	0.2706292
GO:1990418	response to insulin-like growth factor stimulus	biological_process	response to stimulus	1	480	7	28586	0.142857143	0.1117931	0.2706292
GO:1990523	bone regeneration	biological_process	developmental process	1	480	7	28586	0.142857143	0.1117931	0.2706292
GO:2000510	positive regulation of dendritic cell chemotaxis	biological_process	immune system process	1	480	7	28586	0.142857143	0.1117931	0.2706292
GO:2000535	regulation of entry of bacterium into host cell	biological_process	regulation of biological process	1	480	7	28586	0.142857143	0.1117931	0.2706292
GO:2001054	negative regulation of mesenchymal cell apoptotic process	biological_process	regulation of biological process	1	480	7	28586	0.142857143	0.1117931	0.2706292
GO:0003151	outflow tract morphogenesis	biological_process	developmental process	3	480	70	28586	0.042857143	0.1135012	0.2744397
GO:0002548	monocyte chemotaxis	biological_process	immune system process	2	480	35	28586	0.057142857	0.1166244	0.2796801
GO:0007595	lactation	biological_process	localization	2	480	35	28586	0.057142857	0.1166244	0.2796801
GO:0047497	mitochondrion transport along microtubule	biological_process	localization	2	480	35	28586	0.057142857	0.1166244	0.2796801
GO:0048260	positive regulation of receptor-mediated endocytosis	biological_process	regulation of biological process	2	480	35	28586	0.057142857	0.1166244	0.2796801
GO:0048477	oogenesis	biological_process	developmental process	2	480	35	28586	0.057142857	0.1166244	0.2796801
GO:0055010	ventricular cardiac muscle tissue morphogenesis	biological_process	developmental process	2	480	35	28586	0.057142857	0.1166244	0.2796801
GO:0071353	cellular response to interleukin-4	biological_process	response to stimulus	2	480	35	28586	0.057142857	0.1166244	0.2796801
GO:0006605	protein targeting	biological_process	localization	3	480	71	28586	0.042253521	0.1171147	0.2801997
GO:0045596	negative regulation of cell differentiation	biological_process	developmental process	3	480	71	28586	0.042253521	0.1171147	0.2801997
GO:0000056	ribosomal small subunit export from nucleus	biological_process	localization	1	480	8	28586	0.125	0.1267111	0.2836113
GO:0001505	regulation of neurotransmitter levels	biological_process	biological regulation	1	480	8	28586	0.125	0.1267111	0.2836113
GO:0001960	negative regulation of cytokine-mediated signaling pathway	biological_process	negative regulation of biological process	1	480	8	28586	0.125	0.1267111	0.2836113
GO:0002159	desmosome assembly	biological_process	cellular process	1	480	8	28586	0.125	0.1267111	0.2836113
GO:0003376	sphingosine-1-phosphate receptor signaling pathway	biological_process	regulation of biological process	1	480	8	28586	0.125	0.1267111	0.2836113
GO:0006596	polyamine biosynthetic process	biological_process	metabolic process	1	480	8	28586	0.125	0.1267111	0.2836113
GO:0007044	cell-substrate junction assembly	biological_process	cellular process	1	480	8	28586	0.125	0.1267111	0.2836113
GO:0010564	regulation of cell cycle process	biological_process	regulation of biological process	1	480	8	28586	0.125	0.1267111	0.2836113
GO:0010613	positive regulation of cardiac muscle hypertrophy	biological_process	regulation of biological process	2	480	36	28586	0.055555556	0.1221731	0.2836113
GO:0015866	ADP transport	biological_process	localization	1	480	8	28586	0.125	0.1267111	0.2836113
GO:0016575	histone deacetylation	biological_process	metabolic process	3	480	73	28586	0.04109589	0.1244682	0.2836113
GO:0021540	corpus callosum morphogenesis	biological_process	developmental process	1	480	8	28586	0.125	0.1267111	0.2836113
GO:0021943	formation of radial glial scaffolds	biological_process	developmental process	1	480	8	28586	0.125	0.1267111	0.2836113
GO:0030218	erythrocyte differentiation	biological_process	immune system process	3	480	73	28586	0.04109589	0.1244682	0.2836113
GO:0032532	regulation of microvillus length	biological_process	regulation of biological process	1	480	8	28586	0.125	0.1267111	0.2836113
GO:0033129	positive regulation of histone phosphorylation	biological_process	metabolic process	1	480	8	28586	0.125	0.1267111	0.2836113
GO:0035356	cellular triglyceride homeostasis	biological_process	cellular process	1	480	8	28586	0.125	0.1267111	0.2836113
GO:0036035	osteoclast development	biological_process	cellular process	1	480	8	28586	0.125	0.1267111	0.2836113
GO:0040001	establishment of mitotic spindle localization	biological_process	localization	1	480	8	28586	0.125	0.1267111	0.2836113
GO:0042063	gliogenesis	biological_process	developmental process	1	480	8	28586	0.125	0.1267111	0.2836113
GO:0043620	regulation of DNA-templated transcription in response to stress	biological_process	metabolic process	1	480	8	28586	0.125	0.1267111	0.2836113
GO:0043622	cortical microtubule organization	biological_process	cellular process	1	480	8	28586	0.125	0.1267111	0.2836113
GO:0043627	response to estrogen	biological_process	response to stimulus	2	480	36	28586	0.055555556	0.1221731	0.2836113
GO:0043652	engulfment of apoptotic cell	biological_process	cellular process	1	480	8	28586	0.125	0.1267111	0.2836113
GO:0045840	positive regulation of mitotic nuclear division	biological_process	regulation of biological process	2	480	36	28586	0.055555556	0.1221731	0.2836113
GO:0045920	negative regulation of exocytosis	biological_process	regulation of biological process	1	480	8	28586	0.125	0.1267111	0.2836113
GO:0048311	mitochondrion distribution	biological_process	localization	1	480	8	28586	0.125	0.1267111	0.2836113
GO:0048505	regulation of timing of cell differentiation	biological_process	developmental process	1	480	8	28586	0.125	0.1267111	0.2836113
GO:0048589	developmental growth	biological_process	growth	2	480	36	28586	0.055555556	0.1221731	0.2836113
GO:0050777	negative regulation of immune response	biological_process	regulation of biological process	1	480	8	28586	0.125	0.1267111	0.2836113
GO:0050859	negative regulation of B cell receptor signaling pathway	biological_process	regulation of biological process	1	480	8	28586	0.125	0.1267111	0.2836113
GO:0051660	establishment of centrosome localization	biological_process	localization	1	480	8	28586	0.125	0.1267111	0.2836113
GO:0051897	positive regulation of protein kinase B signaling	biological_process	regulation of biological process	5	480	157	28586	0.031847134	0.1255328	0.2836113
GO:0060056	mammary gland involution	biological_process	developmental process	1	480	8	28586	0.125	0.1267111	0.2836113
GO:0060087	relaxation of vascular smooth muscle	biological_process	negative regulation of biological process	1	480	8	28586	0.125	0.1267111	0.2836113
GO:0060371	regulation of atrial cardiac muscle cell membrane depolarization	biological_process	cellular process	1	480	8	28586	0.125	0.1267111	0.2836113
GO:0070307	lens fiber cell development	biological_process	developmental process	1	480	8	28586	0.125	0.1267111	0.2836113
GO:0070585	protein localization to mitochondrion	biological_process	localization	1	480	8	28586	0.125	0.1267111	0.2836113
GO:0071340	skeletal muscle acetylcholine-gated channel clustering	biological_process	localization	1	480	8	28586	0.125	0.1267111	0.2836113
GO:0071681	cellular response to indole-3-methanol	biological_process	response to stimulus	1	480	8	28586	0.125	0.1267111	0.2836113
GO:0072577	endothelial cell apoptotic process	biological_process	cellular process	1	480	8	28586	0.125	0.1267111	0.2836113
GO:0090074	negative regulation of protein homodimerization activity	biological_process	biological regulation	1	480	8	28586	0.125	0.1267111	0.2836113
GO:0090114	COPII-coated vesicle budding	biological_process	localization	1	480	8	28586	0.125	0.1267111	0.2836113
GO:0090324	negative regulation of oxidative phosphorylation	biological_process	metabolic process	1	480	8	28586	0.125	0.1267111	0.2836113
GO:0090330	regulation of platelet aggregation	biological_process	biological adhesion	1	480	8	28586	0.125	0.1267111	0.2836113
GO:0097094	craniofacial suture morphogenesis	biological_process	developmental process	1	480	8	28586	0.125	0.1267111	0.2836113
GO:0098532	histone H3-K27 trimethylation	biological_process	metabolic process	1	480	8	28586	0.125	0.1267111	0.2836113
GO:0098903	regulation of membrane repolarization during action potential	biological_process	regulation of biological process	1	480	8	28586	0.125	0.1267111	0.2836113
GO:0106077	histone succinylation	biological_process	metabolic process	1	480	8	28586	0.125	0.1267111	0.2836113
GO:1900242	regulation of synaptic vesicle endocytosis	biological_process	regulation of biological process	1	480	8	28586	0.125	0.1267111	0.2836113
GO:1902231	positive regulation of intrinsic apoptotic signaling pathway in response to DNA damage	biological_process	positive regulation of biological process	1	480	8	28586	0.125	0.1267111	0.2836113
GO:1903208	negative regulation of hydrogen peroxide-induced neuron death	biological_process	regulation of biological process	1	480	8	28586	0.125	0.1267111	0.2836113
GO:1903566	positive regulation of protein localization to cilium	biological_process	regulation of biological process	1	480	8	28586	0.125	0.1267111	0.2836113
GO:1904851	positive regulation of establishment of protein localization to telomere	biological_process	regulation of biological process	1	480	8	28586	0.125	0.1267111	0.2836113
GO:1905461	positive regulation of vascular associated smooth muscle cell apoptotic process	biological_process	cellular process	1	480	8	28586	0.125	0.1267111	0.2836113
GO:1990414	replication-born double-strand break repair via sister chromatid exchange	biological_process	metabolic process	1	480	8	28586	0.125	0.1267111	0.2836113
GO:1990428	miRNA transport	biological_process	localization	1	480	8	28586	0.125	0.1267111	0.2836113
GO:2000347	positive regulation of hepatocyte proliferation	biological_process	developmental process	1	480	8	28586	0.125	0.1267111	0.2836113
GO:2001014	regulation of skeletal muscle cell differentiation	biological_process	developmental process	1	480	8	28586	0.125	0.1267111	0.2836113
GO:0009306	protein secretion	biological_process	localization	2	480	37	28586	0.054054054	0.1277848	0.2844601
GO:0030279	negative regulation of ossification	biological_process	regulation of biological process	2	480	37	28586	0.054054054	0.1277848	0.2844601
GO:0035774	positive regulation of insulin secretion involved in cellular response to glucose stimulus	biological_process	signaling	2	480	37	28586	0.054054054	0.1277848	0.2844601
GO:0035924	cellular response to vascular endothelial growth factor stimulus	biological_process	response to stimulus	2	480	37	28586	0.054054054	0.1277848	0.2844601
GO:2001243	negative regulation of intrinsic apoptotic signaling pathway	biological_process	regulation of biological process	2	480	37	28586	0.054054054	0.1277848	0.2844601
GO:0007517	muscle organ development	biological_process	developmental process	4	480	116	28586	0.034482759	0.1316265	0.2926939
GO:0043484	regulation of RNA splicing	biological_process	metabolic process	3	480	75	28586	0.04	0.131984	0.2931705
GO:0000070	mitotic sister chromatid segregation	biological_process	cellular process	2	480	38	28586	0.052631579	0.1334558	0.2942061
GO:0002092	positive regulation of receptor internalization	biological_process	metabolic process	2	480	38	28586	0.052631579	0.1334558	0.2942061
GO:0006607	NLS-bearing protein import into nucleus	biological_process	localization	2	480	38	28586	0.052631579	0.1334558	0.2942061
GO:0010975	regulation of neuron projection development	biological_process	developmental process	2	480	38	28586	0.052631579	0.1334558	0.2942061
GO:0050766	positive regulation of phagocytosis	biological_process	localization	2	480	38	28586	0.052631579	0.1334558	0.2942061
GO:0060612	adipose tissue development	biological_process	developmental process	2	480	38	28586	0.052631579	0.1334558	0.2942061
GO:2001238	positive regulation of extrinsic apoptotic signaling pathway	biological_process	regulation of biological process	2	480	38	28586	0.052631579	0.1334558	0.2942061
GO:0008584	male gonad development	biological_process	reproduction	4	480	117	28586	0.034188034	0.1345989	0.296407
GO:0071222	cellular response to lipopolysaccharide	biological_process	response to stimulus	5	480	161	28586	0.031055901	0.135403	0.2978575
GO:0002090	regulation of receptor internalization	biological_process	metabolic process	1	480	9	28586	0.111111111	0.141379	0.2988072
GO:0006616	SRP-dependent cotranslational protein targeting to membrane, translocation	biological_process	localization	1	480	9	28586	0.111111111	0.141379	0.2988072
GO:0006620	posttranslational protein targeting to endoplasmic reticulum membrane	biological_process	localization	1	480	9	28586	0.111111111	0.141379	0.2988072
GO:0007000	nucleolus organization	biological_process	cellular process	1	480	9	28586	0.111111111	0.141379	0.2988072
GO:0010748	negative regulation of plasma membrane long-chain fatty acid transport	biological_process	negative regulation of biological process	1	480	9	28586	0.111111111	0.141379	0.2988072
GO:0010944	negative regulation of transcription by competitive promoter binding	biological_process	metabolic process	1	480	9	28586	0.111111111	0.141379	0.2988072
GO:0012501	programmed cell death	biological_process	cellular process	1	480	9	28586	0.111111111	0.141379	0.2988072
GO:0018394	peptidyl-lysine acetylation	biological_process	metabolic process	1	480	9	28586	0.111111111	0.141379	0.2988072
GO:0019885	antigen processing and presentation of endogenous peptide antigen via MHC class I	biological_process	immune system process	1	480	9	28586	0.111111111	0.141379	0.2988072
GO:0030194	positive regulation of blood coagulation	biological_process	regulation of biological process	1	480	9	28586	0.111111111	0.141379	0.2988072
GO:0030521	androgen receptor signaling pathway	biological_process	regulation of biological process	3	480	77	28586	0.038961039	0.139654	0.2988072
GO:0032026	response to magnesium ion	biological_process	response to stimulus	1	480	9	28586	0.111111111	0.141379	0.2988072
GO:0032230	positive regulation of synaptic transmission, GABAergic	biological_process	signaling	1	480	9	28586	0.111111111	0.141379	0.2988072
GO:0032488	Cdc42 protein signal transduction	biological_process	regulation of biological process	1	480	9	28586	0.111111111	0.141379	0.2988072
GO:0034351	negative regulation of glial cell apoptotic process	biological_process	regulation of biological process	1	480	9	28586	0.111111111	0.141379	0.2988072
GO:0035385	Roundabout signaling pathway	biological_process	regulation of biological process	1	480	9	28586	0.111111111	0.141379	0.2988072
GO:0035646	endosome to melanosome transport	biological_process	developmental process	1	480	9	28586	0.111111111	0.141379	0.2988072
GO:0035988	chondrocyte proliferation	biological_process	cell proliferation	1	480	9	28586	0.111111111	0.141379	0.2988072
GO:0042104	positive regulation of activated T cell proliferation	biological_process	regulation of biological process	2	480	39	28586	0.051282051	0.1391826	0.2988072
GO:0042491	inner ear auditory receptor cell differentiation	biological_process	developmental process	1	480	9	28586	0.111111111	0.141379	0.2988072
GO:0042535	positive regulation of tumor necrosis factor biosynthetic process	biological_process	metabolic process	1	480	9	28586	0.111111111	0.141379	0.2988072
GO:0045807	positive regulation of endocytosis	biological_process	regulation of biological process	2	480	39	28586	0.051282051	0.1391826	0.2988072
GO:0046034	ATP metabolic process	biological_process	cellular process	2	480	39	28586	0.051282051	0.1391826	0.2988072
GO:0051131	chaperone-mediated protein complex assembly	biological_process	cellular component organization or biogenesis	1	480	9	28586	0.111111111	0.141379	0.2988072
GO:0051444	negative regulation of ubiquitin-protein transferase activity	biological_process	regulation of biological process	1	480	9	28586	0.111111111	0.141379	0.2988072
GO:0055015	ventricular cardiac muscle cell development	biological_process	developmental process	1	480	9	28586	0.111111111	0.141379	0.2988072
GO:0061088	regulation of sequestering of zinc ion	biological_process	regulation of biological process	1	480	9	28586	0.111111111	0.141379	0.2988072
GO:0070365	hepatocyte differentiation	biological_process	developmental process	1	480	9	28586	0.111111111	0.141379	0.2988072
GO:0070588	calcium ion transmembrane transport	biological_process	localization	4	480	118	28586	0.033898305	0.1375985	0.2988072
GO:0071169	establishment of protein localization to chromatin	biological_process	localization	1	480	9	28586	0.111111111	0.141379	0.2988072
GO:0072602	interleukin-4 secretion	biological_process	localization	1	480	9	28586	0.111111111	0.141379	0.2988072
GO:0090280	positive regulation of calcium ion import	biological_process	regulation of biological process	1	480	9	28586	0.111111111	0.141379	0.2988072
GO:0098780	response to mitochondrial depolarisation	biological_process	cellular process	1	480	9	28586	0.111111111	0.141379	0.2988072
GO:1900103	positive regulation of endoplasmic reticulum unfolded protein response	biological_process	response to stimulus	1	480	9	28586	0.111111111	0.141379	0.2988072
GO:1903506	regulation of nucleic acid-templated transcription	biological_process	metabolic process	1	480	9	28586	0.111111111	0.141379	0.2988072
GO:1903800	positive regulation of production of miRNAs involved in gene silencing by miRNA	biological_process	metabolic process	1	480	9	28586	0.111111111	0.141379	0.2988072
GO:2000467	positive regulation of glycogen (starch) synthase activity	biological_process	biological regulation	1	480	9	28586	0.111111111	0.141379	0.2988072
GO:2000601	positive regulation of Arp2/3 complex-mediated actin nucleation	biological_process	regulation of biological process	1	480	9	28586	0.111111111	0.141379	0.2988072
GO:0007076	mitotic chromosome condensation	biological_process	cellular process	2	480	40	28586	0.05	0.1449617	0.3057483
GO:0007566	embryo implantation	biological_process	developmental process	2	480	40	28586	0.05	0.1449617	0.3057483
GO:0001934	positive regulation of protein phosphorylation	biological_process	metabolic process	6	480	213	28586	0.028169014	0.1502822	0.3088031
GO:0001958	endochondral ossification	biological_process	developmental process	2	480	42	28586	0.047619048	0.1566633	0.3088031
GO:0002446	neutrophil mediated immunity	biological_process	immune system process	1	480	10	28586	0.1	0.155801	0.3088031
GO:0006047	UDP-N-acetylglucosamine metabolic process	biological_process	metabolic process	1	480	10	28586	0.1	0.155801	0.3088031
GO:0006054	N-acetylneuraminate metabolic process	biological_process	metabolic process	1	480	10	28586	0.1	0.155801	0.3088031
GO:0006890	retrograde vesicle-mediated transport, Golgi to ER	biological_process	localization	3	480	79	28586	0.037974684	0.1474703	0.3088031
GO:0006914	autophagy	biological_process	cellular process	5	480	168	28586	0.029761905	0.1534696	0.3088031
GO:0007052	mitotic spindle organization	biological_process	cellular process	3	480	79	28586	0.037974684	0.1474703	0.3088031
GO:0007339	binding of sperm to zona pellucida	biological_process	reproductive process	2	480	41	28586	0.048780488	0.1507897	0.3088031
GO:0008354	germ cell migration	biological_process	reproduction	1	480	10	28586	0.1	0.155801	0.3088031
GO:0008361	regulation of cell size	biological_process	cellular process	2	480	41	28586	0.048780488	0.1507897	0.3088031
GO:0008625	extrinsic apoptotic signaling pathway via death domain receptors	biological_process	regulation of biological process	2	480	42	28586	0.047619048	0.1566633	0.3088031
GO:0009100	glycoprotein metabolic process	biological_process	metabolic process	1	480	10	28586	0.1	0.155801	0.3088031
GO:0009142	nucleoside triphosphate biosynthetic process	biological_process	metabolic process	1	480	10	28586	0.1	0.155801	0.3088031
GO:0009299	mRNA transcription	biological_process	metabolic process	1	480	10	28586	0.1	0.155801	0.3088031
GO:0009617	response to bacterium	biological_process	response to stimulus	4	480	121	28586	0.033057851	0.1467562	0.3088031
GO:0010032	meiotic chromosome condensation	biological_process	cellular process	1	480	10	28586	0.1	0.155801	0.3088031
GO:0010039	response to iron ion	biological_process	response to stimulus	1	480	10	28586	0.1	0.155801	0.3088031
GO:0010634	positive regulation of epithelial cell migration	biological_process	regulation of biological process	2	480	42	28586	0.047619048	0.1566633	0.3088031
GO:0010941	regulation of cell death	biological_process	cellular process	1	480	10	28586	0.1	0.155801	0.3088031
GO:0010971	positive regulation of G2/M transition of mitotic cell cycle	biological_process	regulation of biological process	2	480	41	28586	0.048780488	0.1507897	0.3088031
GO:0014909	smooth muscle cell migration	biological_process	locomotion	1	480	10	28586	0.1	0.155801	0.3088031
GO:0015871	choline transport	biological_process	localization	1	480	10	28586	0.1	0.155801	0.3088031
GO:0019896	axonal transport of mitochondrion	biological_process	localization	1	480	10	28586	0.1	0.155801	0.3088031
GO:0030193	regulation of blood coagulation	biological_process	regulation of biological process	1	480	10	28586	0.1	0.155801	0.3088031
GO:0030242	autophagy of peroxisome	biological_process	cellular process	1	480	10	28586	0.1	0.155801	0.3088031
GO:0030511	positive regulation of transforming growth factor beta receptor signaling pathway	biological_process	regulation of biological process	2	480	42	28586	0.047619048	0.1566633	0.3088031
GO:0030866	cortical actin cytoskeleton organization	biological_process	cellular process	3	480	79	28586	0.037974684	0.1474703	0.3088031
GO:0032456	endocytic recycling	biological_process	localization	2	480	42	28586	0.047619048	0.1566633	0.3088031
GO:0032464	positive regulation of protein homooligomerization	biological_process	regulation of biological process	1	480	10	28586	0.1	0.155801	0.3088031
GO:0032680	regulation of tumor necrosis factor production	biological_process	regulation of biological process	1	480	10	28586	0.1	0.155801	0.3088031
GO:0034101	erythrocyte homeostasis	biological_process	immune system process	1	480	10	28586	0.1	0.155801	0.3088031
GO:0034162	toll-like receptor 9 signaling pathway	biological_process	regulation of biological process	1	480	10	28586	0.1	0.155801	0.3088031
GO:0035308	negative regulation of protein dephosphorylation	biological_process	metabolic process	1	480	10	28586	0.1	0.155801	0.3088031
GO:0042177	negative regulation of protein catabolic process	biological_process	metabolic process	2	480	42	28586	0.047619048	0.1566633	0.3088031
GO:0042634	regulation of hair cycle	biological_process	regulation of biological process	1	480	10	28586	0.1	0.155801	0.3088031
GO:0043066	negative regulation of apoptotic process	biological_process	regulation of biological process	15	480	666	28586	0.022522523	0.1552209	0.3088031
GO:0043473	pigmentation	biological_process	pigmentation	2	480	42	28586	0.047619048	0.1566633	0.3088031
GO:0044342	type B pancreatic cell proliferation	biological_process	cell proliferation	1	480	10	28586	0.1	0.155801	0.3088031
GO:0045324	late endosome to vacuole transport	biological_process	localization	1	480	10	28586	0.1	0.155801	0.3088031
GO:0045471	response to ethanol	biological_process	response to stimulus	2	480	41	28586	0.048780488	0.1507897	0.3088031
GO:0045773	positive regulation of axon extension	biological_process	developmental process	2	480	42	28586	0.047619048	0.1566633	0.3088031
GO:0045814	negative regulation of gene expression, epigenetic	biological_process	metabolic process	2	480	42	28586	0.047619048	0.1566633	0.3088031
GO:0048703	embryonic viscerocranium morphogenesis	biological_process	developmental process	1	480	10	28586	0.1	0.155801	0.3088031
GO:0051223	regulation of protein transport	biological_process	regulation of biological process	1	480	10	28586	0.1	0.155801	0.3088031
GO:0051271	negative regulation of cellular component movement	biological_process	negative regulation of biological process	1	480	10	28586	0.1	0.155801	0.3088031
GO:0051294	establishment of spindle orientation	biological_process	localization	1	480	10	28586	0.1	0.155801	0.3088031
GO:0051302	regulation of cell division	biological_process	regulation of biological process	1	480	10	28586	0.1	0.155801	0.3088031
GO:0060059	embryonic retina morphogenesis in camera-type eye	biological_process	developmental process	1	480	10	28586	0.1	0.155801	0.3088031
GO:0060351	cartilage development involved in endochondral bone morphogenesis	biological_process	developmental process	1	480	10	28586	0.1	0.155801	0.3088031
GO:0060740	prostate gland epithelium morphogenesis	biological_process	reproduction	1	480	10	28586	0.1	0.155801	0.3088031
GO:0060956	endocardial cell differentiation	biological_process	multicellular organismal process	1	480	10	28586	0.1	0.155801	0.3088031
GO:0060998	regulation of dendritic spine development	biological_process	developmental process	1	480	10	28586	0.1	0.155801	0.3088031
GO:0061038	uterus morphogenesis	biological_process	developmental process	1	480	10	28586	0.1	0.155801	0.3088031
GO:0070294	renal sodium ion absorption	biological_process	localization	1	480	10	28586	0.1	0.155801	0.3088031
GO:0071800	podosome assembly	biological_process	cellular process	1	480	10	28586	0.1	0.155801	0.3088031
GO:0072678	T cell migration	biological_process	immune system process	1	480	10	28586	0.1	0.155801	0.3088031
GO:0090128	regulation of synapse maturation	biological_process	developmental process	1	480	10	28586	0.1	0.155801	0.3088031
GO:1900272	negative regulation of long-term synaptic potentiation	biological_process	regulation of biological process	1	480	10	28586	0.1	0.155801	0.3088031
GO:1901522	positive regulation of transcription from RNA polymerase II promoter involved in cellular response to chemical stimulus	biological_process	metabolic process	1	480	10	28586	0.1	0.155801	0.3088031
GO:1901799	negative regulation of proteasomal protein catabolic process	biological_process	metabolic process	1	480	10	28586	0.1	0.155801	0.3088031
GO:1901841	regulation of high voltage-gated calcium channel activity	biological_process	regulation of biological process	1	480	10	28586	0.1	0.155801	0.3088031
GO:1902751	positive regulation of cell cycle G2/M phase transition	biological_process	regulation of biological process	1	480	10	28586	0.1	0.155801	0.3088031
GO:1903753	negative regulation of p38MAPK cascade	biological_process	metabolic process	1	480	10	28586	0.1	0.155801	0.3088031
GO:2000279	negative regulation of DNA biosynthetic process	biological_process	metabolic process	1	480	10	28586	0.1	0.155801	0.3088031
GO:2000780	negative regulation of double-strand break repair	biological_process	metabolic process	1	480	10	28586	0.1	0.155801	0.3088031
GO:2001046	positive regulation of integrin-mediated signaling pathway	biological_process	regulation of biological process	1	480	10	28586	0.1	0.155801	0.3088031
GO:2001205	negative regulation of osteoclast development	biological_process	developmental process	1	480	10	28586	0.1	0.155801	0.3088031
GO:0001755	neural crest cell migration	biological_process	developmental process	2	480	43	28586	0.046511628	0.1625795	0.3201566
GO:0000302	response to reactive oxygen species	biological_process	response to stimulus	1	480	11	28586	0.090909091	0.1699812	0.323533
GO:0000447	endonucleolytic cleavage in ITS1 to separate SSU-rRNA from 5.8S rRNA and LSU-rRNA from tricistronic rRNA transcript (SSU-rRNA, 5.8S rRNA, LSU-rRNA)	biological_process	metabolic process	1	480	11	28586	0.090909091	0.1699812	0.323533
GO:0001841	neural tube formation	biological_process	developmental process	1	480	11	28586	0.090909091	0.1699812	0.323533
GO:0003139	secondary heart field specification	biological_process	developmental process	1	480	11	28586	0.090909091	0.1699812	0.323533
GO:0006029	proteoglycan metabolic process	biological_process	metabolic process	1	480	11	28586	0.090909091	0.1699812	0.323533
GO:0006275	regulation of DNA replication	biological_process	metabolic process	2	480	44	28586	0.045454545	0.1685351	0.323533
GO:0006930	substrate-dependent cell migration, cell extension	biological_process	localization	1	480	11	28586	0.090909091	0.1699812	0.323533
GO:0006997	nucleus organization	biological_process	cellular process	2	480	44	28586	0.045454545	0.1685351	0.323533
GO:0007617	mating behavior	biological_process	reproduction	1	480	11	28586	0.090909091	0.1699812	0.323533
GO:0010524	positive regulation of calcium ion transport into cytosol	biological_process	regulation of biological process	1	480	11	28586	0.090909091	0.1699812	0.323533
GO:0010835	regulation of protein ADP-ribosylation	biological_process	metabolic process	1	480	11	28586	0.090909091	0.1699812	0.323533
GO:0010950	positive regulation of endopeptidase activity	biological_process	metabolic process	1	480	11	28586	0.090909091	0.1699812	0.323533
GO:0021592	fourth ventricle development	biological_process	multicellular organismal process	1	480	11	28586	0.090909091	0.1699812	0.323533
GO:0022409	positive regulation of cell-cell adhesion	biological_process	biological adhesion	1	480	11	28586	0.090909091	0.1699812	0.323533
GO:0033631	cell-cell adhesion mediated by integrin	biological_process	biological adhesion	1	480	11	28586	0.090909091	0.1699812	0.323533
GO:0034340	response to type I interferon	biological_process	immune system process	1	480	11	28586	0.090909091	0.1699812	0.323533
GO:0035331	negative regulation of hippo signaling	biological_process	regulation of biological process	1	480	11	28586	0.090909091	0.1699812	0.323533
GO:0045176	apical protein localization	biological_process	localization	1	480	11	28586	0.090909091	0.1699812	0.323533
GO:0045778	positive regulation of ossification	biological_process	regulation of biological process	1	480	11	28586	0.090909091	0.1699812	0.323533
GO:0046850	regulation of bone remodeling	biological_process	multicellular organismal process	1	480	11	28586	0.090909091	0.1699812	0.323533
GO:0051103	DNA ligation involved in DNA repair	biological_process	metabolic process	1	480	11	28586	0.090909091	0.1699812	0.323533
GO:0051147	regulation of muscle cell differentiation	biological_process	developmental process	1	480	11	28586	0.090909091	0.1699812	0.323533
GO:0051247	positive regulation of protein metabolic process	biological_process	metabolic process	1	480	11	28586	0.090909091	0.1699812	0.323533
GO:0051645	Golgi localization	biological_process	localization	1	480	11	28586	0.090909091	0.1699812	0.323533
GO:0061614	pri-miRNA transcription by RNA polymerase II	biological_process	metabolic process	1	480	11	28586	0.090909091	0.1699812	0.323533
GO:0071467	cellular response to pH	biological_process	response to stimulus	1	480	11	28586	0.090909091	0.1699812	0.323533
GO:0071499	cellular response to laminar fluid shear stress	biological_process	response to stimulus	1	480	11	28586	0.090909091	0.1699812	0.323533
GO:0071786	endoplasmic reticulum tubular network organization	biological_process	cellular process	1	480	11	28586	0.090909091	0.1699812	0.323533
GO:0071870	cellular response to catecholamine stimulus	biological_process	response to stimulus	1	480	11	28586	0.090909091	0.1699812	0.323533
GO:0086036	regulation of cardiac muscle cell membrane potential	biological_process	biological regulation	1	480	11	28586	0.090909091	0.1699812	0.323533
GO:0099641	anterograde axonal protein transport	biological_process	localization	1	480	11	28586	0.090909091	0.1699812	0.323533
GO:1903427	negative regulation of reactive oxygen species biosynthetic process	biological_process	metabolic process	1	480	11	28586	0.090909091	0.1699812	0.323533
GO:1903980	positive regulation of microglial cell activation	biological_process	regulation of biological process	1	480	11	28586	0.090909091	0.1699812	0.323533
GO:1990440	positive regulation of transcription from RNA polymerase II promoter in response to endoplasmic reticulum stress	biological_process	metabolic process	1	480	11	28586	0.090909091	0.1699812	0.323533
GO:2000144	positive regulation of DNA-templated transcription, initiation	biological_process	metabolic process	1	480	11	28586	0.090909091	0.1699812	0.323533
GO:2000323	negative regulation of glucocorticoid receptor signaling pathway	biological_process	regulation of biological process	1	480	11	28586	0.090909091	0.1699812	0.323533
GO:0071364	cellular response to epidermal growth factor stimulus	biological_process	response to stimulus	3	480	85	28586	0.035294118	0.1717172	0.3265337
GO:0030010	establishment of cell polarity	biological_process	cellular process	2	480	45	28586	0.044444444	0.1745271	0.3312618
GO:0070059	intrinsic apoptotic signaling pathway in response to endoplasmic reticulum stress	biological_process	cellular process	2	480	45	28586	0.044444444	0.1745271	0.3312618
GO:0050714	positive regulation of protein secretion	biological_process	regulation of biological process	3	480	86	28586	0.034883721	0.1758644	0.333491
GO:0000920	septum digestion after cytokinesis	biological_process	cellular process	1	480	12	28586	0.083333333	0.1839238	0.3354194
GO:0001886	endothelial cell morphogenesis	biological_process	cellular process	1	480	12	28586	0.083333333	0.1839238	0.3354194
GO:0001955	blood vessel maturation	biological_process	developmental process	1	480	12	28586	0.083333333	0.1839238	0.3354194
GO:0002040	sprouting angiogenesis	biological_process	developmental process	2	480	46	28586	0.043478261	0.1805527	0.3354194
GO:0002087	regulation of respiratory gaseous exchange by neurological system process	biological_process	regulation of biological process	1	480	12	28586	0.083333333	0.1839238	0.3354194
GO:0002237	response to molecule of bacterial origin	biological_process	response to stimulus	1	480	12	28586	0.083333333	0.1839238	0.3354194
GO:0006940	regulation of smooth muscle contraction	biological_process	regulation of biological process	1	480	12	28586	0.083333333	0.1839238	0.3354194
GO:0007525	somatic muscle development	biological_process	developmental process	1	480	12	28586	0.083333333	0.1839238	0.3354194
GO:0010587	miRNA catabolic process	biological_process	metabolic process	1	480	12	28586	0.083333333	0.1839238	0.3354194
GO:0010763	positive regulation of fibroblast migration	biological_process	locomotion	1	480	12	28586	0.083333333	0.1839238	0.3354194
GO:0022612	gland morphogenesis	biological_process	developmental process	1	480	12	28586	0.083333333	0.1839238	0.3354194
GO:0030856	regulation of epithelial cell differentiation	biological_process	developmental process	1	480	12	28586	0.083333333	0.1839238	0.3354194
GO:0030857	negative regulation of epithelial cell differentiation	biological_process	developmental process	1	480	12	28586	0.083333333	0.1839238	0.3354194
GO:0031639	plasminogen activation	biological_process	metabolic process	1	480	12	28586	0.083333333	0.1839238	0.3354194
GO:0033151	V(D)J recombination	biological_process	developmental process	1	480	12	28586	0.083333333	0.1839238	0.3354194
GO:0033292	T-tubule organization	biological_process	developmental process	1	480	12	28586	0.083333333	0.1839238	0.3354194
GO:0035019	somatic stem cell population maintenance	biological_process	developmental process	2	480	46	28586	0.043478261	0.1805527	0.3354194
GO:0035313	wound healing, spreading of epidermal cells	biological_process	locomotion	1	480	12	28586	0.083333333	0.1839238	0.3354194
GO:0038063	collagen-activated tyrosine kinase receptor signaling pathway	biological_process	regulation of biological process	1	480	12	28586	0.083333333	0.1839238	0.3354194
GO:0039536	negative regulation of RIG-I signaling pathway	biological_process	regulation of biological process	1	480	12	28586	0.083333333	0.1839238	0.3354194
GO:0039702	viral budding via host ESCRT complex	biological_process	multi-organism process	1	480	12	28586	0.083333333	0.1839238	0.3354194
GO:0043666	regulation of phosphoprotein phosphatase activity	biological_process	metabolic process	2	480	46	28586	0.043478261	0.1805527	0.3354194
GO:0045669	positive regulation of osteoblast differentiation	biological_process	regulation of biological process	3	480	87	28586	0.034482759	0.1800393	0.3354194
GO:0045995	regulation of embryonic development	biological_process	regulation of biological process	2	480	46	28586	0.043478261	0.1805527	0.3354194
GO:0046329	negative regulation of JNK cascade	biological_process	response to stimulus	2	480	46	28586	0.043478261	0.1805527	0.3354194
GO:0046638	positive regulation of alpha-beta T cell differentiation	biological_process	developmental process	1	480	12	28586	0.083333333	0.1839238	0.3354194
GO:0048048	embryonic eye morphogenesis	biological_process	developmental process	1	480	12	28586	0.083333333	0.1839238	0.3354194
GO:0051014	actin filament severing	biological_process	cellular process	1	480	12	28586	0.083333333	0.1839238	0.3354194
GO:0051258	protein polymerization	biological_process	cellular process	1	480	12	28586	0.083333333	0.1839238	0.3354194
GO:0060316	positive regulation of ryanodine-sensitive calcium-release channel activity	biological_process	regulation of biological process	1	480	12	28586	0.083333333	0.1839238	0.3354194
GO:0061077	chaperone-mediated protein folding	biological_process	cellular process	2	480	46	28586	0.043478261	0.1805527	0.3354194
GO:0061952	midbody abscission	biological_process	cellular process	1	480	12	28586	0.083333333	0.1839238	0.3354194
GO:0090647	modulation of age-related behavioral decline	biological_process	developmental process	1	480	12	28586	0.083333333	0.1839238	0.3354194
GO:0106074	aminoacyl-tRNA metabolism involved in translational fidelity	biological_process	metabolic process	1	480	12	28586	0.083333333	0.1839238	0.3354194
GO:1900121	negative regulation of receptor binding	biological_process	biological regulation	1	480	12	28586	0.083333333	0.1839238	0.3354194
GO:1901166	neural crest cell migration involved in autonomic nervous system development	biological_process	developmental process	1	480	12	28586	0.083333333	0.1839238	0.3354194
GO:1902741	positive regulation of interferon-alpha secretion	biological_process	regulation of biological process	1	480	12	28586	0.083333333	0.1839238	0.3354194
GO:1903351	cellular response to dopamine	biological_process	response to stimulus	1	480	12	28586	0.083333333	0.1839238	0.3354194
GO:1903829	positive regulation of cellular protein localization	biological_process	regulation of biological process	1	480	12	28586	0.083333333	0.1839238	0.3354194
GO:1990266	neutrophil migration	biological_process	immune system process	1	480	12	28586	0.083333333	0.1839238	0.3354194
GO:2000234	positive regulation of rRNA processing	biological_process	metabolic process	1	480	12	28586	0.083333333	0.1839238	0.3354194
GO:2001235	positive regulation of apoptotic signaling pathway	biological_process	response to stimulus	2	480	46	28586	0.043478261	0.1805527	0.3354194
GO:2001241	positive regulation of extrinsic apoptotic signaling pathway in absence of ligand	biological_process	regulation of biological process	1	480	12	28586	0.083333333	0.1839238	0.3354194
GO:0071347	cellular response to interleukin-1	biological_process	response to stimulus	3	480	88	28586	0.034090909	0.1842408	0.3356985
GO:0030574	collagen catabolic process	biological_process	metabolic process	2	480	47	28586	0.042553191	0.186609	0.3391085
GO:0048041	focal adhesion assembly	biological_process	cellular process	2	480	47	28586	0.042553191	0.186609	0.3391085
GO:0097150	neuronal stem cell population maintenance	biological_process	developmental process	2	480	47	28586	0.042553191	0.186609	0.3391085
GO:0032869	cellular response to insulin stimulus	biological_process	response to stimulus	4	480	134	28586	0.029850746	0.1889333	0.3430278
GO:0000422	autophagy of mitochondrion	biological_process	metabolic process	2	480	48	28586	0.041666667	0.1926933	0.3456463
GO:0001833	inner cell mass cell proliferation	biological_process	developmental process	1	480	13	28586	0.076923077	0.1976327	0.3456463
GO:0003198	epithelial to mesenchymal transition involved in endocardial cushion formation	biological_process	developmental process	1	480	13	28586	0.076923077	0.1976327	0.3456463
GO:0006110	regulation of glycolytic process	biological_process	metabolic process	1	480	13	28586	0.076923077	0.1976327	0.3456463
GO:0006183	GTP biosynthetic process	biological_process	metabolic process	1	480	13	28586	0.076923077	0.1976327	0.3456463
GO:0006241	CTP biosynthetic process	biological_process	metabolic process	1	480	13	28586	0.076923077	0.1976327	0.3456463
GO:0006919	activation of cysteine-type endopeptidase activity involved in apoptotic process	biological_process	metabolic process	3	480	90	28586	0.033333333	0.1927202	0.3456463
GO:0006983	ER overload response	biological_process	regulation of biological process	1	480	13	28586	0.076923077	0.1976327	0.3456463
GO:0010831	positive regulation of myotube differentiation	biological_process	developmental process	1	480	13	28586	0.076923077	0.1976327	0.3456463
GO:0016192	vesicle-mediated transport	biological_process	localization	7	480	280	28586	0.025	0.1932193	0.3456463
GO:0030071	regulation of mitotic metaphase/anaphase transition	biological_process	regulation of biological process	1	480	13	28586	0.076923077	0.1976327	0.3456463
GO:0031334	positive regulation of protein complex assembly	biological_process	regulation of biological process	2	480	48	28586	0.041666667	0.1926933	0.3456463
GO:0031638	zymogen activation	biological_process	metabolic process	1	480	13	28586	0.076923077	0.1976327	0.3456463
GO:0031666	positive regulation of lipopolysaccharide-mediated signaling pathway	biological_process	regulation of biological process	1	480	13	28586	0.076923077	0.1976327	0.3456463
GO:0032922	circadian regulation of gene expression	biological_process	regulation of biological process	3	480	91	28586	0.032967033	0.1969962	0.3456463
GO:0033119	negative regulation of RNA splicing	biological_process	metabolic process	1	480	13	28586	0.076923077	0.1976327	0.3456463
GO:0034501	protein localization to kinetochore	biological_process	localization	1	480	13	28586	0.076923077	0.1976327	0.3456463
GO:0035136	forelimb morphogenesis	biological_process	developmental process	1	480	13	28586	0.076923077	0.1976327	0.3456463
GO:0040011	locomotion	biological_process	locomotion	1	480	13	28586	0.076923077	0.1976327	0.3456463
GO:0043551	regulation of phosphatidylinositol 3-kinase activity	biological_process	metabolic process	1	480	13	28586	0.076923077	0.1976327	0.3456463
GO:0045019	negative regulation of nitric oxide biosynthetic process	biological_process	metabolic process	1	480	13	28586	0.076923077	0.1976327	0.3456463
GO:0045132	meiotic chromosome segregation	biological_process	reproductive process	1	480	13	28586	0.076923077	0.1976327	0.3456463
GO:0045199	maintenance of epithelial cell apical/basal polarity	biological_process	cellular process	1	480	13	28586	0.076923077	0.1976327	0.3456463
GO:0045348	positive regulation of MHC class II biosynthetic process	biological_process	metabolic process	1	480	13	28586	0.076923077	0.1976327	0.3456463
GO:0045651	positive regulation of macrophage differentiation	biological_process	developmental process	1	480	13	28586	0.076923077	0.1976327	0.3456463
GO:0046325	negative regulation of glucose import	biological_process	negative regulation of biological process	1	480	13	28586	0.076923077	0.1976327	0.3456463
GO:0046599	regulation of centriole replication	biological_process	regulation of biological process	1	480	13	28586	0.076923077	0.1976327	0.3456463
GO:0046621	negative regulation of organ growth	biological_process	developmental process	1	480	13	28586	0.076923077	0.1976327	0.3456463
GO:0048539	bone marrow development	biological_process	immune system process	1	480	13	28586	0.076923077	0.1976327	0.3456463
GO:0050921	positive regulation of chemotaxis	biological_process	regulation of biological process	1	480	13	28586	0.076923077	0.1976327	0.3456463
GO:0060340	positive regulation of type I interferon-mediated signaling pathway	biological_process	regulation of biological process	1	480	13	28586	0.076923077	0.1976327	0.3456463
GO:0060669	embryonic placenta morphogenesis	biological_process	developmental process	1	480	13	28586	0.076923077	0.1976327	0.3456463
GO:0061484	hematopoietic stem cell homeostasis	biological_process	biological regulation	1	480	13	28586	0.076923077	0.1976327	0.3456463
GO:0070244	negative regulation of thymocyte apoptotic process	biological_process	regulation of biological process	1	480	13	28586	0.076923077	0.1976327	0.3456463
GO:0070296	sarcoplasmic reticulum calcium ion transport	biological_process	localization	1	480	13	28586	0.076923077	0.1976327	0.3456463
GO:0071225	cellular response to muramyl dipeptide	biological_process	response to stimulus	1	480	13	28586	0.076923077	0.1976327	0.3456463
GO:0072675	osteoclast fusion	biological_process	developmental process	1	480	13	28586	0.076923077	0.1976327	0.3456463
GO:1900747	negative regulation of vascular endothelial growth factor signaling pathway	biological_process	regulation of biological process	1	480	13	28586	0.076923077	0.1976327	0.3456463
GO:1901838	positive regulation of transcription of nucleolar large rRNA by RNA polymerase I	biological_process	metabolic process	1	480	13	28586	0.076923077	0.1976327	0.3456463
GO:1903671	negative regulation of sprouting angiogenesis	biological_process	developmental process	1	480	13	28586	0.076923077	0.1976327	0.3456463
GO:1903715	regulation of aerobic respiration	biological_process	metabolic process	1	480	13	28586	0.076923077	0.1976327	0.3456463
GO:2000483	negative regulation of interleukin-8 secretion	biological_process	regulation of biological process	1	480	13	28586	0.076923077	0.1976327	0.3456463
GO:2000623	negative regulation of nuclear-transcribed mRNA catabolic process, nonsense-mediated decay	biological_process	metabolic process	1	480	13	28586	0.076923077	0.1976327	0.3456463
GO:0007188	adenylate cyclase-modulating G protein-coupled receptor signaling pathway	biological_process	regulation of biological process	2	480	49	28586	0.040816327	0.1988031	0.3468047
GO:0032355	response to estradiol	biological_process	response to stimulus	2	480	49	28586	0.040816327	0.1988031	0.3468047
GO:0043967	histone H4 acetylation	biological_process	metabolic process	2	480	49	28586	0.040816327	0.1988031	0.3468047
GO:0051028	mRNA transport	biological_process	localization	3	480	92	28586	0.032608696	0.201295	0.3505546
GO:0061844	antimicrobial humoral immune response mediated by antimicrobial peptide	biological_process	immune system process	3	480	92	28586	0.032608696	0.201295	0.3505546
GO:0000460	maturation of 5.8S rRNA	biological_process	metabolic process	1	480	14	28586	0.071428571	0.2111117	0.3561423
GO:0001682	tRNA 5'-leader removal	biological_process	metabolic process	1	480	14	28586	0.071428571	0.2111117	0.3561423
GO:0001947	heart looping	biological_process	developmental process	3	480	94	28586	0.031914894	0.2099577	0.3561423
GO:0002726	positive regulation of T cell cytokine production	biological_process	regulation of biological process	1	480	14	28586	0.071428571	0.2111117	0.3561423
GO:0003208	cardiac ventricle morphogenesis	biological_process	developmental process	1	480	14	28586	0.071428571	0.2111117	0.3561423
GO:0006228	UTP biosynthetic process	biological_process	metabolic process	1	480	14	28586	0.071428571	0.2111117	0.3561423
GO:0006458	'de novo' protein folding	biological_process	cellular process	1	480	14	28586	0.071428571	0.2111117	0.3561423
GO:0006820	anion transport	biological_process	localization	1	480	14	28586	0.071428571	0.2111117	0.3561423
GO:0006996	organelle organization	biological_process	cellular process	1	480	14	28586	0.071428571	0.2111117	0.3561423
GO:0007623	circadian rhythm	biological_process	rhythmic process	3	480	93	28586	0.032258065	0.2056158	0.3561423
GO:0010761	fibroblast migration	biological_process	locomotion	1	480	14	28586	0.071428571	0.2111117	0.3561423
GO:0021795	cerebral cortex cell migration	biological_process	developmental process	1	480	14	28586	0.071428571	0.2111117	0.3561423
GO:0030007	cellular potassium ion homeostasis	biological_process	cellular process	1	480	14	28586	0.071428571	0.2111117	0.3561423
GO:0030195	negative regulation of blood coagulation	biological_process	regulation of biological process	1	480	14	28586	0.071428571	0.2111117	0.3561423
GO:0030502	negative regulation of bone mineralization	biological_process	developmental process	1	480	14	28586	0.071428571	0.2111117	0.3561423
GO:0030949	positive regulation of vascular endothelial growth factor receptor signaling pathway	biological_process	regulation of biological process	1	480	14	28586	0.071428571	0.2111117	0.3561423
GO:0031532	actin cytoskeleton reorganization	biological_process	cellular process	3	480	93	28586	0.032258065	0.2056158	0.3561423
GO:0032876	negative regulation of DNA endoreduplication	biological_process	biological regulation	1	480	14	28586	0.071428571	0.2111117	0.3561423
GO:0034063	stress granule assembly	biological_process	cellular component organization or biogenesis	2	480	50	28586	0.04	0.2049356	0.3561423
GO:0034142	toll-like receptor 4 signaling pathway	biological_process	regulation of biological process	1	480	14	28586	0.071428571	0.2111117	0.3561423
GO:0034214	protein hexamerization	biological_process	cellular process	1	480	14	28586	0.071428571	0.2111117	0.3561423
GO:0035360	positive regulation of peroxisome proliferator activated receptor signaling pathway	biological_process	response to stimulus	1	480	14	28586	0.071428571	0.2111117	0.3561423
GO:0043931	ossification involved in bone maturation	biological_process	developmental process	1	480	14	28586	0.071428571	0.2111117	0.3561423
GO:0044804	autophagy of nucleus	biological_process	metabolic process	1	480	14	28586	0.071428571	0.2111117	0.3561423
GO:0045822	negative regulation of heart contraction	biological_process	regulation of biological process	1	480	14	28586	0.071428571	0.2111117	0.3561423
GO:0045926	negative regulation of growth	biological_process	regulation of biological process	1	480	14	28586	0.071428571	0.2111117	0.3561423
GO:0048025	negative regulation of mRNA splicing, via spliceosome	biological_process	metabolic process	2	480	50	28586	0.04	0.2049356	0.3561423
GO:0048546	digestive tract morphogenesis	biological_process	developmental process	1	480	14	28586	0.071428571	0.2111117	0.3561423
GO:0050687	negative regulation of defense response to virus	biological_process	regulation of biological process	1	480	14	28586	0.071428571	0.2111117	0.3561423
GO:0050901	leukocyte tethering or rolling	biological_process	biological adhesion	1	480	14	28586	0.071428571	0.2111117	0.3561423
GO:0051988	regulation of attachment of spindle microtubules to kinetochore	biological_process	regulation of biological process	1	480	14	28586	0.071428571	0.2111117	0.3561423
GO:0060315	negative regulation of ryanodine-sensitive calcium-release channel activity	biological_process	regulation of biological process	1	480	14	28586	0.071428571	0.2111117	0.3561423
GO:0071638	negative regulation of monocyte chemotactic protein-1 production	biological_process	regulation of biological process	1	480	14	28586	0.071428571	0.2111117	0.3561423
GO:1902004	positive regulation of amyloid-beta formation	biological_process	metabolic process	1	480	14	28586	0.071428571	0.2111117	0.3561423
GO:1902902	negative regulation of autophagosome assembly	biological_process	metabolic process	1	480	14	28586	0.071428571	0.2111117	0.3561423
GO:1903936	cellular response to sodium arsenite	biological_process	response to stimulus	1	480	14	28586	0.071428571	0.2111117	0.3561423
GO:1904706	negative regulation of vascular smooth muscle cell proliferation	biological_process	regulation of biological process	1	480	14	28586	0.071428571	0.2111117	0.3561423
GO:2000177	regulation of neural precursor cell proliferation	biological_process	regulation of biological process	1	480	14	28586	0.071428571	0.2111117	0.3561423
GO:0030097	hemopoiesis	biological_process	developmental process	3	480	95	28586	0.031578947	0.2143196	0.3612564
GO:0043280	positive regulation of cysteine-type endopeptidase activity involved in apoptotic process	biological_process	metabolic process	2	480	52	28586	0.038461538	0.2172592	0.3659102
GO:0007286	spermatid development	biological_process	developmental process	3	480	96	28586	0.03125	0.2187008	0.3680355
GO:0003214	cardiac left ventricle morphogenesis	biological_process	developmental process	1	480	15	28586	0.066666667	0.2243648	0.3690756
GO:0006536	glutamate metabolic process	biological_process	metabolic process	1	480	15	28586	0.066666667	0.2243648	0.3690756
GO:0006995	cellular response to nitrogen starvation	biological_process	response to stimulus	1	480	15	28586	0.066666667	0.2243648	0.3690756
GO:0007212	dopamine receptor signaling pathway	biological_process	regulation of biological process	1	480	15	28586	0.066666667	0.2243648	0.3690756
GO:0014883	transition between fast and slow fiber	biological_process	regulation of biological process	1	480	15	28586	0.066666667	0.2243648	0.3690756
GO:0016358	dendrite development	biological_process	developmental process	2	480	53	28586	0.037735849	0.2234456	0.3690756
GO:0030433	ubiquitin-dependent ERAD pathway	biological_process	metabolic process	3	480	97	28586	0.030927835	0.2231003	0.3690756
GO:0030950	establishment or maintenance of actin cytoskeleton polarity	biological_process	cellular process	1	480	15	28586	0.066666667	0.2243648	0.3690756
GO:0034122	negative regulation of toll-like receptor signaling pathway	biological_process	immune system process	1	480	15	28586	0.066666667	0.2243648	0.3690756
GO:0036089	cleavage furrow formation	biological_process	cellular process	1	480	15	28586	0.066666667	0.2243648	0.3690756
GO:0042119	neutrophil activation	biological_process	immune system process	1	480	15	28586	0.066666667	0.2243648	0.3690756
GO:0042532	negative regulation of tyrosine phosphorylation of STAT protein	biological_process	regulation of biological process	1	480	15	28586	0.066666667	0.2243648	0.3690756
GO:0042953	lipoprotein transport	biological_process	localization	1	480	15	28586	0.066666667	0.2243648	0.3690756
GO:0044849	estrous cycle	biological_process	reproduction	1	480	15	28586	0.066666667	0.2243648	0.3690756
GO:0046622	positive regulation of organ growth	biological_process	developmental process	1	480	15	28586	0.066666667	0.2243648	0.3690756
GO:0048488	synaptic vesicle endocytosis	biological_process	localization	2	480	53	28586	0.037735849	0.2234456	0.3690756
GO:0048711	positive regulation of astrocyte differentiation	biological_process	developmental process	1	480	15	28586	0.066666667	0.2243648	0.3690756
GO:0050730	regulation of peptidyl-tyrosine phosphorylation	biological_process	metabolic process	1	480	15	28586	0.066666667	0.2243648	0.3690756
GO:0050847	progesterone receptor signaling pathway	biological_process	regulation of biological process	1	480	15	28586	0.066666667	0.2243648	0.3690756
GO:0051315	attachment of mitotic spindle microtubules to kinetochore	biological_process	localization	1	480	15	28586	0.066666667	0.2243648	0.3690756
GO:0051899	membrane depolarization	biological_process	biological regulation	1	480	15	28586	0.066666667	0.2243648	0.3690756
GO:0071354	cellular response to interleukin-6	biological_process	response to stimulus	1	480	15	28586	0.066666667	0.2243648	0.3690756
GO:0071621	granulocyte chemotaxis	biological_process	immune system process	1	480	15	28586	0.066666667	0.2243648	0.3690756
GO:0097067	cellular response to thyroid hormone stimulus	biological_process	response to stimulus	1	480	15	28586	0.066666667	0.2243648	0.3690756
GO:0099173	postsynapse organization	biological_process	cellular component organization or biogenesis	1	480	15	28586	0.066666667	0.2243648	0.3690756
GO:1901844	regulation of cell communication by electrical coupling involved in cardiac conduction	biological_process	regulation of biological process	1	480	15	28586	0.066666667	0.2243648	0.3690756
GO:1902527	positive regulation of protein monoubiquitination	biological_process	metabolic process	1	480	15	28586	0.066666667	0.2243648	0.3690756
GO:2000543	positive regulation of gastrulation	biological_process	developmental process	1	480	15	28586	0.066666667	0.2243648	0.3690756
GO:0090263	positive regulation of canonical Wnt signaling pathway	biological_process	regulation of biological process	5	480	194	28586	0.025773196	0.2280911	0.3749042
GO:0006342	chromatin silencing	biological_process	regulation of biological process	2	480	54	28586	0.037037037	0.2296453	0.3762509
GO:0010501	RNA secondary structure unwinding	biological_process	metabolic process	2	480	54	28586	0.037037037	0.2296453	0.3762509
GO:0031047	gene silencing by RNA	biological_process	metabolic process	2	480	54	28586	0.037037037	0.2296453	0.3762509
GO:0032482	Rab protein signal transduction	biological_process	regulation of biological process	2	480	54	28586	0.037037037	0.2296453	0.3762509
GO:0002089	lens morphogenesis in camera-type eye	biological_process	developmental process	1	480	16	28586	0.0625	0.2373956	0.3810237
GO:0005513	detection of calcium ion	biological_process	response to stimulus	1	480	16	28586	0.0625	0.2373956	0.3810237
GO:0006122	mitochondrial electron transport, ubiquinol to cytochrome c	biological_process	metabolic process	1	480	16	28586	0.0625	0.2373956	0.3810237
GO:0006610	ribosomal protein import into nucleus	biological_process	localization	1	480	16	28586	0.0625	0.2373956	0.3810237
GO:0007016	cytoskeletal anchoring at plasma membrane	biological_process	localization	1	480	16	28586	0.0625	0.2373956	0.3810237
GO:0014894	response to denervation involved in regulation of muscle adaptation	biological_process	regulation of biological process	1	480	16	28586	0.0625	0.2373956	0.3810237
GO:0030277	maintenance of gastrointestinal epithelium	biological_process	multicellular organismal process	1	480	16	28586	0.0625	0.2373956	0.3810237
GO:0031497	chromatin assembly	biological_process	cellular process	1	480	16	28586	0.0625	0.2373956	0.3810237
GO:0031529	ruffle organization	biological_process	cellular process	1	480	16	28586	0.0625	0.2373956	0.3810237
GO:0032233	positive regulation of actin filament bundle assembly	biological_process	regulation of biological process	1	480	16	28586	0.0625	0.2373956	0.3810237
GO:0032467	positive regulation of cytokinesis	biological_process	regulation of biological process	2	480	55	28586	0.036363636	0.2358562	0.3810237
GO:0032727	positive regulation of interferon-alpha production	biological_process	regulation of biological process	1	480	16	28586	0.0625	0.2373956	0.3810237
GO:0035162	embryonic hemopoiesis	biological_process	developmental process	1	480	16	28586	0.0625	0.2373956	0.3810237
GO:0036302	atrioventricular canal development	biological_process	developmental process	1	480	16	28586	0.0625	0.2373956	0.3810237
GO:0043085	positive regulation of catalytic activity	biological_process	biological regulation	2	480	55	28586	0.036363636	0.2358562	0.3810237
GO:0043403	skeletal muscle tissue regeneration	biological_process	growth	1	480	16	28586	0.0625	0.2373956	0.3810237
GO:0045745	positive regulation of G protein-coupled receptor signaling pathway	biological_process	regulation of biological process	1	480	16	28586	0.0625	0.2373956	0.3810237
GO:0051146	striated muscle cell differentiation	biological_process	developmental process	1	480	16	28586	0.0625	0.2373956	0.3810237
GO:0051402	neuron apoptotic process	biological_process	cellular process	2	480	55	28586	0.036363636	0.2358562	0.3810237
GO:0060020	Bergmann glial cell differentiation	biological_process	developmental process	1	480	16	28586	0.0625	0.2373956	0.3810237
GO:0071363	cellular response to growth factor stimulus	biological_process	response to stimulus	2	480	55	28586	0.036363636	0.2358562	0.3810237
GO:0071470	cellular response to osmotic stress	biological_process	response to stimulus	1	480	16	28586	0.0625	0.2373956	0.3810237
GO:0071481	cellular response to X-ray	biological_process	response to stimulus	1	480	16	28586	0.0625	0.2373956	0.3810237
GO:0071711	basement membrane organization	biological_process	cellular process	1	480	16	28586	0.0625	0.2373956	0.3810237
GO:1901222	regulation of NIK/NF-kappaB signaling	biological_process	regulation of biological process	1	480	16	28586	0.0625	0.2373956	0.3810237
GO:2000146	negative regulation of cell motility	biological_process	regulation of biological process	1	480	16	28586	0.0625	0.2373956	0.3810237
GO:0006936	muscle contraction	biological_process	multicellular organismal process	4	480	148	28586	0.027027027	0.2380148	0.3817183
GO:0007179	transforming growth factor beta receptor signaling pathway	biological_process	regulation of biological process	4	480	149	28586	0.026845638	0.2416332	0.3872181
GO:0010608	posttranscriptional regulation of gene expression	biological_process	metabolic process	2	480	56	28586	0.035714286	0.2420761	0.3873218
GO:0048146	positive regulation of fibroblast proliferation	biological_process	regulation of biological process	2	480	56	28586	0.035714286	0.2420761	0.3873218
GO:0007507	heart development	biological_process	developmental process	8	480	353	28586	0.02266289	0.2439112	0.3899533
GO:0001771	immunological synapse formation	biological_process	immune system process	1	480	17	28586	0.058823529	0.250208	0.3929647
GO:0001817	regulation of cytokine production	biological_process	regulation of biological process	1	480	17	28586	0.058823529	0.250208	0.3929647
GO:0002042	cell migration involved in sprouting angiogenesis	biological_process	developmental process	1	480	17	28586	0.058823529	0.250208	0.3929647
GO:0006165	nucleoside diphosphate phosphorylation	biological_process	metabolic process	1	480	17	28586	0.058823529	0.250208	0.3929647
GO:0006265	DNA topological change	biological_process	metabolic process	1	480	17	28586	0.058823529	0.250208	0.3929647
GO:0010507	negative regulation of autophagy	biological_process	metabolic process	2	480	57	28586	0.035087719	0.248303	0.3929647
GO:0010839	negative regulation of keratinocyte proliferation	biological_process	regulation of biological process	1	480	17	28586	0.058823529	0.250208	0.3929647
GO:0035994	response to muscle stretch	biological_process	response to stimulus	1	480	17	28586	0.058823529	0.250208	0.3929647
GO:0039694	viral RNA genome replication	biological_process	multi-organism process	1	480	17	28586	0.058823529	0.250208	0.3929647
GO:0043434	response to peptide hormone	biological_process	response to stimulus	1	480	17	28586	0.058823529	0.250208	0.3929647
GO:0048557	embryonic digestive tract morphogenesis	biological_process	developmental process	1	480	17	28586	0.058823529	0.250208	0.3929647
GO:0048642	negative regulation of skeletal muscle tissue development	biological_process	developmental process	1	480	17	28586	0.058823529	0.250208	0.3929647
GO:0048820	hair follicle maturation	biological_process	developmental process	1	480	17	28586	0.058823529	0.250208	0.3929647
GO:0050910	detection of mechanical stimulus involved in sensory perception of sound	biological_process	response to stimulus	1	480	17	28586	0.058823529	0.250208	0.3929647
GO:0051292	nuclear pore complex assembly	biological_process	cellular process	1	480	17	28586	0.058823529	0.250208	0.3929647
GO:0051661	maintenance of centrosome location	biological_process	cellular process	1	480	17	28586	0.058823529	0.250208	0.3929647
GO:0055089	fatty acid homeostasis	biological_process	biological regulation	1	480	17	28586	0.058823529	0.250208	0.3929647
GO:0060707	trophoblast giant cell differentiation	biological_process	developmental process	1	480	17	28586	0.058823529	0.250208	0.3929647
GO:0060765	regulation of androgen receptor signaling pathway	biological_process	regulation of biological process	1	480	17	28586	0.058823529	0.250208	0.3929647
GO:0071243	cellular response to arsenic-containing substance	biological_process	response to stimulus	1	480	17	28586	0.058823529	0.250208	0.3929647
GO:0090026	positive regulation of monocyte chemotaxis	biological_process	regulation of biological process	1	480	17	28586	0.058823529	0.250208	0.3929647
GO:1903672	positive regulation of sprouting angiogenesis	biological_process	developmental process	1	480	17	28586	0.058823529	0.250208	0.3929647
GO:2001223	negative regulation of neuron migration	biological_process	developmental process	1	480	17	28586	0.058823529	0.250208	0.3929647
GO:0002407	dendritic cell chemotaxis	biological_process	immune system process	1	480	18	28586	0.055555556	0.2628056	0.4052906
GO:0006361	transcription initiation from RNA polymerase I promoter	biological_process	metabolic process	1	480	18	28586	0.055555556	0.2628056	0.4052906
GO:0006783	heme biosynthetic process	biological_process	metabolic process	1	480	18	28586	0.055555556	0.2628056	0.4052906
GO:0006829	zinc ion transport	biological_process	localization	1	480	18	28586	0.055555556	0.2628056	0.4052906
GO:0007064	mitotic sister chromatid cohesion	biological_process	cellular process	1	480	18	28586	0.055555556	0.2628056	0.4052906
GO:0007229	integrin-mediated signaling pathway	biological_process	regulation of biological process	4	480	154	28586	0.025974026	0.2599042	0.4052906
GO:0010875	positive regulation of cholesterol efflux	biological_process	regulation of biological process	1	480	18	28586	0.055555556	0.2628056	0.4052906
GO:0010972	negative regulation of G2/M transition of mitotic cell cycle	biological_process	negative regulation of biological process	1	480	18	28586	0.055555556	0.2628056	0.4052906
GO:0019217	regulation of fatty acid metabolic process	biological_process	metabolic process	1	480	18	28586	0.055555556	0.2628056	0.4052906
GO:0032469	endoplasmic reticulum calcium ion homeostasis	biological_process	cellular process	1	480	18	28586	0.055555556	0.2628056	0.4052906
GO:0032735	positive regulation of interleukin-12 production	biological_process	regulation of biological process	1	480	18	28586	0.055555556	0.2628056	0.4052906
GO:0040037	negative regulation of fibroblast growth factor receptor signaling pathway	biological_process	regulation of biological process	1	480	18	28586	0.055555556	0.2628056	0.4052906
GO:0045598	regulation of fat cell differentiation	biological_process	regulation of biological process	1	480	18	28586	0.055555556	0.2628056	0.4052906
GO:0045647	negative regulation of erythrocyte differentiation	biological_process	regulation of biological process	1	480	18	28586	0.055555556	0.2628056	0.4052906
GO:0046785	microtubule polymerization	biological_process	cellular component organization or biogenesis	1	480	18	28586	0.055555556	0.2628056	0.4052906
GO:0048490	anterograde synaptic vesicle transport	biological_process	localization	1	480	18	28586	0.055555556	0.2628056	0.4052906
GO:0048701	embryonic cranial skeleton morphogenesis	biological_process	developmental process	2	480	59	28586	0.033898305	0.2607698	0.4052906
GO:0060048	cardiac muscle contraction	biological_process	multicellular organismal process	2	480	59	28586	0.033898305	0.2607698	0.4052906
GO:0071380	cellular response to prostaglandin E stimulus	biological_process	response to stimulus	1	480	18	28586	0.055555556	0.2628056	0.4052906
GO:0090136	epithelial cell-cell adhesion	biological_process	biological adhesion	1	480	18	28586	0.055555556	0.2628056	0.4052906
GO:1903489	positive regulation of lactation	biological_process	developmental process	1	480	18	28586	0.055555556	0.2628056	0.4052906
GO:1990535	neuron projection maintenance	biological_process	cellular process	1	480	18	28586	0.055555556	0.2628056	0.4052906
GO:1990830	cellular response to leukemia inhibitory factor	biological_process	response to stimulus	4	480	154	28586	0.025974026	0.2599042	0.4052906
GO:2001214	positive regulation of vasculogenesis	biological_process	regulation of biological process	1	480	18	28586	0.055555556	0.2628056	0.4052906
GO:0030307	positive regulation of cell growth	biological_process	regulation of biological process	3	480	106	28586	0.028301887	0.2633746	0.4058624
GO:0006915	apoptotic process	biological_process	cellular process	14	480	685	28586	0.020437956	0.2640318	0.4065693
GO:0051726	regulation of cell cycle	biological_process	regulation of biological process	5	480	206	28586	0.024271845	0.265593	0.408666
GO:0022604	regulation of cell morphogenesis	biological_process	developmental process	2	480	60	28586	0.033333333	0.267006	0.4102238
GO:0030953	astral microtubule organization	biological_process	cellular process	2	480	60	28586	0.033333333	0.267006	0.4102238
GO:0003334	keratinocyte development	biological_process	developmental process	1	480	19	28586	0.052631579	0.2751919	0.4174763
GO:0006103	2-oxoglutarate metabolic process	biological_process	cellular process	1	480	19	28586	0.052631579	0.2751919	0.4174763
GO:0006123	mitochondrial electron transport, cytochrome c to oxygen	biological_process	metabolic process	1	480	19	28586	0.052631579	0.2751919	0.4174763
GO:0006363	termination of RNA polymerase I transcription	biological_process	metabolic process	1	480	19	28586	0.052631579	0.2751919	0.4174763
GO:0006892	post-Golgi vesicle-mediated transport	biological_process	localization	1	480	19	28586	0.052631579	0.2751919	0.4174763
GO:0007175	negative regulation of epidermal growth factor-activated receptor activity	biological_process	metabolic process	1	480	19	28586	0.052631579	0.2751919	0.4174763
GO:0010882	regulation of cardiac muscle contraction by calcium ion signaling	biological_process	regulation of biological process	1	480	19	28586	0.052631579	0.2751919	0.4174763
GO:0016578	histone deubiquitination	biological_process	metabolic process	1	480	19	28586	0.052631579	0.2751919	0.4174763
GO:0016584	nucleosome positioning	biological_process	cellular process	1	480	19	28586	0.052631579	0.2751919	0.4174763
GO:0043116	negative regulation of vascular permeability	biological_process	multicellular organismal process	1	480	19	28586	0.052631579	0.2751919	0.4174763
GO:0045109	intermediate filament organization	biological_process	cellular process	1	480	19	28586	0.052631579	0.2751919	0.4174763
GO:0045672	positive regulation of osteoclast differentiation	biological_process	developmental process	1	480	19	28586	0.052631579	0.2751919	0.4174763
GO:0045824	negative regulation of innate immune response	biological_process	regulation of biological process	1	480	19	28586	0.052631579	0.2751919	0.4174763
GO:0046839	phospholipid dephosphorylation	biological_process	metabolic process	1	480	19	28586	0.052631579	0.2751919	0.4174763
GO:0051382	kinetochore assembly	biological_process	cellular component organization or biogenesis	1	480	19	28586	0.052631579	0.2751919	0.4174763
GO:0060009	Sertoli cell development	biological_process	reproductive process	1	480	19	28586	0.052631579	0.2751919	0.4174763
GO:2000147	positive regulation of cell motility	biological_process	regulation of biological process	1	480	19	28586	0.052631579	0.2751919	0.4174763
GO:0042593	glucose homeostasis	biological_process	biological regulation	4	480	159	28586	0.025157233	0.2784321	0.4220792
GO:0045070	positive regulation of viral genome replication	biological_process	regulation of biological process	2	480	62	28586	0.032258065	0.279475	0.4227214
GO:0051894	positive regulation of focal adhesion assembly	biological_process	biological adhesion	2	480	62	28586	0.032258065	0.279475	0.4227214
GO:0090307	mitotic spindle assembly	biological_process	cellular process	2	480	62	28586	0.032258065	0.279475	0.4227214
GO:0001935	endothelial cell proliferation	biological_process	cell proliferation	1	480	20	28586	0.05	0.2873706	0.4274038
GO:0002063	chondrocyte development	biological_process	developmental process	1	480	20	28586	0.05	0.2873706	0.4274038
GO:0006636	unsaturated fatty acid biosynthetic process	biological_process	metabolic process	1	480	20	28586	0.05	0.2873706	0.4274038
GO:0007190	activation of adenylate cyclase activity	biological_process	biological regulation	1	480	20	28586	0.05	0.2873706	0.4274038
GO:0009117	nucleotide metabolic process	biological_process	cellular process	1	480	20	28586	0.05	0.2873706	0.4274038
GO:0010043	response to zinc ion	biological_process	response to stimulus	1	480	20	28586	0.05	0.2873706	0.4274038
GO:0010165	response to X-ray	biological_process	response to stimulus	1	480	20	28586	0.05	0.2873706	0.4274038
GO:0014002	astrocyte development	biological_process	developmental process	1	480	20	28586	0.05	0.2873706	0.4274038
GO:0030239	myofibril assembly	biological_process	developmental process	1	480	20	28586	0.05	0.2873706	0.4274038
GO:0032509	endosome transport via multivesicular body sorting pathway	biological_process	localization	1	480	20	28586	0.05	0.2873706	0.4274038
GO:0033601	positive regulation of mammary gland epithelial cell proliferation	biological_process	developmental process	1	480	20	28586	0.05	0.2873706	0.4274038
GO:0034613	cellular protein localization	biological_process	localization	2	480	63	28586	0.031746032	0.2857043	0.4274038
GO:0036120	cellular response to platelet-derived growth factor stimulus	biological_process	response to stimulus	1	480	20	28586	0.05	0.2873706	0.4274038
GO:0043537	negative regulation of blood vessel endothelial cell migration	biological_process	negative regulation of biological process	1	480	20	28586	0.05	0.2873706	0.4274038
GO:0045787	positive regulation of cell cycle	biological_process	regulation of biological process	2	480	63	28586	0.031746032	0.2857043	0.4274038
GO:0048705	skeletal system morphogenesis	biological_process	developmental process	2	480	63	28586	0.031746032	0.2857043	0.4274038
GO:0050862	positive regulation of T cell receptor signaling pathway	biological_process	regulation of biological process	1	480	20	28586	0.05	0.2873706	0.4274038
GO:0060292	long-term synaptic depression	biological_process	regulation of biological process	1	480	20	28586	0.05	0.2873706	0.4274038
GO:0061045	negative regulation of wound healing	biological_process	regulation of biological process	1	480	20	28586	0.05	0.2873706	0.4274038
GO:0070830	bicellular tight junction assembly	biological_process	cellular process	2	480	63	28586	0.031746032	0.2857043	0.4274038
GO:0071498	cellular response to fluid shear stress	biological_process	response to stimulus	1	480	20	28586	0.05	0.2873706	0.4274038
GO:0072015	glomerular visceral epithelial cell development	biological_process	developmental process	1	480	20	28586	0.05	0.2873706	0.4274038
GO:0072383	plus-end-directed vesicle transport along microtubule	biological_process	localization	1	480	20	28586	0.05	0.2873706	0.4274038
GO:0007565	female pregnancy	biological_process	reproduction	2	480	64	28586	0.03125	0.291928	0.4329244
GO:0031122	cytoplasmic microtubule organization	biological_process	cellular process	2	480	64	28586	0.03125	0.291928	0.4329244
GO:0045184	establishment of protein localization	biological_process	localization	2	480	64	28586	0.03125	0.291928	0.4329244
GO:0071560	cellular response to transforming growth factor beta stimulus	biological_process	response to stimulus	2	480	64	28586	0.03125	0.291928	0.4329244
GO:0003279	cardiac septum development	biological_process	developmental process	1	480	21	28586	0.047619048	0.2993451	0.4357205
GO:0006874	cellular calcium ion homeostasis	biological_process	cellular process	3	480	113	28586	0.026548673	0.2952795	0.4357205
GO:0006970	response to osmotic stress	biological_process	response to stimulus	1	480	21	28586	0.047619048	0.2993451	0.4357205
GO:0008299	isoprenoid biosynthetic process	biological_process	metabolic process	1	480	21	28586	0.047619048	0.2993451	0.4357205
GO:0010259	multicellular organism aging	biological_process	developmental process	1	480	21	28586	0.047619048	0.2993451	0.4357205
GO:0010469	regulation of signaling receptor activity	biological_process	regulation of biological process	6	480	268	28586	0.02238806	0.2959359	0.4357205
GO:0015908	fatty acid transport	biological_process	localization	1	480	21	28586	0.047619048	0.2993451	0.4357205
GO:0016322	neuron remodeling	biological_process	developmental process	1	480	21	28586	0.047619048	0.2993451	0.4357205
GO:0031053	primary miRNA processing	biological_process	negative regulation of biological process	1	480	21	28586	0.047619048	0.2993451	0.4357205
GO:0031333	negative regulation of protein complex assembly	biological_process	regulation of biological process	1	480	21	28586	0.047619048	0.2993451	0.4357205
GO:0032695	negative regulation of interleukin-12 production	biological_process	negative regulation of biological process	1	480	21	28586	0.047619048	0.2993451	0.4357205
GO:0033539	fatty acid beta-oxidation using acyl-CoA dehydrogenase	biological_process	metabolic process	1	480	21	28586	0.047619048	0.2993451	0.4357205
GO:0035050	embryonic heart tube development	biological_process	developmental process	1	480	21	28586	0.047619048	0.2993451	0.4357205
GO:0042311	vasodilation	biological_process	multicellular organismal process	1	480	21	28586	0.047619048	0.2993451	0.4357205
GO:0043065	positive regulation of apoptotic process	biological_process	regulation of biological process	10	480	483	28586	0.020703934	0.2952092	0.4357205
GO:0043149	stress fiber assembly	biological_process	cellular process	1	480	21	28586	0.047619048	0.2993451	0.4357205
GO:0043508	negative regulation of JUN kinase activity	biological_process	metabolic process	1	480	21	28586	0.047619048	0.2993451	0.4357205
GO:0045948	positive regulation of translational initiation	biological_process	metabolic process	1	480	21	28586	0.047619048	0.2993451	0.4357205
GO:0048545	response to steroid hormone	biological_process	response to stimulus	1	480	21	28586	0.047619048	0.2993451	0.4357205
GO:0060322	head development	biological_process	developmental process	1	480	21	28586	0.047619048	0.2993451	0.4357205
GO:0070542	response to fatty acid	biological_process	response to stimulus	1	480	21	28586	0.047619048	0.2993451	0.4357205
GO:0072657	protein localization to membrane	biological_process	localization	1	480	21	28586	0.047619048	0.2993451	0.4357205
GO:0090141	positive regulation of mitochondrial fission	biological_process	developmental process	1	480	21	28586	0.047619048	0.2993451	0.4357205
GO:0120163	negative regulation of cold-induced thermogenesis	biological_process	biological regulation	2	480	65	28586	0.030769231	0.2981446	0.4357205
GO:1900006	positive regulation of dendrite development	biological_process	developmental process	1	480	21	28586	0.047619048	0.2993451	0.4357205
GO:2000353	positive regulation of endothelial cell apoptotic process	biological_process	regulation of biological process	1	480	21	28586	0.047619048	0.2993451	0.4357205
GO:0071456	cellular response to hypoxia	biological_process	response to stimulus	3	480	114	28586	0.026315789	0.299861	0.4361615
GO:0098609	cell-cell adhesion	biological_process	biological adhesion	4	480	165	28586	0.024242424	0.3009268	0.4374011
GO:0007049	cell cycle	biological_process	cellular process	13	480	652	28586	0.01993865	0.3032876	0.4405199
GO:0001502	cartilage condensation	biological_process	multicellular organismal process	1	480	22	28586	0.045454545	0.3111187	0.4465109
GO:0003254	regulation of membrane depolarization	biological_process	regulation of biological process	1	480	22	28586	0.045454545	0.3111187	0.4465109
GO:0007221	positive regulation of transcription of Notch receptor target	biological_process	metabolic process	1	480	22	28586	0.045454545	0.3111187	0.4465109
GO:0009303	rRNA transcription	biological_process	metabolic process	1	480	22	28586	0.045454545	0.3111187	0.4465109
GO:0030500	regulation of bone mineralization	biological_process	regulation of biological process	1	480	22	28586	0.045454545	0.3111187	0.4465109
GO:0031929	TOR signaling	biological_process	regulation of biological process	1	480	22	28586	0.045454545	0.3111187	0.4465109
GO:0032963	collagen metabolic process	biological_process	metabolic process	1	480	22	28586	0.045454545	0.3111187	0.4465109
GO:0035904	aorta development	biological_process	developmental process	1	480	22	28586	0.045454545	0.3111187	0.4465109
GO:0042730	fibrinolysis	biological_process	regulation of biological process	1	480	22	28586	0.045454545	0.3111187	0.4465109
GO:0043123	positive regulation of I-kappaB kinase/NF-kappaB signaling	biological_process	regulation of biological process	5	480	220	28586	0.022727273	0.3108942	0.4465109
GO:0043200	response to amino acid	biological_process	response to stimulus	1	480	22	28586	0.045454545	0.3111187	0.4465109
GO:0045475	locomotor rhythm	biological_process	rhythmic process	1	480	22	28586	0.045454545	0.3111187	0.4465109
GO:0051604	protein maturation	biological_process	metabolic process	1	480	22	28586	0.045454545	0.3111187	0.4465109
GO:0060317	cardiac epithelial to mesenchymal transition	biological_process	developmental process	1	480	22	28586	0.045454545	0.3111187	0.4465109
GO:0060997	dendritic spine morphogenesis	biological_process	developmental process	1	480	22	28586	0.045454545	0.3111187	0.4465109
GO:1902236	negative regulation of endoplasmic reticulum stress-induced intrinsic apoptotic signaling pathway	biological_process	signaling	1	480	22	28586	0.045454545	0.3111187	0.4465109
GO:2000379	positive regulation of reactive oxygen species metabolic process	biological_process	metabolic process	1	480	22	28586	0.045454545	0.3111187	0.4465109
GO:0009887	animal organ morphogenesis	biological_process	developmental process	3	480	117	28586	0.025641026	0.3136247	0.4497923
GO:0001764	neuron migration	biological_process	developmental process	4	480	169	28586	0.023668639	0.316039	0.4529376
GO:0045944	positive regulation of transcription by RNA polymerase II	biological_process	regulation of biological process	32	480	1735	28586	0.018443804	0.316404	0.4531436
GO:0032755	positive regulation of interleukin-6 production	biological_process	regulation of biological process	2	480	68	28586	0.029411765	0.3167364	0.4533027
GO:0001708	cell fate specification	biological_process	developmental process	1	480	23	28586	0.043478261	0.3226949	0.4542027
GO:0001944	vasculature development	biological_process	developmental process	1	480	23	28586	0.043478261	0.3226949	0.4542027
GO:0003007	heart morphogenesis	biological_process	developmental process	2	480	69	28586	0.028985507	0.3229097	0.4542027
GO:0006644	phospholipid metabolic process	biological_process	metabolic process	2	480	69	28586	0.028985507	0.3229097	0.4542027
GO:0006816	calcium ion transport	biological_process	localization	3	480	118	28586	0.025423729	0.3182167	0.4542027
GO:0006882	cellular zinc ion homeostasis	biological_process	cellular process	1	480	23	28586	0.043478261	0.3226949	0.4542027
GO:0007266	Rho protein signal transduction	biological_process	regulation of biological process	3	480	118	28586	0.025423729	0.3182167	0.4542027
GO:0014898	cardiac muscle hypertrophy in response to stress	biological_process	response to stimulus	1	480	23	28586	0.043478261	0.3226949	0.4542027
GO:0014911	positive regulation of smooth muscle cell migration	biological_process	regulation of biological process	1	480	23	28586	0.043478261	0.3226949	0.4542027
GO:0015698	inorganic anion transport	biological_process	localization	1	480	23	28586	0.043478261	0.3226949	0.4542027
GO:0018230	peptidyl-L-cysteine S-palmitoylation	biological_process	metabolic process	1	480	23	28586	0.043478261	0.3226949	0.4542027
GO:0021670	lateral ventricle development	biological_process	developmental process	1	480	23	28586	0.043478261	0.3226949	0.4542027
GO:0021702	cerebellar Purkinje cell differentiation	biological_process	developmental process	1	480	23	28586	0.043478261	0.3226949	0.4542027
GO:0030240	skeletal muscle thin filament assembly	biological_process	cellular process	1	480	23	28586	0.043478261	0.3226949	0.4542027
GO:0032092	positive regulation of protein binding	biological_process	biological regulation	3	480	118	28586	0.025423729	0.3182167	0.4542027
GO:0032332	positive regulation of chondrocyte differentiation	biological_process	biological regulation	1	480	23	28586	0.043478261	0.3226949	0.4542027
GO:0032874	positive regulation of stress-activated MAPK cascade	biological_process	metabolic process	1	480	23	28586	0.043478261	0.3226949	0.4542027
GO:0042310	vasoconstriction	biological_process	multicellular organismal process	1	480	23	28586	0.043478261	0.3226949	0.4542027
GO:0042752	regulation of circadian rhythm	biological_process	regulation of biological process	2	480	69	28586	0.028985507	0.3229097	0.4542027
GO:0043277	apoptotic cell clearance	biological_process	localization	1	480	23	28586	0.043478261	0.3226949	0.4542027
GO:0051639	actin filament network formation	biological_process	cellular process	1	480	23	28586	0.043478261	0.3226949	0.4542027
GO:0060213	positive regulation of nuclear-transcribed mRNA poly(A) tail shortening	biological_process	metabolic process	1	480	23	28586	0.043478261	0.3226949	0.4542027
GO:0060766	negative regulation of androgen receptor signaling pathway	biological_process	regulation of biological process	1	480	23	28586	0.043478261	0.3226949	0.4542027
GO:1903507	negative regulation of nucleic acid-templated transcription	biological_process	metabolic process	1	480	23	28586	0.043478261	0.3226949	0.4542027
GO:1990000	amyloid fibril formation	biological_process	metabolic process	1	480	23	28586	0.043478261	0.3226949	0.4542027
GO:0021987	cerebral cortex development	biological_process	developmental process	3	480	120	28586	0.025	0.3274027	0.4602064
GO:0001756	somitogenesis	biological_process	developmental process	2	480	70	28586	0.028571429	0.3290688	0.4619782
GO:0007035	vacuolar acidification	biological_process	cellular process	1	480	24	28586	0.041666667	0.334077	0.4619782
GO:0007605	sensory perception of sound	biological_process	multicellular organismal process	5	480	226	28586	0.022123894	0.3306407	0.4619782
GO:0008637	apoptotic mitochondrial changes	biological_process	cellular process	1	480	24	28586	0.041666667	0.334077	0.4619782
GO:0010591	regulation of lamellipodium assembly	biological_process	regulation of biological process	1	480	24	28586	0.041666667	0.334077	0.4619782
GO:0010803	regulation of tumor necrosis factor-mediated signaling pathway	biological_process	regulation of biological process	1	480	24	28586	0.041666667	0.334077	0.4619782
GO:0010804	negative regulation of tumor necrosis factor-mediated signaling pathway	biological_process	response to stimulus	1	480	24	28586	0.041666667	0.334077	0.4619782
GO:0010832	negative regulation of myotube differentiation	biological_process	developmental process	1	480	24	28586	0.041666667	0.334077	0.4619782
GO:0014850	response to muscle activity	biological_process	response to stimulus	1	480	24	28586	0.041666667	0.334077	0.4619782
GO:0021983	pituitary gland development	biological_process	developmental process	1	480	24	28586	0.041666667	0.334077	0.4619782
GO:0031589	cell-substrate adhesion	biological_process	biological adhesion	1	480	24	28586	0.041666667	0.334077	0.4619782
GO:0042789	mRNA transcription by RNA polymerase II	biological_process	metabolic process	1	480	24	28586	0.041666667	0.334077	0.4619782
GO:0043248	proteasome assembly	biological_process	cellular process	1	480	24	28586	0.041666667	0.334077	0.4619782
GO:0044319	wound healing, spreading of cells	biological_process	developmental process	1	480	24	28586	0.041666667	0.334077	0.4619782
GO:0044539	long-chain fatty acid import	biological_process	localization	1	480	24	28586	0.041666667	0.334077	0.4619782
GO:0050718	positive regulation of interleukin-1 beta secretion	biological_process	regulation of biological process	1	480	24	28586	0.041666667	0.334077	0.4619782
GO:0051683	establishment of Golgi localization	biological_process	localization	1	480	24	28586	0.041666667	0.334077	0.4619782
GO:0071385	cellular response to glucocorticoid stimulus	biological_process	response to stimulus	1	480	24	28586	0.041666667	0.334077	0.4619782
GO:0090303	positive regulation of wound healing	biological_process	regulation of biological process	1	480	24	28586	0.041666667	0.334077	0.4619782
GO:0097320	plasma membrane tubulation	biological_process	cellular process	1	480	24	28586	0.041666667	0.334077	0.4619782
GO:0099175	regulation of postsynapse organization	biological_process	regulation of biological process	1	480	24	28586	0.041666667	0.334077	0.4619782
GO:1904837	beta-catenin-TCF complex assembly	biological_process	cellular process	1	480	24	28586	0.041666667	0.334077	0.4619782
GO:1990403	embryonic brain development	biological_process	developmental process	1	480	24	28586	0.041666667	0.334077	0.4619782
GO:2000649	regulation of sodium ion transmembrane transporter activity	biological_process	regulation of biological process	1	480	24	28586	0.041666667	0.334077	0.4619782
GO:0008033	tRNA processing	biological_process	metabolic process	2	480	71	28586	0.028169014	0.3352124	0.4629231
GO:0051898	negative regulation of protein kinase B signaling	biological_process	regulation of biological process	2	480	71	28586	0.028169014	0.3352124	0.4629231
GO:0006811	ion transport	biological_process	localization	8	480	391	28586	0.020460358	0.3358258	0.4634577
GO:0033138	positive regulation of peptidyl-serine phosphorylation	biological_process	metabolic process	3	480	122	28586	0.024590164	0.336587	0.4641954
GO:0000188	inactivation of MAPK activity	biological_process	cellular process	1	480	25	28586	0.04	0.3452682	0.4676649
GO:0000226	microtubule cytoskeleton organization	biological_process	cellular process	5	480	229	28586	0.021834061	0.3405607	0.4676649
GO:0002437	inflammatory response to antigenic stimulus	biological_process	immune system process	1	480	25	28586	0.04	0.3452682	0.4676649
GO:0003222	ventricular trabecula myocardium morphogenesis	biological_process	developmental process	1	480	25	28586	0.04	0.3452682	0.4676649
GO:0006801	superoxide metabolic process	biological_process	metabolic process	1	480	25	28586	0.04	0.3452682	0.4676649
GO:0006953	acute-phase response	biological_process	response to stimulus	1	480	25	28586	0.04	0.3452682	0.4676649
GO:0007585	respiratory gaseous exchange	biological_process	multicellular organismal process	1	480	25	28586	0.04	0.3452682	0.4676649
GO:0010458	exit from mitosis	biological_process	cellular process	1	480	25	28586	0.04	0.3452682	0.4676649
GO:0010592	positive regulation of lamellipodium assembly	biological_process	regulation of biological process	1	480	25	28586	0.04	0.3452682	0.4676649
GO:0010824	regulation of centrosome duplication	biological_process	regulation of biological process	1	480	25	28586	0.04	0.3452682	0.4676649
GO:0016226	iron-sulfur cluster assembly	biological_process	metabolic process	1	480	25	28586	0.04	0.3452682	0.4676649
GO:0031065	positive regulation of histone deacetylation	biological_process	metabolic process	1	480	25	28586	0.04	0.3452682	0.4676649
GO:0032733	positive regulation of interleukin-10 production	biological_process	regulation of biological process	1	480	25	28586	0.04	0.3452682	0.4676649
GO:0032967	positive regulation of collagen biosynthetic process	biological_process	biological regulation	1	480	25	28586	0.04	0.3452682	0.4676649
GO:0035235	ionotropic glutamate receptor signaling pathway	biological_process	regulation of biological process	1	480	25	28586	0.04	0.3452682	0.4676649
GO:0040015	negative regulation of multicellular organism growth	biological_process	developmental process	1	480	25	28586	0.04	0.3452682	0.4676649
GO:0044387	negative regulation of protein kinase activity by regulation of protein phosphorylation	biological_process	metabolic process	1	480	25	28586	0.04	0.3452682	0.4676649
GO:0046628	positive regulation of insulin receptor signaling pathway	biological_process	regulation of biological process	1	480	25	28586	0.04	0.3452682	0.4676649
GO:0048596	embryonic camera-type eye morphogenesis	biological_process	developmental process	1	480	25	28586	0.04	0.3452682	0.4676649
GO:0050860	negative regulation of T cell receptor signaling pathway	biological_process	regulation of biological process	1	480	25	28586	0.04	0.3452682	0.4676649
GO:0051764	actin crosslink formation	biological_process	cellular component organization or biogenesis	1	480	25	28586	0.04	0.3452682	0.4676649
GO:0060716	labyrinthine layer blood vessel development	biological_process	reproduction	1	480	25	28586	0.04	0.3452682	0.4676649
GO:0072089	stem cell proliferation	biological_process	cell proliferation	1	480	25	28586	0.04	0.3452682	0.4676649
GO:0097190	apoptotic signaling pathway	biological_process	regulation of biological process	2	480	72	28586	0.027777778	0.3413393	0.4676649
GO:1901380	negative regulation of potassium ion transmembrane transport	biological_process	regulation of biological process	1	480	25	28586	0.04	0.3452682	0.4676649
GO:1990869	cellular response to chemokine	biological_process	response to stimulus	1	480	25	28586	0.04	0.3452682	0.4676649
GO:2000773	negative regulation of cellular senescence	biological_process	developmental process	1	480	25	28586	0.04	0.3452682	0.4676649
GO:0009611	response to wounding	biological_process	response to stimulus	2	480	73	28586	0.02739726	0.3474483	0.4703068
GO:0045652	regulation of megakaryocyte differentiation	biological_process	developmental process	2	480	74	28586	0.027027027	0.3535384	0.4782342
GO:0006337	nucleosome disassembly	biological_process	cellular process	1	480	26	28586	0.038461538	0.3562717	0.4787693
GO:0006491	N-glycan processing	biological_process	cellular process	1	480	26	28586	0.038461538	0.3562717	0.4787693
GO:0032688	negative regulation of interferon-beta production	biological_process	regulation of biological process	1	480	26	28586	0.038461538	0.3562717	0.4787693
GO:0034497	protein localization to phagophore assembly site	biological_process	localization	1	480	26	28586	0.038461538	0.3562717	0.4787693
GO:0035855	megakaryocyte development	biological_process	developmental process	1	480	26	28586	0.038461538	0.3562717	0.4787693
GO:0048387	negative regulation of retinoic acid receptor signaling pathway	biological_process	regulation of biological process	1	480	26	28586	0.038461538	0.3562717	0.4787693
GO:1900153	positive regulation of nuclear-transcribed mRNA catabolic process, deadenylation-dependent decay	biological_process	metabolic process	1	480	26	28586	0.038461538	0.3562717	0.4787693
GO:1904646	cellular response to amyloid-beta	biological_process	response to stimulus	1	480	26	28586	0.038461538	0.3562717	0.4787693
GO:2000059	negative regulation of ubiquitin-dependent protein catabolic process	biological_process	metabolic process	1	480	26	28586	0.038461538	0.3562717	0.4787693
GO:2000637	positive regulation of gene silencing by miRNA	biological_process	metabolic process	1	480	26	28586	0.038461538	0.3562717	0.4787693
GO:0006508	proteolysis	biological_process	metabolic process	10	480	512	28586	0.01953125	0.3587302	0.481757
GO:0043124	negative regulation of I-kappaB kinase/NF-kappaB signaling	biological_process	regulation of biological process	2	480	75	28586	0.026666667	0.3596084	0.4823039
GO:0060041	retina development in camera-type eye	biological_process	developmental process	2	480	75	28586	0.026666667	0.3596084	0.4823039
GO:0001916	positive regulation of T cell mediated cytotoxicity	biological_process	regulation of biological process	1	480	27	28586	0.037037037	0.3670907	0.488183
GO:0007413	axonal fasciculation	biological_process	developmental process	1	480	27	28586	0.037037037	0.3670907	0.488183
GO:0032516	positive regulation of phosphoprotein phosphatase activity	biological_process	metabolic process	1	480	27	28586	0.037037037	0.3670907	0.488183
GO:0034113	heterotypic cell-cell adhesion	biological_process	biological adhesion	1	480	27	28586	0.037037037	0.3670907	0.488183
GO:0045724	positive regulation of cilium assembly	biological_process	regulation of biological process	1	480	27	28586	0.037037037	0.3670907	0.488183
GO:0046928	regulation of neurotransmitter secretion	biological_process	regulation of biological process	1	480	27	28586	0.037037037	0.3670907	0.488183
GO:0048255	mRNA stabilization	biological_process	metabolic process	1	480	27	28586	0.037037037	0.3670907	0.488183
GO:0048333	mesodermal cell differentiation	biological_process	developmental process	1	480	27	28586	0.037037037	0.3670907	0.488183
GO:0050804	modulation of chemical synaptic transmission	biological_process	regulation of biological process	2	480	76	28586	0.026315789	0.3656572	0.488183
GO:0051000	positive regulation of nitric-oxide synthase activity	biological_process	metabolic process	1	480	27	28586	0.037037037	0.3670907	0.488183
GO:0055117	regulation of cardiac muscle contraction	biological_process	regulation of biological process	1	480	27	28586	0.037037037	0.3670907	0.488183
GO:0060216	definitive hemopoiesis	biological_process	developmental process	1	480	27	28586	0.037037037	0.3670907	0.488183
GO:1904754	positive regulation of vascular associated smooth muscle cell migration	biological_process	regulation of biological process	1	480	27	28586	0.037037037	0.3670907	0.488183
GO:0007417	central nervous system development	biological_process	developmental process	3	480	129	28586	0.023255814	0.3686467	0.4899341
GO:0051496	positive regulation of stress fiber assembly	biological_process	regulation of biological process	2	480	77	28586	0.025974026	0.371684	0.4936503
GO:0000956	nuclear-transcribed mRNA catabolic process	biological_process	metabolic process	1	480	28	28586	0.035714286	0.3777282	0.4962527
GO:0001556	oocyte maturation	biological_process	reproduction	1	480	28	28586	0.035714286	0.3777282	0.4962527
GO:0001932	regulation of protein phosphorylation	biological_process	metabolic process	2	480	78	28586	0.025641026	0.3776877	0.4962527
GO:0010506	regulation of autophagy	biological_process	cellular process	2	480	78	28586	0.025641026	0.3776877	0.4962527
GO:0016050	vesicle organization	biological_process	cellular component organization or biogenesis	1	480	28	28586	0.035714286	0.3777282	0.4962527
GO:0030183	B cell differentiation	biological_process	immune system process	3	480	131	28586	0.022900763	0.3777627	0.4962527
GO:0031018	endocrine pancreas development	biological_process	developmental process	1	480	28	28586	0.035714286	0.3777282	0.4962527
GO:0032502	developmental process	biological_process	developmental process	1	480	28	28586	0.035714286	0.3777282	0.4962527
GO:0042098	T cell proliferation	biological_process	cell proliferation	1	480	28	28586	0.035714286	0.3777282	0.4962527
GO:0042572	retinol metabolic process	biological_process	metabolic process	1	480	28	28586	0.035714286	0.3777282	0.4962527
GO:0045582	positive regulation of T cell differentiation	biological_process	immune system process	1	480	28	28586	0.035714286	0.3777282	0.4962527
GO:0045667	regulation of osteoblast differentiation	biological_process	developmental process	1	480	28	28586	0.035714286	0.3777282	0.4962527
GO:0045671	negative regulation of osteoclast differentiation	biological_process	developmental process	1	480	28	28586	0.035714286	0.3777282	0.4962527
GO:0051568	histone H3-K4 methylation	biological_process	metabolic process	1	480	28	28586	0.035714286	0.3777282	0.4962527
GO:0055114	oxidation-reduction process	biological_process	metabolic process	12	480	634	28586	0.018927445	0.3776616	0.4962527
GO:0071542	dopaminergic neuron differentiation	biological_process	developmental process	1	480	28	28586	0.035714286	0.3777282	0.4962527
GO:2000179	positive regulation of neural precursor cell proliferation	biological_process	regulation of biological process	1	480	28	28586	0.035714286	0.3777282	0.4962527
GO:0006325	chromatin organization	biological_process	cellular process	5	480	241	28586	0.020746888	0.3803898	0.4993835
GO:0001570	vasculogenesis	biological_process	developmental process	2	480	79	28586	0.025316456	0.3836673	0.5023981
GO:0016197	endosomal transport	biological_process	localization	2	480	79	28586	0.025316456	0.3836673	0.5023981
GO:0043406	positive regulation of MAP kinase activity	biological_process	metabolic process	2	480	79	28586	0.025316456	0.3836673	0.5023981
GO:0051216	cartilage development	biological_process	developmental process	2	480	79	28586	0.025316456	0.3836673	0.5023981
GO:0001825	blastocyst formation	biological_process	developmental process	1	480	29	28586	0.034482759	0.3881873	0.503488
GO:0002755	MyD88-dependent toll-like receptor signaling pathway	biological_process	regulation of biological process	1	480	29	28586	0.034482759	0.3881873	0.503488
GO:0006754	ATP biosynthetic process	biological_process	cellular process	1	480	29	28586	0.034482759	0.3881873	0.503488
GO:0006913	nucleocytoplasmic transport	biological_process	localization	1	480	29	28586	0.034482759	0.3881873	0.503488
GO:0007005	mitochondrion organization	biological_process	cellular process	3	480	133	28586	0.022556391	0.386851	0.503488
GO:0008015	blood circulation	biological_process	multicellular organismal process	1	480	29	28586	0.034482759	0.3881873	0.503488
GO:0017156	calcium ion regulated exocytosis	biological_process	localization	1	480	29	28586	0.034482759	0.3881873	0.503488
GO:0030101	natural killer cell activation	biological_process	immune system process	1	480	29	28586	0.034482759	0.3881873	0.503488
GO:0043044	ATP-dependent chromatin remodeling	biological_process	cellular process	1	480	29	28586	0.034482759	0.3881873	0.503488
GO:0046597	negative regulation of viral entry into host cell	biological_process	regulation of biological process	1	480	29	28586	0.034482759	0.3881873	0.503488
GO:0050832	defense response to fungus	biological_process	response to stimulus	1	480	29	28586	0.034482759	0.3881873	0.503488
GO:0051276	chromosome organization	biological_process	cellular process	1	480	29	28586	0.034482759	0.3881873	0.503488
GO:0071318	cellular response to ATP	biological_process	response to stimulus	1	480	29	28586	0.034482759	0.3881873	0.503488
GO:0098656	anion transmembrane transport	biological_process	localization	1	480	29	28586	0.034482759	0.3881873	0.503488
GO:1900273	positive regulation of long-term synaptic potentiation	biological_process	regulation of biological process	1	480	29	28586	0.034482759	0.3881873	0.503488
GO:0007059	chromosome segregation	biological_process	cellular process	3	480	134	28586	0.02238806	0.3913834	0.5073122
GO:0006888	ER to Golgi vesicle-mediated transport	biological_process	localization	4	480	189	28586	0.021164021	0.3920349	0.5078352
GO:0001954	positive regulation of cell-matrix adhesion	biological_process	biological adhesion	1	480	30	28586	0.033333333	0.3984709	0.5100428
GO:0006637	acyl-CoA metabolic process	biological_process	metabolic process	1	480	30	28586	0.033333333	0.3984709	0.5100428
GO:0006904	vesicle docking involved in exocytosis	biological_process	localization	1	480	30	28586	0.033333333	0.3984709	0.5100428
GO:0010765	positive regulation of sodium ion transport	biological_process	regulation of biological process	1	480	30	28586	0.033333333	0.3984709	0.5100428
GO:0016973	poly(A)+ mRNA export from nucleus	biological_process	metabolic process	1	480	30	28586	0.033333333	0.3984709	0.5100428
GO:0021554	optic nerve development	biological_process	developmental process	1	480	30	28586	0.033333333	0.3984709	0.5100428
GO:0031214	biomineral tissue development	biological_process	developmental process	1	480	30	28586	0.033333333	0.3984709	0.5100428
GO:0042692	muscle cell differentiation	biological_process	developmental process	1	480	30	28586	0.033333333	0.3984709	0.5100428
GO:0045618	positive regulation of keratinocyte differentiation	biological_process	developmental process	1	480	30	28586	0.033333333	0.3984709	0.5100428
GO:0048844	artery morphogenesis	biological_process	developmental process	1	480	30	28586	0.033333333	0.3984709	0.5100428
GO:0060306	regulation of membrane repolarization	biological_process	regulation of biological process	1	480	30	28586	0.033333333	0.3984709	0.5100428
GO:0070301	cellular response to hydrogen peroxide	biological_process	cellular process	2	480	81	28586	0.024691358	0.3955512	0.5100428
GO:0071880	adenylate cyclase-activating adrenergic receptor signaling pathway	biological_process	regulation of biological process	1	480	30	28586	0.033333333	0.3984709	0.5100428
GO:0090305	nucleic acid phosphodiester bond hydrolysis	biological_process	metabolic process	2	480	81	28586	0.024691358	0.3955512	0.5100428
GO:0090398	cellular senescence	biological_process	developmental process	1	480	30	28586	0.033333333	0.3984709	0.5100428
GO:1903204	negative regulation of oxidative stress-induced neuron death	biological_process	negative regulation of biological process	1	480	30	28586	0.033333333	0.3984709	0.5100428
GO:2000300	regulation of synaptic vesicle exocytosis	biological_process	regulation of biological process	2	480	81	28586	0.024691358	0.3955512	0.5100428
GO:2000352	negative regulation of endothelial cell apoptotic process	biological_process	negative regulation of biological process	1	480	30	28586	0.033333333	0.3984709	0.5100428
GO:2001224	positive regulation of neuron migration	biological_process	developmental process	1	480	30	28586	0.033333333	0.3984709	0.5100428
GO:0007612	learning	biological_process	behavior	2	480	83	28586	0.024096386	0.4073288	0.5200598
GO:0009314	response to radiation	biological_process	response to stimulus	1	480	31	28586	0.032258065	0.4085821	0.5200598
GO:0017157	regulation of exocytosis	biological_process	regulation of biological process	1	480	31	28586	0.032258065	0.4085821	0.5200598
GO:0042594	response to starvation	biological_process	response to stimulus	1	480	31	28586	0.032258065	0.4085821	0.5200598
GO:0045907	positive regulation of vasoconstriction	biological_process	regulation of biological process	1	480	31	28586	0.032258065	0.4085821	0.5200598
GO:0046718	viral entry into host cell	biological_process	multi-organism process	1	480	31	28586	0.032258065	0.4085821	0.5200598
GO:0050482	arachidonic acid secretion	biological_process	localization	1	480	31	28586	0.032258065	0.4085821	0.5200598
GO:0061337	cardiac conduction	biological_process	signaling	1	480	31	28586	0.032258065	0.4085821	0.5200598
GO:1902042	negative regulation of extrinsic apoptotic signaling pathway via death domain receptors	biological_process	regulation of biological process	1	480	31	28586	0.032258065	0.4085821	0.5200598
GO:0042742	defense response to bacterium	biological_process	response to stimulus	3	480	138	28586	0.02173913	0.4094238	0.5204841
GO:0071356	cellular response to tumor necrosis factor	biological_process	cellular process	3	480	138	28586	0.02173913	0.4094238	0.5204841
GO:0007094	mitotic spindle assembly checkpoint	biological_process	regulation of biological process	1	480	32	28586	0.03125	0.4185236	0.5284441
GO:0016601	Rac protein signal transduction	biological_process	regulation of biological process	1	480	32	28586	0.03125	0.4185236	0.5284441
GO:0032515	negative regulation of phosphoprotein phosphatase activity	biological_process	metabolic process	1	480	32	28586	0.03125	0.4185236	0.5284441
GO:0033077	T cell differentiation in thymus	biological_process	developmental process	1	480	32	28586	0.03125	0.4185236	0.5284441
GO:0042769	DNA damage response, detection of DNA damage	biological_process	response to stimulus	1	480	32	28586	0.03125	0.4185236	0.5284441
GO:0045638	negative regulation of myeloid cell differentiation	biological_process	developmental process	1	480	32	28586	0.03125	0.4185236	0.5284441
GO:0046677	response to antibiotic	biological_process	response to stimulus	1	480	32	28586	0.03125	0.4185236	0.5284441
GO:0046847	filopodium assembly	biological_process	cellular process	1	480	32	28586	0.03125	0.4185236	0.5284441
GO:0050715	positive regulation of cytokine secretion	biological_process	regulation of biological process	1	480	32	28586	0.03125	0.4185236	0.5284441
GO:0061003	positive regulation of dendritic spine morphogenesis	biological_process	developmental process	1	480	32	28586	0.03125	0.4185236	0.5284441
GO:1904707	positive regulation of vascular smooth muscle cell proliferation	biological_process	regulation of biological process	1	480	32	28586	0.03125	0.4185236	0.5284441
GO:0032956	regulation of actin cytoskeleton organization	biological_process	regulation of biological process	2	480	85	28586	0.023529412	0.4189942	0.5287123
GO:0006520	cellular amino acid metabolic process	biological_process	metabolic process	1	480	33	28586	0.03030303	0.4282984	0.5345248
GO:0006893	Golgi to plasma membrane transport	biological_process	localization	1	480	33	28586	0.03030303	0.4282984	0.5345248
GO:0007051	spindle organization	biological_process	cellular component organization or biogenesis	1	480	33	28586	0.03030303	0.4282984	0.5345248
GO:0007369	gastrulation	biological_process	developmental process	1	480	33	28586	0.03030303	0.4282984	0.5345248
GO:0010800	positive regulation of peptidyl-threonine phosphorylation	biological_process	metabolic process	1	480	33	28586	0.03030303	0.4282984	0.5345248
GO:0016126	sterol biosynthetic process	biological_process	metabolic process	1	480	33	28586	0.03030303	0.4282984	0.5345248
GO:0016339	calcium-dependent cell-cell adhesion via plasma membrane cell adhesion molecules	biological_process	biological adhesion	1	480	33	28586	0.03030303	0.4282984	0.5345248
GO:0019882	antigen processing and presentation	biological_process	immune system process	1	480	33	28586	0.03030303	0.4282984	0.5345248
GO:0019915	lipid storage	biological_process	biological regulation	1	480	33	28586	0.03030303	0.4282984	0.5345248
GO:0030512	negative regulation of transforming growth factor beta receptor signaling pathway	biological_process	regulation of biological process	2	480	86	28586	0.023255814	0.424783	0.5345248
GO:0033962	cytoplasmic mRNA processing body assembly	biological_process	cellular process	1	480	33	28586	0.03030303	0.4282984	0.5345248
GO:0044331	cell-cell adhesion mediated by cadherin	biological_process	biological adhesion	1	480	33	28586	0.03030303	0.4282984	0.5345248
GO:0045429	positive regulation of nitric oxide biosynthetic process	biological_process	metabolic process	1	480	33	28586	0.03030303	0.4282984	0.5345248
GO:0045765	regulation of angiogenesis	biological_process	developmental process	1	480	33	28586	0.03030303	0.4282984	0.5345248
GO:0046513	ceramide biosynthetic process	biological_process	metabolic process	1	480	33	28586	0.03030303	0.4282984	0.5345248
GO:0048565	digestive tract development	biological_process	developmental process	1	480	33	28586	0.03030303	0.4282984	0.5345248
GO:0051591	response to cAMP	biological_process	response to stimulus	1	480	33	28586	0.03030303	0.4282984	0.5345248
GO:0070372	regulation of ERK1 and ERK2 cascade	biological_process	metabolic process	1	480	33	28586	0.03030303	0.4282984	0.5345248
GO:0071260	cellular response to mechanical stimulus	biological_process	response to stimulus	2	480	87	28586	0.022988506	0.4305416	0.5369971
GO:0001975	response to amphetamine	biological_process	response to stimulus	1	480	34	28586	0.029411765	0.4379092	0.5415689
GO:0002931	response to ischemia	biological_process	response to stimulus	1	480	34	28586	0.029411765	0.4379092	0.5415689
GO:0006509	membrane protein ectodomain proteolysis	biological_process	metabolic process	1	480	34	28586	0.029411765	0.4379092	0.5415689
GO:0006656	phosphatidylcholine biosynthetic process	biological_process	metabolic process	1	480	34	28586	0.029411765	0.4379092	0.5415689
GO:0006796	phosphate-containing compound metabolic process	biological_process	metabolic process	1	480	34	28586	0.029411765	0.4379092	0.5415689
GO:0030031	cell projection assembly	biological_process	cellular process	1	480	34	28586	0.029411765	0.4379092	0.5415689
GO:0048870	cell motility	biological_process	locomotion	1	480	34	28586	0.029411765	0.4379092	0.5415689
GO:0051443	positive regulation of ubiquitin-protein transferase activity	biological_process	metabolic process	1	480	34	28586	0.029411765	0.4379092	0.5415689
GO:0051493	regulation of cytoskeleton organization	biological_process	regulation of biological process	1	480	34	28586	0.029411765	0.4379092	0.5415689
GO:0051607	defense response to virus	biological_process	immune system process	5	480	258	28586	0.019379845	0.4365945	0.5415689
GO:0055003	cardiac myofibril assembly	biological_process	multicellular organismal process	1	480	34	28586	0.029411765	0.4379092	0.5415689
GO:0055074	calcium ion homeostasis	biological_process	biological regulation	1	480	34	28586	0.029411765	0.4379092	0.5415689
GO:0060395	SMAD protein signal transduction	biological_process	regulation of biological process	2	480	88	28586	0.022727273	0.4362696	0.5415689
GO:0090050	positive regulation of cell migration involved in sprouting angiogenesis	biological_process	developmental process	1	480	34	28586	0.029411765	0.4379092	0.5415689
GO:0007187	G protein-coupled receptor signaling pathway, coupled to cyclic nucleotide second messenger	biological_process	response to stimulus	1	480	35	28586	0.028571429	0.4473587	0.5486223
GO:0009880	embryonic pattern specification	biological_process	developmental process	1	480	35	28586	0.028571429	0.4473587	0.5486223
GO:0030520	intracellular estrogen receptor signaling pathway	biological_process	regulation of biological process	1	480	35	28586	0.028571429	0.4473587	0.5486223
GO:0031290	retinal ganglion cell axon guidance	biological_process	developmental process	1	480	35	28586	0.028571429	0.4473587	0.5486223
GO:0035024	negative regulation of Rho protein signal transduction	biological_process	regulation of biological process	1	480	35	28586	0.028571429	0.4473587	0.5486223
GO:0042632	cholesterol homeostasis	biological_process	biological regulation	2	480	90	28586	0.022222222	0.4476308	0.5486223
GO:0043393	regulation of protein binding	biological_process	biological regulation	1	480	35	28586	0.028571429	0.4473587	0.5486223
GO:0045089	positive regulation of innate immune response	biological_process	regulation of biological process	1	480	35	28586	0.028571429	0.4473587	0.5486223
GO:0045860	positive regulation of protein kinase activity	biological_process	metabolic process	2	480	90	28586	0.022222222	0.4476308	0.5486223
GO:0046676	negative regulation of insulin secretion	biological_process	regulation of biological process	1	480	35	28586	0.028571429	0.4473587	0.5486223
GO:0048814	regulation of dendrite morphogenesis	biological_process	developmental process	1	480	35	28586	0.028571429	0.4473587	0.5486223
GO:0050709	negative regulation of protein secretion	biological_process	regulation of biological process	1	480	35	28586	0.028571429	0.4473587	0.5486223
GO:0055008	cardiac muscle tissue morphogenesis	biological_process	developmental process	1	480	35	28586	0.028571429	0.4473587	0.5486223
GO:0071897	DNA biosynthetic process	biological_process	metabolic process	1	480	35	28586	0.028571429	0.4473587	0.5486223
GO:1901223	negative regulation of NIK/NF-kappaB signaling	biological_process	regulation of biological process	1	480	35	28586	0.028571429	0.4473587	0.5486223
GO:0002376	immune system process	biological_process	immune system process	4	480	205	28586	0.019512195	0.4520034	0.5536501
GO:0007166	cell surface receptor signaling pathway	biological_process	regulation of biological process	5	480	263	28586	0.019011407	0.4529392	0.5541987
GO:0043154	negative regulation of cysteine-type endopeptidase activity involved in apoptotic process	biological_process	metabolic process	2	480	91	28586	0.021978022	0.4532631	0.5541987
GO:0060326	cell chemotaxis	biological_process	locomotion	2	480	91	28586	0.021978022	0.4532631	0.5541987
GO:0007018	microtubule-based movement	biological_process	cellular process	3	480	148	28586	0.02027027	0.4537387	0.5544492
GO:0005975	carbohydrate metabolic process	biological_process	metabolic process	4	480	206	28586	0.019417476	0.4556947	0.5556854
GO:0006911	phagocytosis, engulfment	biological_process	localization	1	480	36	28586	0.027777778	0.4566497	0.5556854
GO:0009060	aerobic respiration	biological_process	metabolic process	1	480	36	28586	0.027777778	0.4566497	0.5556854
GO:0030837	negative regulation of actin filament polymerization	biological_process	regulation of biological process	1	480	36	28586	0.027777778	0.4566497	0.5556854
GO:0043011	myeloid dendritic cell differentiation	biological_process	developmental process	1	480	36	28586	0.027777778	0.4566497	0.5556854
GO:0048268	clathrin coat assembly	biological_process	cellular process	1	480	36	28586	0.027777778	0.4566497	0.5556854
GO:0051928	positive regulation of calcium ion transport	biological_process	regulation of biological process	1	480	36	28586	0.027777778	0.4566497	0.5556854
GO:0001933	negative regulation of protein phosphorylation	biological_process	metabolic process	2	480	92	28586	0.02173913	0.4588624	0.5580464
GO:0000060	protein import into nucleus, translocation	biological_process	localization	1	480	37	28586	0.027027027	0.4657849	0.5614641
GO:0001938	positive regulation of endothelial cell proliferation	biological_process	regulation of biological process	2	480	93	28586	0.021505376	0.4644282	0.5614641
GO:0001974	blood vessel remodeling	biological_process	multicellular organismal process	1	480	37	28586	0.027027027	0.4657849	0.5614641
GO:0006099	tricarboxylic acid cycle	biological_process	metabolic process	1	480	37	28586	0.027027027	0.4657849	0.5614641
GO:0006302	double-strand break repair	biological_process	metabolic process	2	480	93	28586	0.021505376	0.4644282	0.5614641
GO:0014823	response to activity	biological_process	response to stimulus	1	480	37	28586	0.027027027	0.4657849	0.5614641
GO:0030049	muscle filament sliding	biological_process	multicellular organismal process	1	480	37	28586	0.027027027	0.4657849	0.5614641
GO:0032418	lysosome localization	biological_process	localization	1	480	37	28586	0.027027027	0.4657849	0.5614641
GO:0042771	intrinsic apoptotic signaling pathway in response to DNA damage by p53 class mediator	biological_process	regulation of biological process	1	480	37	28586	0.027027027	0.4657849	0.5614641
GO:0043542	endothelial cell migration	biological_process	locomotion	1	480	37	28586	0.027027027	0.4657849	0.5614641
GO:0045216	cell-cell junction organization	biological_process	cellular component organization or biogenesis	1	480	37	28586	0.027027027	0.4657849	0.5614641
GO:0045648	positive regulation of erythrocyte differentiation	biological_process	developmental process	1	480	37	28586	0.027027027	0.4657849	0.5614641
GO:0045746	negative regulation of Notch signaling pathway	biological_process	regulation of biological process	1	480	37	28586	0.027027027	0.4657849	0.5614641
GO:0071392	cellular response to estradiol stimulus	biological_process	response to stimulus	1	480	37	28586	0.027027027	0.4657849	0.5614641
GO:0090190	positive regulation of branching involved in ureteric bud morphogenesis	biological_process	developmental process	1	480	37	28586	0.027027027	0.4657849	0.5614641
GO:0007596	blood coagulation	biological_process	response to stimulus	3	480	151	28586	0.01986755	0.4667689	0.5619887
GO:0010468	regulation of gene expression	biological_process	metabolic process	4	480	209	28586	0.019138756	0.4667179	0.5619887
GO:0007173	epidermal growth factor receptor signaling pathway	biological_process	regulation of biological process	2	480	94	28586	0.021276596	0.4699602	0.5651665
GO:0034599	cellular response to oxidative stress	biological_process	response to stimulus	2	480	94	28586	0.021276596	0.4699602	0.5651665
GO:0002088	lens development in camera-type eye	biological_process	developmental process	1	480	38	28586	0.026315789	0.4747667	0.5657975
GO:0003382	epithelial cell morphogenesis	biological_process	developmental process	1	480	38	28586	0.026315789	0.4747667	0.5657975
GO:0006897	endocytosis	biological_process	localization	5	480	269	28586	0.018587361	0.4723804	0.5657975
GO:0007043	cell-cell junction assembly	biological_process	cellular process	1	480	38	28586	0.026315789	0.4747667	0.5657975
GO:0007599	hemostasis	biological_process	biological regulation	1	480	38	28586	0.026315789	0.4747667	0.5657975
GO:0010719	negative regulation of epithelial to mesenchymal transition	biological_process	developmental process	1	480	38	28586	0.026315789	0.4747667	0.5657975
GO:0010880	regulation of release of sequestered calcium ion into cytosol by sarcoplasmic reticulum	biological_process	regulation of biological process	1	480	38	28586	0.026315789	0.4747667	0.5657975
GO:0010977	negative regulation of neuron projection development	biological_process	developmental process	2	480	95	28586	0.021052632	0.4754578	0.5657975
GO:0015991	ATP hydrolysis coupled proton transport	biological_process	localization	1	480	38	28586	0.026315789	0.4747667	0.5657975
GO:0018345	protein palmitoylation	biological_process	metabolic process	1	480	38	28586	0.026315789	0.4747667	0.5657975
GO:0031398	positive regulation of protein ubiquitination	biological_process	metabolic process	2	480	95	28586	0.021052632	0.4754578	0.5657975
GO:0032091	negative regulation of protein binding	biological_process	biological regulation	2	480	95	28586	0.021052632	0.4754578	0.5657975
GO:0043010	camera-type eye development	biological_process	developmental process	2	480	95	28586	0.021052632	0.4754578	0.5657975
GO:0045444	fat cell differentiation	biological_process	cellular process	2	480	95	28586	0.021052632	0.4754578	0.5657975
GO:0045725	positive regulation of glycogen biosynthetic process	biological_process	metabolic process	1	480	38	28586	0.026315789	0.4747667	0.5657975
GO:0048169	regulation of long-term neuronal synaptic plasticity	biological_process	regulation of biological process	1	480	38	28586	0.026315789	0.4747667	0.5657975
GO:0060045	positive regulation of cardiac muscle cell proliferation	biological_process	developmental process	1	480	38	28586	0.026315789	0.4747667	0.5657975
GO:0070373	negative regulation of ERK1 and ERK2 cascade	biological_process	metabolic process	2	480	95	28586	0.021052632	0.4754578	0.5657975
GO:0051260	protein homooligomerization	biological_process	cellular process	5	480	271	28586	0.018450185	0.4788128	0.5694591
GO:0000184	nuclear-transcribed mRNA catabolic process, nonsense-mediated decay	biological_process	metabolic process	2	480	96	28586	0.020833333	0.4809207	0.5716341
GO:0001654	eye development	biological_process	developmental process	1	480	39	28586	0.025641026	0.4835979	0.5724905
GO:0032008	positive regulation of TOR signaling	biological_process	signaling	1	480	39	28586	0.025641026	0.4835979	0.5724905
GO:0032526	response to retinoic acid	biological_process	response to stimulus	1	480	39	28586	0.025641026	0.4835979	0.5724905
GO:0032781	positive regulation of ATPase activity	biological_process	biological regulation	1	480	39	28586	0.025641026	0.4835979	0.5724905
GO:0040014	regulation of multicellular organism growth	biological_process	developmental process	1	480	39	28586	0.025641026	0.4835979	0.5724905
GO:0071407	cellular response to organic cyclic compound	biological_process	response to stimulus	1	480	39	28586	0.025641026	0.4835979	0.5724905
GO:1901214	regulation of neuron death	biological_process	regulation of biological process	1	480	39	28586	0.025641026	0.4835979	0.5724905
GO:0006511	ubiquitin-dependent protein catabolic process	biological_process	metabolic process	8	480	450	28586	0.017777778	0.4848861	0.5736838
GO:0006641	triglyceride metabolic process	biological_process	metabolic process	1	480	40	28586	0.025	0.4922809	0.5790875
GO:0009058	biosynthetic process	biological_process	metabolic process	1	480	40	28586	0.025	0.4922809	0.5790875
GO:0010629	negative regulation of gene expression	biological_process	metabolic process	5	480	275	28586	0.018181818	0.4915974	0.5790875
GO:0010842	retina layer formation	biological_process	developmental process	1	480	40	28586	0.025	0.4922809	0.5790875
GO:0030073	insulin secretion	biological_process	signaling	1	480	40	28586	0.025	0.4922809	0.5790875
GO:0034394	protein localization to cell surface	biological_process	localization	1	480	40	28586	0.025	0.4922809	0.5790875
GO:0034614	cellular response to reactive oxygen species	biological_process	response to stimulus	1	480	40	28586	0.025	0.4922809	0.5790875
GO:0048240	sperm capacitation	biological_process	developmental process	1	480	40	28586	0.025	0.4922809	0.5790875
GO:0097193	intrinsic apoptotic signaling pathway	biological_process	regulation of biological process	1	480	40	28586	0.025	0.4922809	0.5790875
GO:0098911	regulation of ventricular cardiac muscle cell action potential	biological_process	regulation of biological process	1	480	40	28586	0.025	0.4922809	0.5790875
GO:0007264	small GTPase mediated signal transduction	biological_process	regulation of biological process	3	480	158	28586	0.018987342	0.4966163	0.583852
GO:0009968	negative regulation of signal transduction	biological_process	regulation of biological process	2	480	99	28586	0.02020202	0.4970974	0.5840823
GO:0007281	germ cell development	biological_process	developmental process	1	480	41	28586	0.024390244	0.5008181	0.5867709
GO:0032148	activation of protein kinase B activity	biological_process	metabolic process	1	480	41	28586	0.024390244	0.5008181	0.5867709
GO:0045022	early endosome to late endosome transport	biological_process	localization	1	480	41	28586	0.024390244	0.5008181	0.5867709
GO:0070536	protein K63-linked deubiquitination	biological_process	metabolic process	1	480	41	28586	0.024390244	0.5008181	0.5867709
GO:2000378	negative regulation of reactive oxygen species metabolic process	biological_process	metabolic process	1	480	41	28586	0.024390244	0.5008181	0.5867709
GO:0051321	meiotic cell cycle	biological_process	reproduction	2	480	100	28586	0.02	0.5024177	0.5883084
GO:0001558	regulation of cell growth	biological_process	regulation of biological process	2	480	101	28586	0.01980198	0.5077016	0.5941559
GO:0002027	regulation of heart rate	biological_process	regulation of biological process	1	480	42	28586	0.023809524	0.5092122	0.5945648
GO:0007628	adult walking behavior	biological_process	behavior	1	480	42	28586	0.023809524	0.5092122	0.5945648
GO:1902895	positive regulation of pri-miRNA transcription by RNA polymerase II	biological_process	metabolic process	1	480	42	28586	0.023809524	0.5092122	0.5945648
GO:2000134	negative regulation of G1/S transition of mitotic cell cycle	biological_process	negative regulation of biological process	1	480	42	28586	0.023809524	0.5092122	0.5945648
GO:0007346	regulation of mitotic cell cycle	biological_process	regulation of biological process	2	480	102	28586	0.019607843	0.5129489	0.5979051
GO:0007626	locomotory behavior	biological_process	behavior	2	480	102	28586	0.019607843	0.5129489	0.5979051
GO:0048812	neuron projection morphogenesis	biological_process	developmental process	2	480	102	28586	0.019607843	0.5129489	0.5979051
GO:0010942	positive regulation of cell death	biological_process	regulation of biological process	1	480	43	28586	0.023255814	0.5174653	0.601458
GO:0060412	ventricular septum morphogenesis	biological_process	developmental process	1	480	43	28586	0.023255814	0.5174653	0.601458
GO:0070979	protein K11-linked ubiquitination	biological_process	metabolic process	1	480	43	28586	0.023255814	0.5174653	0.601458
GO:0071345	cellular response to cytokine stimulus	biological_process	response to stimulus	1	480	43	28586	0.023255814	0.5174653	0.601458
GO:1990138	neuron projection extension	biological_process	developmental process	1	480	43	28586	0.023255814	0.5174653	0.601458
GO:0070374	positive regulation of ERK1 and ERK2 cascade	biological_process	metabolic process	5	480	284	28586	0.017605634	0.519926	0.6039753
GO:0071277	cellular response to calcium ion	biological_process	response to stimulus	2	480	104	28586	0.019230769	0.5233321	0.6075874
GO:0000086	G2/M transition of mitotic cell cycle	biological_process	cellular process	4	480	225	28586	0.017777778	0.5239972	0.6077853
GO:0006749	glutathione metabolic process	biological_process	metabolic process	1	480	44	28586	0.022727273	0.52558	0.6077853
GO:0010033	response to organic substance	biological_process	response to stimulus	1	480	44	28586	0.022727273	0.52558	0.6077853
GO:0031295	T cell costimulation	biological_process	biological adhesion	1	480	44	28586	0.022727273	0.52558	0.6077853
GO:0048469	cell maturation	biological_process	developmental process	1	480	44	28586	0.022727273	0.52558	0.6077853
GO:0050919	negative chemotaxis	biological_process	locomotion	1	480	44	28586	0.022727273	0.52558	0.6077853
GO:0051497	negative regulation of stress fiber assembly	biological_process	regulation of biological process	1	480	44	28586	0.022727273	0.52558	0.6077853
GO:0045880	positive regulation of smoothened signaling pathway	biological_process	regulation of biological process	1	480	45	28586	0.022222222	0.5335585	0.6156213
GO:0071479	cellular response to ionizing radiation	biological_process	response to stimulus	1	480	45	28586	0.022222222	0.5335585	0.6156213
GO:0072332	intrinsic apoptotic signaling pathway by p53 class mediator	biological_process	regulation of biological process	1	480	45	28586	0.022222222	0.5335585	0.6156213
GO:0090502	RNA phosphodiester bond hydrolysis, endonucleolytic	biological_process	metabolic process	1	480	45	28586	0.022222222	0.5335585	0.6156213
GO:0006977	DNA damage response, signal transduction by p53 class mediator resulting in cell cycle arrest	biological_process	negative regulation of biological process	1	480	46	28586	0.02173913	0.541403	0.6208249
GO:0007093	mitotic cell cycle checkpoint	biological_process	regulation of biological process	1	480	46	28586	0.02173913	0.541403	0.6208249
GO:0019228	neuronal action potential	biological_process	cellular process	1	480	46	28586	0.02173913	0.541403	0.6208249
GO:0031116	positive regulation of microtubule polymerization	biological_process	positive regulation of biological process	1	480	46	28586	0.02173913	0.541403	0.6208249
GO:0034332	adherens junction organization	biological_process	cellular process	1	480	46	28586	0.02173913	0.541403	0.6208249
GO:0034454	microtubule anchoring at centrosome	biological_process	cellular process	1	480	46	28586	0.02173913	0.541403	0.6208249
GO:0050768	negative regulation of neurogenesis	biological_process	developmental process	1	480	46	28586	0.02173913	0.541403	0.6208249
GO:0051881	regulation of mitochondrial membrane potential	biological_process	biological regulation	1	480	46	28586	0.02173913	0.541403	0.6208249
GO:0060976	coronary vasculature development	biological_process	developmental process	1	480	46	28586	0.02173913	0.541403	0.6208249
GO:0072583	clathrin-dependent endocytosis	biological_process	localization	1	480	46	28586	0.02173913	0.541403	0.6208249
GO:0097191	extrinsic apoptotic signaling pathway	biological_process	regulation of biological process	1	480	46	28586	0.02173913	0.541403	0.6208249
GO:0007224	smoothened signaling pathway	biological_process	regulation of biological process	2	480	108	28586	0.018518519	0.5436479	0.6230503
GO:0000079	regulation of cyclin-dependent protein serine/threonine kinase activity	biological_process	metabolic process	1	480	47	28586	0.021276596	0.5491159	0.6261633
GO:0006998	nuclear envelope organization	biological_process	cellular process	1	480	47	28586	0.021276596	0.5491159	0.6261633
GO:0007032	endosome organization	biological_process	cellular process	1	480	47	28586	0.021276596	0.5491159	0.6261633
GO:0030148	sphingolipid biosynthetic process	biological_process	metabolic process	1	480	47	28586	0.021276596	0.5491159	0.6261633
GO:0030879	mammary gland development	biological_process	developmental process	1	480	47	28586	0.021276596	0.5491159	0.6261633
GO:0042113	B cell activation	biological_process	immune system process	1	480	47	28586	0.021276596	0.5491159	0.6261633
GO:0048661	positive regulation of smooth muscle cell proliferation	biological_process	regulation of biological process	1	480	47	28586	0.021276596	0.5491159	0.6261633
GO:0050769	positive regulation of neurogenesis	biological_process	developmental process	1	480	47	28586	0.021276596	0.5491159	0.6261633
GO:2000114	regulation of establishment of cell polarity	biological_process	regulation of biological process	1	480	47	28586	0.021276596	0.5491159	0.6261633
GO:0008283	cell proliferation	biological_process	cell proliferation	7	480	416	28586	0.016826923	0.5504037	0.6272826
GO:0000122	negative regulation of transcription by RNA polymerase II	biological_process	metabolic process	20	480	1205	28586	0.01659751	0.5536172	0.630594
GO:0032024	positive regulation of insulin secretion	biological_process	regulation of biological process	1	480	48	28586	0.020833333	0.5566994	0.6337523
GO:0007399	nervous system development	biological_process	developmental process	6	480	359	28586	0.016713092	0.5612514	0.6385794
GO:0007189	adenylate cyclase-activating G protein-coupled receptor signaling pathway	biological_process	regulation of biological process	2	480	112	28586	0.017857143	0.5633536	0.6404605
GO:0038096	Fc-gamma receptor signaling pathway involved in phagocytosis	biological_process	response to stimulus	1	480	49	28586	0.020408163	0.5641556	0.6404605
GO:0043001	Golgi to plasma membrane protein transport	biological_process	localization	1	480	49	28586	0.020408163	0.5641556	0.6404605
GO:0071539	protein localization to centrosome	biological_process	localization	1	480	49	28586	0.020408163	0.5641556	0.6404605
GO:0000187	activation of MAPK activity	biological_process	metabolic process	2	480	113	28586	0.017699115	0.5681838	0.6439626
GO:0021766	hippocampus development	biological_process	multicellular organismal process	2	480	113	28586	0.017699115	0.5681838	0.6439626
GO:0045666	positive regulation of neuron differentiation	biological_process	developmental process	2	480	113	28586	0.017699115	0.5681838	0.6439626
GO:0006612	protein targeting to membrane	biological_process	localization	1	480	50	28586	0.02	0.5714866	0.6455624
GO:0008016	regulation of heart contraction	biological_process	regulation of biological process	1	480	50	28586	0.02	0.5714866	0.6455624
GO:0030513	positive regulation of BMP signaling pathway	biological_process	metabolic process	1	480	50	28586	0.02	0.5714866	0.6455624
GO:0043407	negative regulation of MAP kinase activity	biological_process	metabolic process	1	480	50	28586	0.02	0.5714866	0.6455624
GO:0048015	phosphatidylinositol-mediated signaling	biological_process	regulation of biological process	1	480	50	28586	0.02	0.5714866	0.6455624
GO:0051642	centrosome localization	biological_process	localization	1	480	50	28586	0.02	0.5714866	0.6455624
GO:0030509	BMP signaling pathway	biological_process	metabolic process	2	480	114	28586	0.01754386	0.5729752	0.6468871
GO:0007154	cell communication	biological_process	cellular process	1	480	51	28586	0.019607843	0.5786946	0.6508328
GO:0007193	adenylate cyclase-inhibiting G protein-coupled receptor signaling pathway	biological_process	regulation of biological process	1	480	51	28586	0.019607843	0.5786946	0.6508328
GO:0022617	extracellular matrix disassembly	biological_process	cellular process	1	480	51	28586	0.019607843	0.5786946	0.6508328
GO:0048008	platelet-derived growth factor receptor signaling pathway	biological_process	regulation of biological process	1	480	51	28586	0.019607843	0.5786946	0.6508328
GO:0051491	positive regulation of filopodium assembly	biological_process	regulation of biological process	1	480	51	28586	0.019607843	0.5786946	0.6508328
GO:1905606	regulation of presynapse assembly	biological_process	developmental process	1	480	51	28586	0.019607843	0.5786946	0.6508328
GO:2001240	negative regulation of extrinsic apoptotic signaling pathway in absence of ligand	biological_process	regulation of biological process	1	480	51	28586	0.019607843	0.5786946	0.6508328
GO:0001657	ureteric bud development	biological_process	developmental process	1	480	52	28586	0.019230769	0.5857815	0.6555631
GO:0006614	SRP-dependent cotranslational protein targeting to membrane	biological_process	localization	1	480	52	28586	0.019230769	0.5857815	0.6555631
GO:0006895	Golgi to endosome transport	biological_process	localization	1	480	52	28586	0.019230769	0.5857815	0.6555631
GO:0007040	lysosome organization	biological_process	cellular process	1	480	52	28586	0.019230769	0.5857815	0.6555631
GO:0034097	response to cytokine	biological_process	response to stimulus	1	480	52	28586	0.019230769	0.5857815	0.6555631
GO:0043525	positive regulation of neuron apoptotic process	biological_process	positive regulation of biological process	1	480	52	28586	0.019230769	0.5857815	0.6555631
GO:0046426	negative regulation of JAK-STAT cascade	biological_process	regulation of biological process	1	480	52	28586	0.019230769	0.5857815	0.6555631
GO:0046854	phosphatidylinositol phosphorylation	biological_process	metabolic process	1	480	52	28586	0.019230769	0.5857815	0.6555631
GO:0050775	positive regulation of dendrite morphogenesis	biological_process	developmental process	1	480	52	28586	0.019230769	0.5857815	0.6555631
GO:0006935	chemotaxis	biological_process	locomotion	2	480	117	28586	0.017094017	0.587117	0.6566989
GO:0043524	negative regulation of neuron apoptotic process	biological_process	regulation of biological process	3	480	181	28586	0.016574586	0.5882162	0.6575692
GO:0042981	regulation of apoptotic process	biological_process	regulation of biological process	5	480	307	28586	0.016286645	0.5889797	0.6580635
GO:0002062	chondrocyte differentiation	biological_process	developmental process	1	480	53	28586	0.018867925	0.5927495	0.6604739
GO:0006694	steroid biosynthetic process	biological_process	metabolic process	1	480	53	28586	0.018867925	0.5927495	0.6604739
GO:0007611	learning or memory	biological_process	behavior	1	480	53	28586	0.018867925	0.5927495	0.6604739
GO:0022027	interkinetic nuclear migration	biological_process	developmental process	1	480	53	28586	0.018867925	0.5927495	0.6604739
GO:0032870	cellular response to hormone stimulus	biological_process	response to stimulus	1	480	53	28586	0.018867925	0.5927495	0.6604739
GO:0007088	regulation of mitotic nuclear division	biological_process	regulation of biological process	1	480	54	28586	0.018518519	0.5996005	0.6662951
GO:0043507	positive regulation of JUN kinase activity	biological_process	metabolic process	1	480	54	28586	0.018518519	0.5996005	0.6662951
GO:0045859	regulation of protein kinase activity	biological_process	metabolic process	1	480	54	28586	0.018518519	0.5996005	0.6662951
GO:0050729	positive regulation of inflammatory response	biological_process	response to stimulus	1	480	54	28586	0.018518519	0.5996005	0.6662951
GO:0051209	release of sequestered calcium ion into cytosol	biological_process	negative regulation of biological process	1	480	54	28586	0.018518519	0.5996005	0.6662951
GO:0043547	positive regulation of GTPase activity	biological_process	biological regulation	6	480	374	28586	0.016042781	0.6011184	0.6676196
GO:0042110	T cell activation	biological_process	immune system process	1	480	55	28586	0.018181818	0.6063365	0.6723211
GO:0042531	positive regulation of tyrosine phosphorylation of STAT protein	biological_process	metabolic process	1	480	55	28586	0.018181818	0.6063365	0.6723211
GO:0070268	cornification	biological_process	developmental process	1	480	55	28586	0.018181818	0.6063365	0.6723211
GO:0032436	positive regulation of proteasomal ubiquitin-dependent protein catabolic process	biological_process	metabolic process	2	480	122	28586	0.016393443	0.6099092	0.6759167
GO:0032760	positive regulation of tumor necrosis factor production	biological_process	regulation of biological process	1	480	56	28586	0.017857143	0.6129595	0.6778299
GO:0035115	embryonic forelimb morphogenesis	biological_process	developmental process	1	480	56	28586	0.017857143	0.6129595	0.6778299
GO:0055007	cardiac muscle cell differentiation	biological_process	developmental process	1	480	56	28586	0.017857143	0.6129595	0.6778299
GO:0061025	membrane fusion	biological_process	cellular process	1	480	56	28586	0.017857143	0.6129595	0.6778299
GO:0031647	regulation of protein stability	biological_process	biological regulation	2	480	123	28586	0.016260163	0.6143511	0.6782701
GO:0044267	cellular protein metabolic process	biological_process	metabolic process	2	480	123	28586	0.016260163	0.6143511	0.6782701
GO:0051092	positive regulation of NF-kappaB transcription factor activity	biological_process	metabolic process	3	480	188	28586	0.015957447	0.6138874	0.6782701
GO:0006303	double-strand break repair via nonhomologous end joining	biological_process	metabolic process	1	480	57	28586	0.01754386	0.6194712	0.6824513
GO:0030517	negative regulation of axon extension	biological_process	developmental process	1	480	57	28586	0.01754386	0.6194712	0.6824513
GO:0045739	positive regulation of DNA repair	biological_process	metabolic process	1	480	57	28586	0.01754386	0.6194712	0.6824513
GO:1901215	negative regulation of neuron death	biological_process	regulation of biological process	1	480	57	28586	0.01754386	0.6194712	0.6824513
GO:0001578	microtubule bundle formation	biological_process	cellular process	1	480	58	28586	0.017241379	0.6258736	0.6887636
GO:0009749	response to glucose	biological_process	response to stimulus	1	480	58	28586	0.017241379	0.6258736	0.6887636
GO:0008202	steroid metabolic process	biological_process	metabolic process	1	480	59	28586	0.016949153	0.6321685	0.6945714
GO:0010718	positive regulation of epithelial to mesenchymal transition	biological_process	developmental process	1	480	59	28586	0.016949153	0.6321685	0.6945714
GO:0050918	positive chemotaxis	biological_process	locomotion	1	480	59	28586	0.016949153	0.6321685	0.6945714
GO:0045892	negative regulation of transcription, DNA-templated	biological_process	metabolic process	13	480	828	28586	0.015700483	0.6363652	0.6988075
GO:0032212	positive regulation of telomere maintenance via telomerase	biological_process	regulation of biological process	1	480	60	28586	0.016666667	0.6383577	0.6994952
GO:0048286	lung alveolus development	biological_process	developmental process	1	480	60	28586	0.016666667	0.6383577	0.6994952
GO:0051262	protein tetramerization	biological_process	cellular process	1	480	60	28586	0.016666667	0.6383577	0.6994952
GO:0055072	iron ion homeostasis	biological_process	biological regulation	1	480	60	28586	0.016666667	0.6383577	0.6994952
GO:0006487	protein N-linked glycosylation	biological_process	metabolic process	1	480	61	28586	0.016393443	0.6444429	0.7042791
GO:0006909	phagocytosis	biological_process	localization	1	480	61	28586	0.016393443	0.6444429	0.7042791
GO:0016925	protein sumoylation	biological_process	metabolic process	1	480	61	28586	0.016393443	0.6444429	0.7042791
GO:0031648	protein destabilization	biological_process	biological regulation	1	480	61	28586	0.016393443	0.6444429	0.7042791
GO:0032007	negative regulation of TOR signaling	biological_process	regulation of biological process	1	480	61	28586	0.016393443	0.6444429	0.7042791
GO:0010466	negative regulation of peptidase activity	biological_process	metabolic process	1	480	62	28586	0.016129032	0.650426	0.7100599
GO:0048010	vascular endothelial growth factor receptor signaling pathway	biological_process	response to stimulus	1	480	62	28586	0.016129032	0.650426	0.7100599
GO:0007156	homophilic cell adhesion via plasma membrane adhesion molecules	biological_process	biological adhesion	3	480	199	28586	0.015075377	0.6520037	0.7114031
GO:0030178	negative regulation of Wnt signaling pathway	biological_process	regulation of biological process	1	480	63	28586	0.015873016	0.6563086	0.7145774
GO:0030968	endoplasmic reticulum unfolded protein response	biological_process	regulation of biological process	1	480	63	28586	0.015873016	0.6563086	0.7145774
GO:0070507	regulation of microtubule cytoskeleton organization	biological_process	regulation of biological process	1	480	63	28586	0.015873016	0.6563086	0.7145774
GO:1902476	chloride transmembrane transport	biological_process	localization	1	480	63	28586	0.015873016	0.6563086	0.7145774
GO:0000077	DNA damage checkpoint	biological_process	regulation of biological process	1	480	64	28586	0.015625	0.6620924	0.7178217
GO:0008333	endosome to lysosome transport	biological_process	localization	1	480	64	28586	0.015625	0.6620924	0.7178217
GO:0010976	positive regulation of neuron projection development	biological_process	developmental process	2	480	134	28586	0.014925373	0.6606657	0.7178217
GO:0016236	macroautophagy	biological_process	metabolic process	1	480	64	28586	0.015625	0.6620924	0.7178217
GO:0030890	positive regulation of B cell proliferation	biological_process	regulation of biological process	1	480	64	28586	0.015625	0.6620924	0.7178217
GO:0035690	cellular response to drug	biological_process	response to stimulus	1	480	64	28586	0.015625	0.6620924	0.7178217
GO:0045600	positive regulation of fat cell differentiation	biological_process	developmental process	1	480	64	28586	0.015625	0.6620924	0.7178217
GO:2001237	negative regulation of extrinsic apoptotic signaling pathway	biological_process	response to stimulus	1	480	64	28586	0.015625	0.6620924	0.7178217
GO:0006469	negative regulation of protein kinase activity	biological_process	metabolic process	2	480	135	28586	0.014814815	0.664647	0.7202101
GO:0008104	protein localization	biological_process	localization	2	480	136	28586	0.014705882	0.6685906	0.7237175
GO:0055085	transmembrane transport	biological_process	localization	8	480	530	28586	0.01509434	0.6682507	0.7237175
GO:0035914	skeletal muscle cell differentiation	biological_process	developmental process	1	480	66	28586	0.015151515	0.6733703	0.7281216
GO:0070098	chemokine-mediated signaling pathway	biological_process	regulation of biological process	1	480	66	28586	0.015151515	0.6733703	0.7281216
GO:0019886	antigen processing and presentation of exogenous peptide antigen via MHC class II	biological_process	immune system process	1	480	67	28586	0.014925373	0.6788676	0.732905
GO:0032729	positive regulation of interferon-gamma production	biological_process	regulation of biological process	1	480	67	28586	0.014925373	0.6788676	0.732905
GO:0043330	response to exogenous dsRNA	biological_process	response to stimulus	1	480	67	28586	0.014925373	0.6788676	0.732905
GO:0048704	embryonic skeletal system morphogenesis	biological_process	developmental process	1	480	68	28586	0.014705882	0.6842725	0.7375737
GO:0071320	cellular response to cAMP	biological_process	response to stimulus	1	480	68	28586	0.014705882	0.6842725	0.7375737
GO:0071333	cellular response to glucose stimulus	biological_process	response to stimulus	1	480	68	28586	0.014705882	0.6842725	0.7375737
GO:0034260	negative regulation of GTPase activity	biological_process	regulation of biological process	1	480	69	28586	0.014492754	0.6895867	0.7421301
GO:0042100	B cell proliferation	biological_process	cell proliferation	1	480	69	28586	0.014492754	0.6895867	0.7421301
GO:1901796	regulation of signal transduction by p53 class mediator	biological_process	regulation of biological process	1	480	69	28586	0.014492754	0.6895867	0.7421301
GO:0120162	positive regulation of cold-induced thermogenesis	biological_process	metabolic process	2	480	142	28586	0.014084507	0.6914695	0.7437655
GO:0030593	neutrophil chemotaxis	biological_process	immune system process	1	480	70	28586	0.014285714	0.6948116	0.7461847
GO:0032868	response to insulin	biological_process	response to stimulus	1	480	70	28586	0.014285714	0.6948116	0.7461847
GO:0035025	positive regulation of Rho protein signal transduction	biological_process	regulation of biological process	1	480	70	28586	0.014285714	0.6948116	0.7461847
GO:0006821	chloride transport	biological_process	localization	1	480	71	28586	0.014084507	0.6999487	0.7501282
GO:0042102	positive regulation of T cell proliferation	biological_process	biological adhesion	1	480	71	28586	0.014084507	0.6999487	0.7501282
GO:0043966	histone H3 acetylation	biological_process	metabolic process	1	480	71	28586	0.014084507	0.6999487	0.7501282
GO:0048813	dendrite morphogenesis	biological_process	developmental process	1	480	71	28586	0.014084507	0.6999487	0.7501282
GO:0009612	response to mechanical stimulus	biological_process	response to stimulus	1	480	72	28586	0.013888889	0.7049995	0.7543568
GO:0050796	regulation of insulin secretion	biological_process	biological regulation	1	480	72	28586	0.013888889	0.7049995	0.7543568
GO:0086091	regulation of heart rate by cardiac conduction	biological_process	regulation of biological process	1	480	72	28586	0.013888889	0.7049995	0.7543568
GO:0051091	positive regulation of DNA-binding transcription factor activity	biological_process	metabolic process	2	480	146	28586	0.01369863	0.7059884	0.7550205
GO:0045785	positive regulation of cell adhesion	biological_process	biological adhesion	1	480	73	28586	0.01369863	0.7099655	0.7584817
GO:0060548	negative regulation of cell death	biological_process	regulation of biological process	1	480	73	28586	0.01369863	0.7099655	0.7584817
GO:0006887	exocytosis	biological_process	localization	2	480	148	28586	0.013513514	0.713032	0.7613606
GO:0008344	adult locomotory behavior	biological_process	behavior	1	480	74	28586	0.013513514	0.7148481	0.7625046
GO:0090316	positive regulation of intracellular protein transport	biological_process	regulation of biological process	1	480	74	28586	0.013513514	0.7148481	0.7625046
GO:0006879	cellular iron ion homeostasis	biological_process	cellular process	1	480	75	28586	0.013333333	0.7196486	0.7660293
GO:0006959	humoral immune response	biological_process	immune system process	1	480	75	28586	0.013333333	0.7196486	0.7660293
GO:0045747	positive regulation of Notch signaling pathway	biological_process	regulation of biological process	1	480	75	28586	0.013333333	0.7196486	0.7660293
GO:0050900	leukocyte migration	biological_process	immune system process	1	480	75	28586	0.013333333	0.7196486	0.7660293
GO:0006366	transcription by RNA polymerase II	biological_process	metabolic process	5	480	359	28586	0.013927577	0.7226619	0.7688372
GO:0016485	protein processing	biological_process	metabolic process	1	480	76	28586	0.013157895	0.7243685	0.7702527
GO:0000045	autophagosome assembly	biological_process	metabolic process	1	480	77	28586	0.012987013	0.7290091	0.7739197
GO:0006629	lipid metabolic process	biological_process	metabolic process	5	480	362	28586	0.013812155	0.7293286	0.7739197
GO:0008277	regulation of G protein-coupled receptor signaling pathway	biological_process	regulation of biological process	1	480	77	28586	0.012987013	0.7290091	0.7739197
GO:0032465	regulation of cytokinesis	biological_process	regulation of biological process	1	480	77	28586	0.012987013	0.7290091	0.7739197
GO:0007219	Notch signaling pathway	biological_process	regulation of biological process	2	480	154	28586	0.012987013	0.7333182	0.7772141
GO:0008544	epidermis development	biological_process	developmental process	1	480	78	28586	0.012820513	0.7335717	0.7772141
GO:0045165	cell fate commitment	biological_process	developmental process	1	480	78	28586	0.012820513	0.7335717	0.7772141
GO:0030334	regulation of cell migration	biological_process	locomotion	2	480	155	28586	0.012903226	0.7365783	0.779996
GO:0014068	positive regulation of phosphatidylinositol 3-kinase signaling	biological_process	regulation of biological process	1	480	79	28586	0.012658228	0.7380577	0.7803522
GO:0030838	positive regulation of actin filament polymerization	biological_process	regulation of biological process	1	480	79	28586	0.012658228	0.7380577	0.7803522
GO:0050680	negative regulation of epithelial cell proliferation	biological_process	regulation of biological process	1	480	79	28586	0.012658228	0.7380577	0.7803522
GO:0006281	DNA repair	biological_process	metabolic process	6	480	434	28586	0.013824885	0.7388073	0.7807417
GO:0007411	axon guidance	biological_process	developmental process	4	480	298	28586	0.013422819	0.7393566	0.7809192
GO:0009636	response to toxic substance	biological_process	response to stimulus	1	480	80	28586	0.0125	0.7424683	0.7838016
GO:0050829	defense response to Gram-negative bacterium	biological_process	response to stimulus	1	480	81	28586	0.012345679	0.7468047	0.7879732
GO:0030182	neuron differentiation	biological_process	developmental process	2	480	159	28586	0.012578616	0.7492807	0.7901786
GO:0042733	embryonic digit morphogenesis	biological_process	developmental process	1	480	82	28586	0.012195122	0.7510683	0.7912489
GO:0048706	embryonic skeletal system development	biological_process	developmental process	1	480	82	28586	0.012195122	0.7510683	0.7912489
GO:0019722	calcium-mediated signaling	biological_process	regulation of biological process	1	480	85	28586	0.011764706	0.763434	0.8022128
GO:0019827	stem cell population maintenance	biological_process	developmental process	1	480	85	28586	0.011764706	0.763434	0.8022128
GO:0030900	forebrain development	biological_process	developmental process	1	480	85	28586	0.011764706	0.763434	0.8022128
GO:0031424	keratinization	biological_process	cellular process	1	480	85	28586	0.011764706	0.763434	0.8022128
GO:0050727	regulation of inflammatory response	biological_process	regulation of biological process	1	480	85	28586	0.011764706	0.763434	0.8022128
GO:0007601	visual perception	biological_process	multicellular organismal process	3	480	238	28586	0.012605042	0.7650599	0.8035091
GO:0007157	heterophilic cell-cell adhesion via plasma membrane cell adhesion molecules	biological_process	biological adhesion	1	480	86	28586	0.011627907	0.7674181	0.80516
GO:0042391	regulation of membrane potential	biological_process	biological regulation	2	480	165	28586	0.012121212	0.7673459	0.80516
GO:0006952	defense response	biological_process	response to stimulus	1	480	87	28586	0.011494253	0.7713353	0.808028
GO:0030032	lamellipodium assembly	biological_process	cellular process	1	480	87	28586	0.011494253	0.7713353	0.808028
GO:0045599	negative regulation of fat cell differentiation	biological_process	developmental process	1	480	87	28586	0.011494253	0.7713353	0.808028
GO:0008203	cholesterol metabolic process	biological_process	metabolic process	1	480	88	28586	0.011363636	0.7751866	0.8112326
GO:0050808	synapse organization	biological_process	cellular process	1	480	88	28586	0.011363636	0.7751866	0.8112326
GO:0007409	axonogenesis	biological_process	developmental process	2	480	168	28586	0.011904762	0.7759471	0.8116137
GO:0007268	chemical synaptic transmission	biological_process	signaling	3	480	243	28586	0.012345679	0.7771479	0.8124548
GO:0045893	positive regulation of transcription, DNA-templated	biological_process	regulation of biological process	14	480	988	28586	0.01417004	0.7775682	0.8124794
GO:0008286	insulin receptor signaling pathway	biological_process	regulation of biological process	1	480	89	28586	0.011235955	0.7789732	0.8135324
GO:0030030	cell projection organization	biological_process	cellular process	1	480	91	28586	0.010989011	0.7863565	0.8204066
GO:0030317	flagellated sperm motility	biological_process	locomotion	1	480	91	28586	0.010989011	0.7863565	0.8204066
GO:0035264	multicellular organism growth	biological_process	developmental process	2	480	174	28586	0.011494253	0.7923191	0.8262065
GO:0001889	liver development	biological_process	multicellular organismal process	1	480	93	28586	0.010752688	0.7934937	0.8265896
GO:0007568	aging	biological_process	developmental process	1	480	93	28586	0.010752688	0.7934937	0.8265896
GO:0022008	neurogenesis	biological_process	developmental process	1	480	97	28586	0.010309278	0.8070621	0.839443
GO:0042472	inner ear morphogenesis	biological_process	developmental process	1	480	97	28586	0.010309278	0.8070621	0.839443
GO:0051291	protein heterooligomerization	biological_process	cellular process	1	480	97	28586	0.010309278	0.8070621	0.839443
GO:0008543	fibroblast growth factor receptor signaling pathway	biological_process	regulation of biological process	1	480	98	28586	0.010204082	0.8103129	0.841969
GO:0032147	activation of protein kinase activity	biological_process	positive regulation of biological process	1	480	98	28586	0.010204082	0.8103129	0.841969
GO:0050731	positive regulation of peptidyl-tyrosine phosphorylation	biological_process	metabolic process	1	480	100	28586	0.01	0.8166513	0.8481247
GO:0030336	negative regulation of cell migration	biological_process	negative regulation of biological process	2	480	186	28586	0.010752688	0.8219229	0.8531668
GO:0009267	cellular response to starvation	biological_process	response to stimulus	1	480	102	28586	0.009803922	0.8227783	0.8536221
GO:0090090	negative regulation of canonical Wnt signaling pathway	biological_process	regulation of biological process	2	480	187	28586	0.010695187	0.8242108	0.8546753
GO:0030324	lung development	biological_process	developmental process	1	480	103	28586	0.009708738	0.8257648	0.854988
GO:0032880	regulation of protein localization	biological_process	regulation of biological process	1	480	103	28586	0.009708738	0.8257648	0.854988
GO:0050679	positive regulation of epithelial cell proliferation	biological_process	regulation of biological process	1	480	103	28586	0.009708738	0.8257648	0.854988
GO:0006406	mRNA export from nucleus	biological_process	localization	1	480	104	28586	0.009615385	0.828701	0.8567358
GO:0034765	regulation of ion transmembrane transport	biological_process	localization	2	480	189	28586	0.010582011	0.8287078	0.8567358
GO:0051289	protein homotetramerization	biological_process	cellular process	1	480	104	28586	0.009615385	0.828701	0.8567358
GO:0016579	protein deubiquitination	biological_process	metabolic process	3	480	268	28586	0.01119403	0.8301226	0.8577654
GO:0009791	post-embryonic development	biological_process	developmental process	1	480	105	28586	0.00952381	0.8315879	0.8588462
GO:0061024	membrane organization	biological_process	cellular process	1	480	106	28586	0.009433962	0.8344262	0.8613432
GO:0051865	protein autoubiquitination	biological_process	metabolic process	1	480	108	28586	0.009259259	0.8399604	0.8661827
GO:0060070	canonical Wnt signaling pathway	biological_process	regulation of biological process	1	480	108	28586	0.009259259	0.8399604	0.8661827
GO:0045732	positive regulation of protein catabolic process	biological_process	metabolic process	1	480	110	28586	0.009090909	0.84531	0.8708224
GO:0046330	positive regulation of JNK cascade	biological_process	metabolic process	1	480	110	28586	0.009090909	0.84531	0.8708224
GO:0071805	potassium ion transmembrane transport	biological_process	cellular process	1	480	111	28586	0.009009009	0.8479175	0.8730694
GO:0016567	protein ubiquitination	biological_process	metabolic process	9	480	715	28586	0.012587413	0.8508613	0.8756603
GO:0007275	multicellular organism development	biological_process	developmental process	10	480	786	28586	0.012722646	0.8526818	0.8765415
GO:0007338	single fertilization	biological_process	reproduction	1	480	113	28586	0.008849558	0.8530016	0.8765415
GO:0009952	anterior/posterior pattern specification	biological_process	developmental process	1	480	113	28586	0.008849558	0.8530016	0.8765415
GO:0006310	DNA recombination	biological_process	metabolic process	1	480	114	28586	0.00877193	0.8554797	0.8786472
GO:0007030	Golgi organization	biological_process	cellular process	2	480	203	28586	0.009852217	0.8573869	0.8801646
GO:0018108	peptidyl-tyrosine phosphorylation	biological_process	metabolic process	1	480	115	28586	0.008695652	0.8579162	0.8802667
GO:0016032	viral process	biological_process	multi-organism process	3	480	285	28586	0.010526316	0.8596547	0.8816088
GO:0007010	cytoskeleton organization	biological_process	cellular process	3	480	287	28586	0.010452962	0.8628159	0.8844079
GO:0000902	cell morphogenesis	biological_process	developmental process	1	480	119	28586	0.008403361	0.8672588	0.8885173
[truncated: 49 more rows]
