# Supplementary material for: Characterization and Transcriptome Analysis of Exosomal and Nonexosomal RNAs in Bovine Adipocytes
Source: Int J Mol Sci. 2020 Dec 7;21(23):9313. doi: 10.3390/ijms21239313 (PMC7730049; doi:10.3390/ijms21239313)
Supplement: Supplementary file 1 [file ijms-21-09313-s001.zip › suppl/supplement/Table S7. CC result of the exosomal mRNAs..xls]

GO_C Term ID	GO_C Term Desc	GO_C Term Level1	GO_C Term Level2	Term Candidate Gene Num	Total Candidate Gene Num	Term Gene Num	Total Gene Num	Rich Ratio	P value	Q value
GO:0005840	ribosome	cellular_component	organelle	69	488	207	31003	0.333333333	4.15E-72	2.09E-69
GO:0022627	cytosolic small ribosomal subunit	cellular_component	organelle	30	488	74	31003	0.405405405	8.26E-35	2.08E-32
GO:0022625	cytosolic large ribosomal subunit	cellular_component	cell part	34	488	124	31003	0.274193548	1.48E-32	2.48E-30
GO:0005737	cytoplasm	cellular_component	cell part	235	488	8300	31003	0.028313253	2.53E-24	3.18E-22
GO:0043209	myelin sheath	cellular_component	cell	31	488	219	31003	0.141552511	1.53E-20	1.54E-18
GO:1990904	ribonucleoprotein complex	cellular_component	protein-containing complex	31	488	234	31003	0.132478632	1.12E-19	9.35E-18
GO:0015935	small ribosomal subunit	cellular_component	organelle	10	488	18	31003	0.555555556	3.33E-14	2.39E-12
GO:0042470	melanosome	cellular_component	organelle	19	488	147	31003	0.129251701	2.25E-12	1.42E-10
GO:0042995	cell projection	cellular_component	cell	28	488	382	31003	0.073298429	2.12E-11	1.19E-09
GO:0042788	polysomal ribosome	cellular_component	organelle	11	488	47	31003	0.234042553	1.37E-10	6.91E-09
GO:0005856	cytoskeleton	cellular_component	cell part	45	488	999	31003	0.045045045	3.39E-10	1.55E-08
GO:0005783	endoplasmic reticulum	cellular_component	organelle	55	488	1448	31003	0.037983425	1.76E-09	7.37E-08
GO:0005829	cytosol	cellular_component	cell part	163	488	6813	31003	0.02392485	3.25E-09	1.26E-07
GO:0015934	large ribosomal subunit	cellular_component	organelle	7	488	17	31003	0.411764706	3.89E-09	1.40E-07
GO:0036464	cytoplasmic ribonucleoprotein granule	cellular_component	organelle	11	488	99	31003	0.111111111	4.76E-07	1.60E-05
GO:0005844	polysome	cellular_component	protein-containing complex	9	488	73	31003	0.123287671	2.19E-06	6.89E-05
GO:0031410	cytoplasmic vesicle	cellular_component	organelle	25	488	550	31003	0.045454545	2.70E-06	8.00E-05
GO:0005884	actin filament	cellular_component	organelle	11	488	124	31003	0.088709677	4.49E-06	1.26E-04
GO:0005634	nucleus	cellular_component	organelle	190	488	9206	31003	0.020638714	6.80E-06	1.80E-04
GO:0097433	dense body	cellular_component	cell part	4	488	9	31003	0.444444444	7.18E-06	1.80E-04
GO:0030496	midbody	cellular_component	cell	16	488	274	31003	0.058394161	8.38E-06	2.01E-04
GO:0005768	endosome	cellular_component	organelle	21	488	458	31003	0.045851528	1.48E-05	3.39E-04
GO:0031012	extracellular matrix	cellular_component	extracellular region part	16	488	292	31003	0.054794521	1.84E-05	4.03E-04
GO:0098556	cytoplasmic side of rough endoplasmic reticulum membrane	cellular_component	membrane	4	488	12	31003	0.333333333	2.72E-05	5.69E-04
GO:0001725	stress fiber	cellular_component	organelle	10	488	130	31003	0.076923077	4.21E-05	8.48E-04
GO:0005903	brush border	cellular_component	cell part	8	488	85	31003	0.094117647	5.93E-05	0.001147299
GO:0030175	filopodium	cellular_component	cell part	9	488	118	31003	0.076271186	1.08E-04	0.002015908
GO:0005681	spliceosomal complex	cellular_component	organelle	11	488	176	31003	0.0625	1.17E-04	0.002102682
GO:0032991	protein-containing complex	cellular_component	protein-containing complex	30	488	910	31003	0.032967033	1.33E-04	0.002314979
GO:0005852	eukaryotic translation initiation factor 3 complex	cellular_component	cell part	4	488	19	31003	0.210526316	1.95E-04	0.003159258
GO:0010494	cytoplasmic stress granule	cellular_component	organelle	9	488	128	31003	0.0703125	2.01E-04	0.003159258
GO:0030027	lamellipodium	cellular_component	cell part	16	488	356	31003	0.04494382	1.90E-04	0.003159258
GO:0005730	nucleolus	cellular_component	membrane-enclosed lumen	38	488	1306	31003	0.029096478	2.31E-04	0.00352175
GO:0005584	collagen type I trimer	cellular_component	extracellular region part	2	488	2	31003	1	2.47E-04	0.003553491
GO:0005885	Arp2/3 protein complex	cellular_component	organelle	4	488	20	31003	0.2	2.40E-04	0.003553491
GO:0016020	membrane	cellular_component	membrane	118	488	5609	31003	0.021037618	4.09E-04	0.005714699
GO:0045335	phagocytic vesicle	cellular_component	organelle	7	488	87	31003	0.08045977	4.53E-04	0.006159412
GO:0005791	rough endoplasmic reticulum	cellular_component	organelle	7	488	88	31003	0.079545455	4.86E-04	0.006263809
GO:0015629	actin cytoskeleton	cellular_component	organelle	18	488	465	31003	0.038709677	4.75E-04	0.006263809
GO:0005604	basement membrane	cellular_component	extracellular region part	9	488	146	31003	0.061643836	5.32E-04	0.006684805
GO:0005832	chaperonin-containing T-complex	cellular_component	cell part	3	488	11	31003	0.272727273	5.82E-04	0.006971417
GO:0097452	GAIT complex	cellular_component	protein-containing complex	3	488	11	31003	0.272727273	5.82E-04	0.006971417
GO:0042824	MHC class I peptide loading complex	cellular_component	membrane	2	488	3	31003	0.666666667	7.34E-04	0.008586444
GO:0034663	endoplasmic reticulum chaperone complex	cellular_component	organelle	3	488	12	31003	0.25	7.67E-04	0.008769245
GO:0005925	focal adhesion	cellular_component	cell junction	20	488	569	31003	0.035149385	7.92E-04	0.008847723
GO:0071013	catalytic step 2 spliceosome	cellular_component	organelle	9	488	155	31003	0.058064516	8.17E-04	0.008932868
GO:0016363	nuclear matrix	cellular_component	membrane-enclosed lumen	10	488	190	31003	0.052631579	9.13E-04	0.009768175
GO:0005788	endoplasmic reticulum lumen	cellular_component	membrane-enclosed lumen	11	488	228	31003	0.048245614	0.001051772	0.01102169
GO:0000502	proteasome complex	cellular_component	cell part	6	488	76	31003	0.078947368	0.001272076	0.01305825
GO:0071944	cell periphery	cellular_component	cell part	6	488	77	31003	0.077922078	0.001361549	0.01369718
GO:0001726	ruffle	cellular_component	cell part	9	488	169	31003	0.053254438	0.001498007	0.01453682
GO:0045202	synapse	cellular_component	synapse	18	488	515	31003	0.034951456	0.00151182	0.01453682
GO:0070937	CRD-mediated mRNA stability complex	cellular_component	cell part	3	488	15	31003	0.2	0.001531713	0.01453682
GO:0048471	perinuclear region of cytoplasm	cellular_component	cell	28	488	968	31003	0.02892562	0.001643303	0.01530706
GO:0000228	nuclear chromosome	cellular_component	membrane-enclosed lumen	5	488	57	31003	0.087719298	0.002022193	0.01849387
GO:0062023	collagen-containing extracellular matrix	cellular_component	extracellular region part	11	488	249	31003	0.044176707	0.002114667	0.01899424
GO:0000788	nuclear nucleosome	cellular_component	membrane-enclosed lumen	4	488	36	31003	0.111111111	0.002397011	0.02115257
GO:0033290	eukaryotic 48S preinitiation complex	cellular_component	cell part	3	488	19	31003	0.157894737	0.003113167	0.02699867
GO:0005819	spindle	cellular_component	organelle	10	488	228	31003	0.043859649	0.003486025	0.02971984
GO:0030478	actin cap	cellular_component	organelle	2	488	6	31003	0.333333333	0.003556568	0.0298159
GO:0016282	eukaryotic 43S preinitiation complex	cellular_component	cell part	3	488	20	31003	0.15	0.003620111	0.02985108
GO:0044297	cell body	cellular_component	cell part	5	488	67	31003	0.074626866	0.004104311	0.03313303
GO:1904115	axon cytoplasm	cellular_component	cell part	6	488	96	31003	0.0625	0.004149862	0.03313303
GO:0002102	podosome	cellular_component	organelle	5	488	69	31003	0.072463768	0.004655841	0.03641255
GO:0005839	proteasome core complex	cellular_component	cell part	3	488	22	31003	0.136363636	0.00477779	0.03641255
GO:0005911	cell-cell junction	cellular_component	cell junction	11	488	277	31003	0.039711191	0.004741784	0.03641255
GO:0005588	collagen type V trimer	cellular_component	extracellular region part	2	488	7	31003	0.285714286	0.004927426	0.03661893
GO:0030864	cortical actin cytoskeleton	cellular_component	organelle	5	488	70	31003	0.071428571	0.004950471	0.03661893
GO:0005790	smooth endoplasmic reticulum	cellular_component	organelle	4	488	45	31003	0.088888889	0.005426229	0.03902526
GO:0022624	proteasome accessory complex	cellular_component	cell part	3	488	23	31003	0.130434783	0.00543095	0.03902526
GO:0005739	mitochondrion	cellular_component	organelle	43	488	1824	31003	0.023574561	0.005638264	0.03994432
GO:0045121	membrane raft	cellular_component	membrane	11	488	285	31003	0.038596491	0.005840739	0.04080405
GO:0005577	fibrinogen complex	cellular_component	extracellular region part	2	488	8	31003	0.25	0.006501685	0.04303089
GO:0016460	myosin II complex	cellular_component	organelle	2	488	8	31003	0.25	0.006501685	0.04303089
GO:0070062	extracellular exosome	cellular_component	organelle	33	488	1319	31003	0.025018954	0.006343688	0.04303089
GO:0097513	myosin II filament	cellular_component	organelle	2	488	8	31003	0.25	0.006501685	0.04303089
GO:0043005	neuron projection	cellular_component	cell part	15	488	461	31003	0.032537961	0.006876979	0.04492364
GO:0072686	mitotic spindle	cellular_component	organelle	7	488	141	31003	0.04964539	0.007127454	0.04596294
GO:0005684	U2-type spliceosomal complex	cellular_component	organelle	2	488	9	31003	0.222222222	0.008272627	0.04953728
GO:0005850	eukaryotic translation initiation factor 2 complex	cellular_component	cell part	2	488	9	31003	0.222222222	0.008272627	0.04953728
GO:0019773	proteasome core complex, alpha-subunit complex	cellular_component	cell part	2	488	9	31003	0.222222222	0.008272627	0.04953728
GO:0030017	sarcomere	cellular_component	organelle	5	488	78	31003	0.064102564	0.007799387	0.04953728
GO:0033018	sarcoplasmic reticulum lumen	cellular_component	membrane-enclosed lumen	2	488	9	31003	0.222222222	0.008272627	0.04953728
GO:0098684	photoreceptor ribbon synapse	cellular_component	synapse	2	488	9	31003	0.222222222	0.008272627	0.04953728
GO:0009986	cell surface	cellular_component	cell part	22	488	802	31003	0.027431421	0.008978762	0.05313314
GO:0005901	caveola	cellular_component	membrane	5	488	82	31003	0.06097561	0.009581557	0.05604097
GO:0014069	postsynaptic density	cellular_component	organelle	15	488	480	31003	0.03125	0.009742332	0.05632636
GO:0016459	myosin complex	cellular_component	organelle	5	488	84	31003	0.05952381	0.01056976	0.06041579
GO:0005686	U2 snRNP	cellular_component	organelle	3	488	30	31003	0.1	0.01148038	0.06435354
GO:0045177	apical part of cell	cellular_component	cell part	6	488	119	31003	0.050420168	0.01151455	0.06435354
GO:0000815	ESCRT III complex	cellular_component	membrane	2	488	11	31003	0.181818182	0.01237849	0.06554085
GO:0005940	septin ring	cellular_component	organelle	2	488	11	31003	0.181818182	0.01237849	0.06554085
GO:0016328	lateral plasma membrane	cellular_component	membrane	5	488	87	31003	0.057471264	0.01217928	0.06554085
GO:0032160	septin filament array	cellular_component	organelle	2	488	11	31003	0.181818182	0.01237849	0.06554085
GO:0071541	eukaryotic translation initiation factor 3 complex, eIF3m	cellular_component	cell part	2	488	11	31003	0.181818182	0.01237849	0.06554085
GO:0030141	secretory granule	cellular_component	organelle	5	488	88	31003	0.056818182	0.0127507	0.06680836
GO:0032154	cleavage furrow	cellular_component	cell part	5	488	89	31003	0.056179775	0.01333998	0.06917536
GO:0005607	laminin-2 complex	cellular_component	extracellular region part	1	488	1	31003	1	0.01574041	0.07006572
GO:0008540	proteasome regulatory particle, base subcomplex	cellular_component	cell part	2	488	12	31003	0.166666667	0.01470077	0.07006572
GO:0017054	negative cofactor 2 complex	cellular_component	cell part	1	488	1	31003	1	0.01574041	0.07006572
GO:0030016	myofibril	cellular_component	organelle	5	488	92	31003	0.054347826	0.01521728	0.07006572
GO:0031205	endoplasmic reticulum Sec complex	cellular_component	membrane	1	488	1	31003	1	0.01574041	0.07006572
GO:0034677	integrin alpha7-beta1 complex	cellular_component	membrane	1	488	1	31003	1	0.01574041	0.07006572
GO:0043257	laminin-8 complex	cellular_component	extracellular region part	1	488	1	31003	1	0.01574041	0.07006572
GO:0070992	translation initiation complex	cellular_component	cell part	1	488	1	31003	1	0.01574041	0.07006572
GO:0072563	endothelial microparticle	cellular_component	extracellular region part	1	488	1	31003	1	0.01574041	0.07006572
GO:0072669	tRNA-splicing ligase complex	cellular_component	protein-containing complex	2	488	12	31003	0.166666667	0.01470077	0.07006572
GO:0072687	meiotic spindle	cellular_component	organelle	2	488	12	31003	0.166666667	0.01470077	0.07006572
GO:0097457	hippocampal mossy fiber	cellular_component	cell part	1	488	1	31003	1	0.01574041	0.07006572
GO:0098892	extrinsic component of postsynaptic specialization membrane	cellular_component	membrane	1	488	1	31003	1	0.01574041	0.07006572
GO:0150057	amylin receptor complex 2	cellular_component	membrane	1	488	1	31003	1	0.01574041	0.07006572
GO:1990565	HSP90-CDC37 chaperone complex	cellular_component	cell part	1	488	1	31003	1	0.01574041	0.07006572
GO:1990667	PCSK9-AnxA2 complex	cellular_component	protein-containing complex	1	488	1	31003	1	0.01574041	0.07006572
GO:0001931	uropod	cellular_component	cell part	2	488	13	31003	0.153846154	0.01719444	0.0724574
GO:0005759	mitochondrial matrix	cellular_component	membrane-enclosed lumen	10	488	290	31003	0.034482759	0.01728606	0.0724574
GO:0005771	multivesicular body	cellular_component	organelle	4	488	62	31003	0.064516129	0.01650056	0.0724574
GO:0005916	fascia adherens	cellular_component	cell junction	2	488	13	31003	0.153846154	0.01719444	0.0724574
GO:0017101	aminoacyl-tRNA synthetase multienzyme complex	cellular_component	cell part	2	488	13	31003	0.153846154	0.01719444	0.0724574
GO:0035253	ciliary rootlet	cellular_component	organelle	2	488	13	31003	0.153846154	0.01719444	0.0724574
GO:0071204	histone pre-mRNA 3'end processing complex	cellular_component	organelle	2	488	13	31003	0.153846154	0.01719444	0.0724574
GO:0005641	nuclear envelope lumen	cellular_component	membrane-enclosed lumen	2	488	14	31003	0.142857143	0.01985355	0.08171227
GO:0005938	cell cortex	cellular_component	cell	10	488	297	31003	0.033670034	0.02002707	0.08171227
GO:0016529	sarcoplasmic reticulum	cellular_component	organelle	4	488	66	31003	0.060606061	0.02030623	0.08171227
GO:0031258	lamellipodium membrane	cellular_component	membrane	3	488	37	31003	0.081081081	0.020269	0.08171227
GO:0035267	NuA4 histone acetyltransferase complex	cellular_component	membrane-enclosed lumen	3	488	37	31003	0.081081081	0.020269	0.08171227
GO:0032587	ruffle membrane	cellular_component	membrane	7	488	175	31003	0.04	0.02127927	0.0849482
GO:0031091	platelet alpha granule	cellular_component	organelle	2	488	15	31003	0.133333333	0.0226723	0.08909505
GO:0097440	apical dendrite	cellular_component	cell part	2	488	15	31003	0.133333333	0.0226723	0.08909505
GO:0005720	nuclear heterochromatin	cellular_component	membrane-enclosed lumen	3	488	40	31003	0.075	0.02490145	0.09709635
GO:0043292	contractile fiber	cellular_component	organelle	2	488	16	31003	0.125	0.02564501	0.09846901
GO:0071437	invadopodium	cellular_component	cell part	2	488	16	31003	0.125	0.02564501	0.09846901
GO:0005592	collagen type XI trimer	cellular_component	extracellular region part	1	488	2	31003	0.5	0.03123356	0.1033584
GO:0005606	laminin-1 complex	cellular_component	extracellular region part	1	488	2	31003	0.5	0.03123356	0.1033584
GO:0005689	U12-type spliceosomal complex	cellular_component	organelle	3	488	42	31003	0.071428571	0.02827932	0.1033584
GO:0019034	viral replication complex	cellular_component	other organism part	1	488	2	31003	0.5	0.03123356	0.1033584
GO:0030486	smooth muscle dense body	cellular_component	organelle	1	488	2	31003	0.5	0.03123356	0.1033584
GO:0031143	pseudopodium	cellular_component	cell part	2	488	17	31003	0.117647059	0.02876618	0.1033584
GO:0034515	proteasome storage granule	cellular_component	cell part	1	488	2	31003	0.5	0.03123356	0.1033584
GO:0034665	integrin alpha1-beta1 complex	cellular_component	membrane	1	488	2	31003	0.5	0.03123356	0.1033584
GO:0034680	integrin alpha10-beta1 complex	cellular_component	membrane	1	488	2	31003	0.5	0.03123356	0.1033584
GO:0034681	integrin alpha11-beta1 complex	cellular_component	membrane	1	488	2	31003	0.5	0.03123356	0.1033584
GO:0035861	site of double-strand break	cellular_component	organelle	4	488	74	31003	0.054054054	0.02942453	0.1033584
GO:0048269	methionine adenosyltransferase complex	cellular_component	cell part	1	488	2	31003	0.5	0.03123356	0.1033584
GO:0071159	NF-kappaB complex	cellular_component	protein-containing complex	1	488	2	31003	0.5	0.03123356	0.1033584
GO:0071540	eukaryotic translation initiation factor 3 complex, eIF3e	cellular_component	cell part	1	488	2	31003	0.5	0.03123356	0.1033584
GO:0071920	cleavage body	cellular_component	membrane-enclosed lumen	1	488	2	31003	0.5	0.03123356	0.1033584
GO:0097058	CRLF-CLCF1 complex	cellular_component	extracellular region part	1	488	2	31003	0.5	0.03123356	0.1033584
GO:0098850	extrinsic component of synaptic vesicle membrane	cellular_component	organelle	1	488	2	31003	0.5	0.03123356	0.1033584
GO:0098966	perisynaptic extracellular matrix	cellular_component	extracellular region part	1	488	2	31003	0.5	0.03123356	0.1033584
GO:1902737	dendritic filopodium	cellular_component	cell part	1	488	2	31003	0.5	0.03123356	0.1033584
GO:1990589	ATF4-CREB1 transcription factor complex	cellular_component	organelle	1	488	2	31003	0.5	0.03123356	0.1033584
GO:1990630	IRE1-RACK1-PP2A complex	cellular_component	protein-containing complex	1	488	2	31003	0.5	0.03123356	0.1033584
GO:0043197	dendritic spine	cellular_component	cell part	7	488	191	31003	0.036649215	0.03217462	0.1037425
GO:0051233	spindle midzone	cellular_component	organelle	3	488	44	31003	0.068181818	0.03188769	0.1037425
GO:0071782	endoplasmic reticulum tubular network	cellular_component	organelle	2	488	18	31003	0.111111111	0.03203041	0.1037425
GO:0101031	chaperone complex	cellular_component	protein-containing complex	2	488	18	31003	0.111111111	0.03203041	0.1037425
GO:0005834	heterotrimeric G-protein complex	cellular_component	membrane	3	488	45	31003	0.066666667	0.03377779	0.108218
GO:0015630	microtubule cytoskeleton	cellular_component	organelle	9	488	280	31003	0.032142857	0.0342101	0.1089094
GO:0031594	neuromuscular junction	cellular_component	synapse	5	488	117	31003	0.042735043	0.03788916	0.1198632
GO:0005769	early endosome	cellular_component	organelle	11	488	382	31003	0.028795812	0.04083118	0.128363
GO:0005583	fibrillar collagen trimer	cellular_component	extracellular region part	1	488	3	31003	0.333333333	0.04648333	0.1284677
GO:0005586	collagen type III trimer	cellular_component	extracellular region part	1	488	3	31003	0.333333333	0.04648333	0.1284677
GO:0005595	collagen type XII trimer	cellular_component	extracellular region part	1	488	3	31003	0.333333333	0.04648333	0.1284677
GO:0005902	microvillus	cellular_component	cell part	4	488	85	31003	0.047058824	0.04535593	0.1284677
GO:0005905	clathrin-coated pit	cellular_component	membrane	5	488	123	31003	0.040650407	0.04534497	0.1284677
GO:0008043	intracellular ferritin complex	cellular_component	cell part	1	488	3	31003	0.333333333	0.04648333	0.1284677
GO:0032116	SMC loading complex	cellular_component	organelle	1	488	3	31003	0.333333333	0.04648333	0.1284677
GO:0034667	integrin alpha3-beta1 complex	cellular_component	membrane	1	488	3	31003	0.333333333	0.04648333	0.1284677
GO:0034751	aryl hydrocarbon receptor complex	cellular_component	cell part	1	488	3	31003	0.333333333	0.04648333	0.1284677
GO:0042643	actomyosin, actin portion	cellular_component	organelle	1	488	3	31003	0.333333333	0.04648333	0.1284677
GO:0043614	multi-eIF complex	cellular_component	cell part	1	488	3	31003	0.333333333	0.04648333	0.1284677
GO:0044295	axonal growth cone	cellular_component	cell	3	488	49	31003	0.06122449	0.04190415	0.1284677
GO:0044322	endoplasmic reticulum quality control compartment	cellular_component	organelle part	2	488	22	31003	0.090909091	0.04641469	0.1284677
GO:0044326	dendritic spine neck	cellular_component	cell part	1	488	3	31003	0.333333333	0.04648333	0.1284677
GO:0045259	proton-transporting ATP synthase complex	cellular_component	protein-containing complex	1	488	3	31003	0.333333333	0.04648333	0.1284677
GO:0090575	RNA polymerase II transcription factor complex	cellular_component	organelle	4	488	83	31003	0.048192771	0.04216368	0.1284677
GO:0090694	Scc2-Scc4 cohesin loading complex	cellular_component	organelle	1	488	3	31003	0.333333333	0.04648333	0.1284677
GO:0097059	CNTFR-CLCF1 complex	cellular_component	extracellular region part	1	488	3	31003	0.333333333	0.04648333	0.1284677
GO:0120001	apical plasma membrane urothelial plaque	cellular_component	membrane	1	488	3	31003	0.333333333	0.04648333	0.1284677
GO:1903143	adrenomedullin receptor complex	cellular_component	membrane	1	488	3	31003	0.333333333	0.04648333	0.1284677
GO:1990590	ATF1-ATF4 transcription factor complex	cellular_component	organelle	1	488	3	31003	0.333333333	0.04648333	0.1284677
GO:1990617	CHOP-ATF4 complex	cellular_component	organelle	1	488	3	31003	0.333333333	0.04648333	0.1284677
GO:0005874	microtubule	cellular_component	organelle	15	488	588	31003	0.025510204	0.04728721	0.1299752
GO:0001650	fibrillar center	cellular_component	membrane-enclosed lumen	7	488	209	31003	0.033492823	0.04828838	0.1320057
GO:0005793	endoplasmic reticulum-Golgi intermediate compartment	cellular_component	cell part	5	488	127	31003	0.039370079	0.05076808	0.1380343
GO:0031902	late endosome membrane	cellular_component	membrane	5	488	128	31003	0.0390625	0.05218069	0.1411123
GO:0005921	gap junction	cellular_component	cell junction	2	488	24	31003	0.083333333	0.05433452	0.1461511
GO:0005667	transcription factor complex	cellular_component	cell part	9	488	307	31003	0.029315961	0.05530519	0.1479708
GO:0005576	extracellular region	cellular_component	extracellular region	41	488	2030	31003	0.020197044	0.06137262	0.1523707
GO:0031228	intrinsic component of Golgi membrane	cellular_component	organelle	1	488	4	31003	0.25	0.06149353	0.1523707
GO:0032783	ELL-EAF complex	cellular_component	membrane-enclosed lumen	1	488	4	31003	0.25	0.06149353	0.1523707
GO:0033186	CAF-1 complex	cellular_component	protein-containing complex	1	488	4	31003	0.25	0.06149353	0.1523707
GO:0034666	integrin alpha2-beta1 complex	cellular_component	membrane	1	488	4	31003	0.25	0.06149353	0.1523707
GO:0043259	laminin-10 complex	cellular_component	extracellular region part	1	488	4	31003	0.25	0.06149353	0.1523707
GO:0071598	neuronal ribonucleoprotein granule	cellular_component	organelle	1	488	4	31003	0.25	0.06149353	0.1523707
GO:0090636	outer dense plaque of desmosome	cellular_component	cell junction	1	488	4	31003	0.25	0.06149353	0.1523707
GO:0090637	inner dense plaque of desmosome	cellular_component	cell junction	1	488	4	31003	0.25	0.06149353	0.1523707
GO:0097487	multivesicular body, internal vesicle	cellular_component	organelle	1	488	4	31003	0.25	0.06149353	0.1523707
GO:0098835	presynaptic endocytic zone membrane	cellular_component	membrane	1	488	4	31003	0.25	0.06149353	0.1523707
GO:0099634	postsynaptic specialization membrane	cellular_component	membrane	1	488	4	31003	0.25	0.06149353	0.1523707
GO:1990037	Lewy body core	cellular_component	cell part	1	488	4	31003	0.25	0.06149353	0.1523707
GO:1990072	TRAPPIII protein complex	cellular_component	organelle	1	488	4	31003	0.25	0.06149353	0.1523707
GO:1990356	sumoylated E2 ligase complex	cellular_component	protein-containing complex	1	488	4	31003	0.25	0.06149353	0.1523707
GO:0031982	vesicle	cellular_component	organelle	6	488	177	31003	0.033898305	0.06184183	0.1524826
GO:0005882	intermediate filament	cellular_component	organelle	5	488	135	31003	0.037037037	0.06270585	0.1531119
GO:0005915	zonula adherens	cellular_component	cell junction	2	488	26	31003	0.076923077	0.06268999	0.1531119
GO:0031252	cell leading edge	cellular_component	cell part	4	488	95	31003	0.042105263	0.06327557	0.1537566
GO:0030117	membrane coat	cellular_component	membrane	2	488	27	31003	0.074074074	0.06702015	0.1612973
GO:0031105	septin complex	cellular_component	protein-containing complex	2	488	27	31003	0.074074074	0.06702015	0.1612973
GO:0042383	sarcolemma	cellular_component	membrane	8	488	273	31003	0.029304029	0.068388	0.1638055
GO:0009898	cytoplasmic side of plasma membrane	cellular_component	membrane	3	488	60	31003	0.05	0.06872885	0.1638418
GO:0005581	collagen trimer	cellular_component	protein-containing complex	4	488	98	31003	0.040816327	0.06927809	0.1643721
GO:0031528	microvillus membrane	cellular_component	membrane	2	488	28	31003	0.071428571	0.0714463	0.1687206
GO:0000015	phosphopyruvate hydratase complex	cellular_component	cell part	1	488	5	31003	0.2	0.07626791	0.1743762
GO:0000275	mitochondrial proton-transporting ATP synthase complex, catalytic core F(1)	cellular_component	organelle	1	488	5	31003	0.2	0.07626791	0.1743762
GO:0002178	palmitoyltransferase complex	cellular_component	protein-containing complex	1	488	5	31003	0.2	0.07626791	0.1743762
GO:0005784	Sec61 translocon complex	cellular_component	membrane	1	488	5	31003	0.2	0.07626791	0.1743762
GO:0016281	eukaryotic translation initiation factor 4F complex	cellular_component	cell part	2	488	29	31003	0.068965517	0.07596436	0.1743762
GO:0016342	catenin complex	cellular_component	membrane	2	488	29	31003	0.068965517	0.07596436	0.1743762
GO:0097441	basal dendrite	cellular_component	cell part	1	488	5	31003	0.2	0.07626791	0.1743762
GO:0001891	phagocytic cup	cellular_component	membrane	2	488	30	31003	0.066666667	0.08057036	0.1833796
GO:0000790	nuclear chromatin	cellular_component	membrane-enclosed lumen	9	488	336	31003	0.026785714	0.08580394	0.1926758
GO:0005753	mitochondrial proton-transporting ATP synthase complex	cellular_component	organelle	2	488	31	31003	0.064516129	0.08526042	0.1926758
GO:0055037	recycling endosome	cellular_component	organelle	6	488	193	31003	0.031088083	0.08554118	0.1926758
GO:0002193	MAML1-RBP-Jkappa- ICN1 complex	cellular_component	protein-containing complex	1	488	6	31003	0.166666667	0.09081018	0.1968859
GO:0030135	coated vesicle	cellular_component	organelle	1	488	6	31003	0.166666667	0.09081018	0.1968859
GO:0030479	actin cortical patch	cellular_component	organelle	1	488	6	31003	0.166666667	0.09081018	0.1968859
GO:0031232	extrinsic component of external side of plasma membrane	cellular_component	membrane	1	488	6	31003	0.166666667	0.09081018	0.1968859
GO:0035749	myelin sheath adaxonal region	cellular_component	cell part	1	488	6	31003	0.166666667	0.09081018	0.1968859
GO:0065010	extracellular membrane-bounded organelle	cellular_component	organelle	1	488	6	31003	0.166666667	0.09081018	0.1968859
GO:0098592	cytoplasmic side of apical plasma membrane	cellular_component	membrane	1	488	6	31003	0.166666667	0.09081018	0.1968859
GO:0098685	Schaffer collateral - CA1 synapse	cellular_component	synapse	4	488	107	31003	0.037383178	0.08895631	0.1968859
GO:0005764	lysosome	cellular_component	organelle	10	488	391	31003	0.025575448	0.09195692	0.1985164
GO:0012506	vesicle membrane	cellular_component	organelle	2	488	33	31003	0.060606061	0.09487772	0.2039466
GO:0005732	small nucleolar ribonucleoprotein complex	cellular_component	protein-containing complex	1	488	7	31003	0.142857143	0.105124	0.2176024
GO:0005853	eukaryotic translation elongation factor 1 complex	cellular_component	cell part	1	488	7	31003	0.142857143	0.105124	0.2176024
GO:0030424	axon	cellular_component	cell part	11	488	453	31003	0.024282561	0.1047422	0.2176024
GO:0030667	secretory granule membrane	cellular_component	organelle	3	488	72	31003	0.041666667	0.1047379	0.2176024
GO:0031428	box C/D snoRNP complex	cellular_component	membrane-enclosed lumen	1	488	7	31003	0.142857143	0.105124	0.2176024
GO:0032153	cell division site	cellular_component	cell part	1	488	7	31003	0.142857143	0.105124	0.2176024
GO:0046696	lipopolysaccharide receptor complex	cellular_component	membrane	1	488	7	31003	0.142857143	0.105124	0.2176024
GO:0071014	post-mRNA release spliceosomal complex	cellular_component	organelle	1	488	7	31003	0.142857143	0.105124	0.2176024
GO:0098871	postsynaptic actin cytoskeleton	cellular_component	organelle	1	488	7	31003	0.142857143	0.105124	0.2176024
GO:0097038	perinuclear endoplasmic reticulum	cellular_component	organelle	2	488	36	31003	0.055555556	0.1098429	0.2264384
GO:0030659	cytoplasmic vesicle membrane	cellular_component	organelle	6	488	208	31003	0.028846154	0.1116931	0.2293128
GO:0031941	filamentous actin	cellular_component	organelle	2	488	37	31003	0.054054054	0.1149614	0.2341117
GO:0034399	nuclear periphery	cellular_component	membrane-enclosed lumen	2	488	37	31003	0.054054054	0.1149614	0.2341117
GO:0005652	nuclear lamina	cellular_component	membrane-enclosed lumen	1	488	8	31003	0.125	0.1192129	0.2379527
GO:0032009	early phagosome	cellular_component	organelle	1	488	8	31003	0.125	0.1192129	0.2379527
GO:0045252	oxoglutarate dehydrogenase complex	cellular_component	cell part	1	488	8	31003	0.125	0.1192129	0.2379527
GO:1990234	transferase complex	cellular_component	protein-containing complex	1	488	8	31003	0.125	0.1192129	0.2379527
GO:1990357	terminal web	cellular_component	organelle	1	488	8	31003	0.125	0.1192129	0.2379527
GO:0000786	nucleosome	cellular_component	organelle	6	488	213	31003	0.028169014	0.1212211	0.2397278
GO:0005765	lysosomal membrane	cellular_component	membrane	8	488	312	31003	0.025641026	0.1215002	0.2397278
GO:0014704	intercalated disc	cellular_component	cell junction	3	488	77	31003	0.038961039	0.121532	0.2397278
GO:0071005	U2-type precatalytic spliceosome	cellular_component	organelle	2	488	39	31003	0.051282051	0.1253742	0.2463407
GO:0005719	nuclear euchromatin	cellular_component	membrane-enclosed lumen	2	488	40	31003	0.05	0.1306622	0.2507095
GO:0030130	clathrin coat of trans-Golgi network vesicle	cellular_component	organelle	1	488	9	31003	0.111111111	0.1330804	0.2507095
GO:0030426	growth cone	cellular_component	cell part	6	488	217	31003	0.02764977	0.1291233	0.2507095
GO:0033179	proton-transporting V-type ATPase, V0 domain	cellular_component	membrane	1	488	9	31003	0.111111111	0.1330804	0.2507095
GO:0044354	macropinosome	cellular_component	organelle	1	488	9	31003	0.111111111	0.1330804	0.2507095
GO:0045261	proton-transporting ATP synthase complex, catalytic core F(1)	cellular_component	membrane	1	488	9	31003	0.111111111	0.1330804	0.2507095
GO:0070695	FHF complex	cellular_component	cell part	1	488	9	31003	0.111111111	0.1330804	0.2507095
GO:0071438	invadopodium membrane	cellular_component	membrane	1	488	9	31003	0.111111111	0.1330804	0.2507095
GO:0071439	clathrin complex	cellular_component	membrane	1	488	9	31003	0.111111111	0.1330804	0.2507095
GO:0098826	endoplasmic reticulum tubular network membrane	cellular_component	organelle	1	488	9	31003	0.111111111	0.1330804	0.2507095
GO:1902494	catalytic complex	cellular_component	protein-containing complex	1	488	9	31003	0.111111111	0.1330804	0.2507095
GO:0042272	nuclear RNA export factor complex	cellular_component	membrane-enclosed lumen	1	488	10	31003	0.1	0.14673	0.2646927
GO:0043034	costamere	cellular_component	organelle	2	488	43	31003	0.046511628	0.1468176	0.2646927
GO:0044294	dendritic growth cone	cellular_component	cell part	1	488	10	31003	0.1	0.14673	0.2646927
GO:0045263	proton-transporting ATP synthase complex, coupling factor F(o)	cellular_component	membrane	1	488	10	31003	0.1	0.14673	0.2646927
GO:0045334	clathrin-coated endocytic vesicle	cellular_component	organelle	1	488	10	31003	0.1	0.14673	0.2646927
GO:0046930	pore complex	cellular_component	membrane	1	488	10	31003	0.1	0.14673	0.2646927
GO:0061700	GATOR2 complex	cellular_component	protein-containing complex	1	488	10	31003	0.1	0.14673	0.2646927
GO:0070761	pre-snoRNP complex	cellular_component	protein-containing complex	1	488	10	31003	0.1	0.14673	0.2646927
GO:0097512	cardiac myofibril	cellular_component	organelle	1	488	10	31003	0.1	0.14673	0.2646927
GO:0098690	glycinergic synapse	cellular_component	synapse	1	488	10	31003	0.1	0.14673	0.2646927
GO:0099699	integral component of synaptic membrane	cellular_component	membrane	1	488	10	31003	0.1	0.14673	0.2646927
GO:1990712	HFE-transferrin receptor complex	cellular_component	membrane	1	488	10	31003	0.1	0.14673	0.2646927
GO:0031514	motile cilium	cellular_component	cell	5	488	177	31003	0.028248588	0.1481132	0.2660748
GO:0000126	transcription factor TFIIIB complex	cellular_component	organelle	1	488	11	31003	0.090909091	0.1601652	0.2778038
GO:0000796	condensin complex	cellular_component	organelle	1	488	11	31003	0.090909091	0.1601652	0.2778038
GO:0008180	COP9 signalosome	cellular_component	organelle	2	488	45	31003	0.044444444	0.1578027	0.2778038
GO:0016600	flotillin complex	cellular_component	membrane	1	488	11	31003	0.090909091	0.1601652	0.2778038
GO:0030485	smooth muscle contractile fiber	cellular_component	organelle	1	488	11	31003	0.090909091	0.1601652	0.2778038
GO:0030897	HOPS complex	cellular_component	membrane	1	488	11	31003	0.090909091	0.1601652	0.2778038
GO:0031209	SCAR complex	cellular_component	cell part	1	488	11	31003	0.090909091	0.1601652	0.2778038
GO:0031499	TRAMP complex	cellular_component	organelle	1	488	11	31003	0.090909091	0.1601652	0.2778038
GO:0035748	myelin sheath abaxonal region	cellular_component	cell part	1	488	11	31003	0.090909091	0.1601652	0.2778038
GO:0097227	sperm annulus	cellular_component	organelle	1	488	11	31003	0.090909091	0.1601652	0.2778038
GO:0043231	intracellular membrane-bounded organelle	cellular_component	organelle	21	488	1060	31003	0.019811321	0.1678224	0.2900848
GO:0034098	VCP-NPL4-UFD1 AAA ATPase complex	cellular_component	membrane	1	488	12	31003	0.083333333	0.1733892	0.2936524
GO:0036477	somatodendritic compartment	cellular_component	cell part	1	488	12	31003	0.083333333	0.1733892	0.2936524
GO:0042382	paraspeckles	cellular_component	membrane-enclosed lumen	1	488	12	31003	0.083333333	0.1733892	0.2936524
GO:0072357	PTW/PP1 phosphatase complex	cellular_component	cell part	1	488	12	31003	0.083333333	0.1733892	0.2936524
GO:0099078	BORC complex	cellular_component	cell part	1	488	12	31003	0.083333333	0.1733892	0.2936524
GO:0099523	presynaptic cytosol	cellular_component	cell part	1	488	12	31003	0.083333333	0.1733892	0.2936524
GO:0032040	small-subunit processome	cellular_component	protein-containing complex	2	488	49	31003	0.040816327	0.1801945	0.3041538
GO:0000779	condensed chromosome, centromeric region	cellular_component	cell part	1	488	13	31003	0.076923077	0.1864055	0.3074163
GO:0001740	Barr body	cellular_component	membrane-enclosed lumen	1	488	13	31003	0.076923077	0.1864055	0.3074163
GO:0005798	Golgi-associated vesicle	cellular_component	organelle	1	488	13	31003	0.076923077	0.1864055	0.3074163
GO:0008290	F-actin capping protein complex	cellular_component	organelle	1	488	13	31003	0.076923077	0.1864055	0.3074163
GO:0019774	proteasome core complex, beta-subunit complex	cellular_component	cell part	1	488	13	31003	0.076923077	0.1864055	0.3074163
GO:0030132	clathrin coat of coated pit	cellular_component	membrane	1	488	13	31003	0.076923077	0.1864055	0.3074163
GO:0042641	actomyosin	cellular_component	organelle	2	488	50	31003	0.04	0.1858661	0.3074163
GO:0016607	nuclear speck	cellular_component	cell	14	488	682	31003	0.020527859	0.1909479	0.3138784
GO:0005869	dynactin complex	cellular_component	organelle	1	488	14	31003	0.071428571	0.1992171	0.3210467
GO:0008541	proteasome regulatory particle, lid subcomplex	cellular_component	cell part	1	488	14	31003	0.071428571	0.1992171	0.3210467
GO:0030008	TRAPP complex	cellular_component	cell part	1	488	14	31003	0.071428571	0.1992171	0.3210467
GO:0031083	BLOC-1 complex	cellular_component	cell part	1	488	14	31003	0.071428571	0.1992171	0.3210467
GO:0043025	neuronal cell body	cellular_component	cell part	11	488	520	31003	0.021153846	0.1997766	0.3210467
GO:0043220	Schmidt-Lanterman incisure	cellular_component	cell part	1	488	14	31003	0.071428571	0.1992171	0.3210467
GO:0044530	supraspliceosomal complex	cellular_component	organelle	1	488	14	31003	0.071428571	0.1992171	0.3210467
GO:0000276	mitochondrial proton-transporting ATP synthase complex, coupling factor F(o)	cellular_component	organelle	1	488	15	31003	0.066666667	0.2118275	0.3340101
GO:0031313	extrinsic component of endosome membrane	cellular_component	organelle	1	488	15	31003	0.066666667	0.2118275	0.3340101
GO:0032593	insulin-responsive compartment	cellular_component	organelle	1	488	15	31003	0.066666667	0.2118275	0.3340101
GO:0071203	WASH complex	cellular_component	cell part	1	488	15	31003	0.066666667	0.2118275	0.3340101
GO:0097470	ribbon synapse	cellular_component	synapse	1	488	15	31003	0.066666667	0.2118275	0.3340101
GO:0099524	postsynaptic cytosol	cellular_component	cell part	1	488	15	31003	0.066666667	0.2118275	0.3340101
GO:0000346	transcription export complex	cellular_component	organelle	1	488	16	31003	0.0625	0.2242397	0.3459895
GO:0001527	microfibril	cellular_component	extracellular region part	1	488	16	31003	0.0625	0.2242397	0.3459895
GO:0016589	NURF complex	cellular_component	membrane-enclosed lumen	1	488	16	31003	0.0625	0.2242397	0.3459895
GO:0019897	extrinsic component of plasma membrane	cellular_component	membrane	2	488	56	31003	0.035714286	0.2203441	0.3459895
GO:0032059	bleb	cellular_component	cell part	1	488	16	31003	0.0625	0.2242397	0.3459895
GO:0042583	chromaffin granule	cellular_component	organelle	1	488	16	31003	0.0625	0.2242397	0.3459895
GO:0048188	Set1C/COMPASS complex	cellular_component	organelle	1	488	16	31003	0.0625	0.2242397	0.3459895
GO:0017053	transcriptional repressor complex	cellular_component	protein-containing complex	3	488	104	31003	0.028846154	0.2253192	0.3465919
GO:0044291	cell-cell contact zone	cellular_component	cell junction	2	488	57	31003	0.035087719	0.2261462	0.3468035
GO:0000785	chromatin	cellular_component	organelle	4	488	155	31003	0.025806452	0.2283748	0.3491566
GO:0005828	kinetochore microtubule	cellular_component	cell part	1	488	17	31003	0.058823529	0.2364568	0.3528138
GO:0008250	oligosaccharyltransferase complex	cellular_component	membrane	1	488	17	31003	0.058823529	0.2364568	0.3528138
GO:0016461	unconventional myosin complex	cellular_component	organelle	1	488	17	31003	0.058823529	0.2364568	0.3528138
GO:0031092	platelet alpha granule membrane	cellular_component	organelle	1	488	17	31003	0.058823529	0.2364568	0.3528138
GO:0035770	ribonucleoprotein granule	cellular_component	organelle	1	488	17	31003	0.058823529	0.2364568	0.3528138
GO:0036057	slit diaphragm	cellular_component	cell junction	1	488	17	31003	0.058823529	0.2364568	0.3528138
GO:0043296	apical junction complex	cellular_component	cell junction	1	488	17	31003	0.058823529	0.2364568	0.3528138
GO:0044233	Mitochondria-associated ER Membrane	cellular_component	organelle part	1	488	17	31003	0.058823529	0.2364568	0.3528138
GO:0070469	respiratory chain	cellular_component	membrane	2	488	59	31003	0.033898305	0.2377811	0.3528138
GO:0097431	mitotic spindle pole	cellular_component	organelle	2	488	59	31003	0.033898305	0.2377811	0.3528138
GO:0005741	mitochondrial outer membrane	cellular_component	organelle	5	488	212	31003	0.023584906	0.2427674	0.3591529
GO:0000974	Prp19 complex	cellular_component	protein-containing complex	1	488	18	31003	0.055555556	0.2484818	0.3633324
GO:0016581	NuRD complex	cellular_component	membrane-enclosed lumen	1	488	18	31003	0.055555556	0.2484818	0.3633324
GO:0030131	clathrin adaptor complex	cellular_component	membrane	1	488	18	31003	0.055555556	0.2484818	0.3633324
GO:0032797	SMN complex	cellular_component	cell part	1	488	18	31003	0.055555556	0.2484818	0.3633324
GO:0005801	cis-Golgi network	cellular_component	organelle	2	488	62	31003	0.032258065	0.2552847	0.371122
GO:0043195	terminal bouton	cellular_component	cell part	2	488	62	31003	0.032258065	0.2552847	0.371122
GO:0005942	phosphatidylinositol 3-kinase complex	cellular_component	membrane	1	488	19	31003	0.052631579	0.2603179	0.3762641
GO:1990124	messenger ribonucleoprotein complex	cellular_component	protein-containing complex	1	488	19	31003	0.052631579	0.2603179	0.3762641
GO:0005623	cell	cellular_component	cell	3	488	113	31003	0.026548673	0.2630792	0.3791657
GO:0005881	cytoplasmic microtubule	cellular_component	organelle	2	488	64	31003	0.03125	0.266969	0.3836726
GO:0016010	dystrophin-associated glycoprotein complex	cellular_component	membrane	1	488	20	31003	0.05	0.271968	0.3864404
GO:0030140	trans-Golgi network transport vesicle	cellular_component	organelle	1	488	20	31003	0.05	0.271968	0.3864404
GO:0035145	exon-exon junction complex	cellular_component	organelle	1	488	20	31003	0.05	0.271968	0.3864404
GO:0098794	postsynapse	cellular_component	cell part	3	488	115	31003	0.026086957	0.2715826	0.3864404
GO:0098793	presynapse	cellular_component	cell part	4	488	168	31003	0.023809524	0.2728393	0.3865864
GO:0016442	RISC complex	cellular_component	protein-containing complex	1	488	21	31003	0.047619048	0.2834349	0.3971247
GO:0044853	plasma membrane raft	cellular_component	membrane	1	488	21	31003	0.047619048	0.2834349	0.3971247
GO:0070971	endoplasmic reticulum exit site	cellular_component	organelle	1	488	21	31003	0.047619048	0.2834349	0.3971247
GO:0097060	synaptic membrane	cellular_component	membrane	1	488	21	31003	0.047619048	0.2834349	0.3971247
GO:0005930	axoneme	cellular_component	organelle	4	488	172	31003	0.023255814	0.2868183	0.4007489
GO:0030315	T-tubule	cellular_component	membrane	2	488	68	31003	0.029411765	0.2903206	0.4045187
GO:0000812	Swr1 complex	cellular_component	membrane-enclosed lumen	1	488	22	31003	0.045454545	0.2947215	0.4083882
GO:0001741	XY body	cellular_component	organelle	1	488	22	31003	0.045454545	0.2947215	0.4083882
GO:0005694	chromosome	cellular_component	organelle	7	488	343	31003	0.020408163	0.2968789	0.4091235
GO:0005876	spindle microtubule	cellular_component	supramolecular complex	2	488	69	31003	0.028985507	0.2961469	0.4091235
GO:0005671	Ada2/Gcn5/Ada3 transcription activator complex	cellular_component	membrane-enclosed lumen	1	488	23	31003	0.043478261	0.3058308	0.4113179
GO:0005875	microtubule associated complex	cellular_component	organelle	2	488	70	31003	0.028571429	0.301966	0.4113179
GO:0016324	apical plasma membrane	cellular_component	cell part	10	488	520	31003	0.019230769	0.3048531	0.4113179
GO:0030904	retromer complex	cellular_component	membrane	1	488	23	31003	0.043478261	0.3058308	0.4113179
GO:0031901	early endosome membrane	cellular_component	organelle	4	488	176	31003	0.022727273	0.3008968	0.4113179
GO:0032585	multivesicular body membrane	cellular_component	membrane	1	488	23	31003	0.043478261	0.3058308	0.4113179
GO:0034774	secretory granule lumen	cellular_component	organelle	1	488	23	31003	0.043478261	0.3058308	0.4113179
GO:0035098	ESC/E(Z) complex	cellular_component	membrane-enclosed lumen	1	488	23	31003	0.043478261	0.3058308	0.4113179
GO:0042612	MHC class I protein complex	cellular_component	membrane	1	488	23	31003	0.043478261	0.3058308	0.4113179
GO:0005743	mitochondrial inner membrane	cellular_component	organelle	9	488	463	31003	0.019438445	0.3076117	0.4117332
GO:0031201	SNARE complex	cellular_component	cell part	2	488	71	31003	0.028169014	0.3077767	0.4117332
GO:0005751	mitochondrial respiratory chain complex IV	cellular_component	organelle	1	488	24	31003	0.041666667	0.3167654	0.4181968
GO:0005922	connexin complex	cellular_component	membrane	1	488	24	31003	0.041666667	0.3167654	0.4181968
GO:0030673	axolemma	cellular_component	membrane	1	488	24	31003	0.041666667	0.3167654	0.4181968
GO:0031527	filopodium membrane	cellular_component	membrane	1	488	24	31003	0.041666667	0.3167654	0.4181968
GO:0071564	npBAF complex	cellular_component	membrane-enclosed lumen	1	488	24	31003	0.041666667	0.3167654	0.4181968
GO:0000775	chromosome, centromeric region	cellular_component	organelle part	3	488	128	31003	0.0234375	0.3273474	0.4279135
GO:0030127	COPII vesicle coat	cellular_component	organelle	1	488	25	31003	0.04	0.3275282	0.4279135
GO:0097225	sperm midpiece	cellular_component	organelle	1	488	25	31003	0.04	0.3275282	0.4279135
GO:1904813	ficolin-1-rich granule lumen	cellular_component	membrane-enclosed lumen	1	488	25	31003	0.04	0.3275282	0.4279135
GO:0035068	micro-ribonucleoprotein complex	cellular_component	protein-containing complex	1	488	26	31003	0.038461538	0.3381217	0.4394708
GO:0036449	microtubule minus-end	cellular_component	organelle	1	488	26	31003	0.038461538	0.3381217	0.4394708
GO:0098978	glutamatergic synapse	cellular_component	synapse	9	488	478	31003	0.018828452	0.3402611	0.4411117
GO:0005871	kinesin complex	cellular_component	organelle	3	488	132	31003	0.022727273	0.3445512	0.4455251
GO:0009897	external side of plasma membrane	cellular_component	membrane	6	488	305	31003	0.019672131	0.3486679	0.4473978
GO:0016514	SWI/SNF complex	cellular_component	membrane-enclosed lumen	1	488	27	31003	0.037037037	0.3485487	0.4473978
GO:0044305	calyx of Held	cellular_component	cell part	1	488	27	31003	0.037037037	0.3485487	0.4473978
GO:0005635	nuclear envelope	cellular_component	organelle	6	488	307	31003	0.019543974	0.3542424	0.4533942
GO:0030054	cell junction	cellular_component	cell junction	17	488	969	31003	0.01754386	0.3585188	0.4546153
GO:0032039	integrator complex	cellular_component	organelle	1	488	28	31003	0.035714286	0.3588117	0.4546153
GO:0071565	nBAF complex	cellular_component	cell part	1	488	28	31003	0.035714286	0.3588117	0.4546153
GO:1990023	mitotic spindle midzone	cellular_component	cell part	1	488	28	31003	0.035714286	0.3588117	0.4546153
GO:0000777	condensed chromosome kinetochore	cellular_component	cell part	3	488	136	31003	0.022058824	0.3617161	0.4571437
GO:0010008	endosome membrane	cellular_component	membrane	4	488	194	31003	0.020618557	0.364901	0.460013
GO:0001669	acrosomal vesicle	cellular_component	organelle	3	488	137	31003	0.02189781	0.3659976	0.460242
GO:0030863	cortical cytoskeleton	cellular_component	organelle	1	488	29	31003	0.034482759	0.3689134	0.4616006
GO:0035578	azurophil granule lumen	cellular_component	membrane-enclosed lumen	1	488	29	31003	0.034482759	0.3689134	0.4616006
GO:0030136	clathrin-coated vesicle	cellular_component	cell part	3	488	138	31003	0.02173913	0.3702742	0.4617012
GO:0045111	intermediate filament cytoskeleton	cellular_component	organelle	2	488	82	31003	0.024390244	0.3708296	0.4617012
GO:0030176	integral component of endoplasmic reticulum membrane	cellular_component	organelle	3	488	140	31003	0.021428571	0.3788112	0.4704742
GO:0008023	transcription elongation factor complex	cellular_component	membrane-enclosed lumen	1	488	31	31003	0.032258065	0.3886428	0.4814959
GO:0030139	endocytic vesicle	cellular_component	organelle	2	488	86	31003	0.023255814	0.3932154	0.485964
GO:0031234	extrinsic component of cytoplasmic side of plasma membrane	cellular_component	membrane	3	488	144	31003	0.020833333	0.3958074	0.4879684
GO:0005680	anaphase-promoting complex	cellular_component	organelle	1	488	32	31003	0.03125	0.3982754	0.4880153
GO:0030672	synaptic vesicle membrane	cellular_component	organelle	2	488	87	31003	0.022988506	0.398756	0.4880153
GO:0098686	hippocampal mossy fiber to CA3 synapse	cellular_component	synapse	1	488	32	31003	0.03125	0.3982754	0.4880153
GO:0012507	ER to Golgi transport vesicle membrane	cellular_component	organelle	1	488	33	31003	0.03030303	0.4077566	0.496614
GO:1903561	extracellular vesicle	cellular_component	organelle	1	488	33	31003	0.03030303	0.4077566	0.496614
GO:0005794	Golgi apparatus	cellular_component	organelle	26	488	1561	31003	0.01665599	0.4117686	0.5002889
GO:0005776	autophagosome	cellular_component	organelle	2	488	90	31003	0.022222222	0.4152333	0.5032828
GO:0005758	mitochondrial intermembrane space	cellular_component	membrane-enclosed lumen	2	488	93	31003	0.021505376	0.4314812	0.5217189
GO:0005865	striated muscle thin filament	cellular_component	organelle	1	488	36	31003	0.027777778	0.4353149	0.5238359
GO:0005868	cytoplasmic dynein complex	cellular_component	organelle	1	488	36	31003	0.027777778	0.4353149	0.5238359
GO:0000421	autophagosome membrane	cellular_component	membrane	1	488	37	31003	0.027027027	0.4442136	0.5294773
GO:0000776	kinetochore	cellular_component	protein-containing complex	3	488	155	31003	0.019354839	0.4418268	0.5294773
GO:0008305	integrin complex	cellular_component	membrane	1	488	37	31003	0.027027027	0.4442136	0.5294773
GO:0032839	dendrite cytoplasm	cellular_component	cell part	1	488	37	31003	0.027027027	0.4442136	0.5294773
GO:0000922	spindle pole	cellular_component	organelle	4	488	218	31003	0.018348624	0.4495626	0.5345863
GO:0019898	extrinsic component of membrane	cellular_component	membrane	2	488	97	31003	0.020618557	0.4527641	0.5371234
GO:0000932	P-body	cellular_component	organelle	3	488	158	31003	0.018987342	0.4541488	0.5374985
GO:0000407	phagophore assembly site	cellular_component	cell	1	488	39	31003	0.025641026	0.4615934	0.5450269
GO:0030057	desmosome	cellular_component	cell junction	1	488	40	31003	0.025	0.4700788	0.5524524
GO:0034704	calcium channel complex	cellular_component	membrane	1	488	40	31003	0.025	0.4700788	0.5524524
GO:0000307	cyclin-dependent protein kinase holoenzyme complex	cellular_component	protein-containing complex	1	488	41	31003	0.024390244	0.4784308	0.5583543
GO:0001533	cornified envelope	cellular_component	membrane	1	488	41	31003	0.024390244	0.4784308	0.5583543
GO:0097381	photoreceptor disc membrane	cellular_component	organelle	1	488	41	31003	0.024390244	0.4784308	0.5583543
GO:0031674	I band	cellular_component	organelle	1	488	42	31003	0.023809524	0.4866514	0.5666335
GO:0043198	dendritic shaft	cellular_component	cell part	1	488	44	31003	0.022727273	0.5027066	0.5812906
GO:0043679	axon terminus	cellular_component	cell part	1	488	44	31003	0.022727273	0.5027066	0.5812906
GO:0090543	Flemming body	cellular_component	cell part	1	488	44	31003	0.022727273	0.5027066	0.5812906
GO:0005654	nucleoplasm	cellular_component	organelle	70	488	4429	31003	0.015804922	0.5051375	0.5827618
GO:0002080	acrosomal membrane	cellular_component	organelle	1	488	45	31003	0.022222222	0.5105454	0.5863113
GO:0031226	intrinsic component of plasma membrane	cellular_component	membrane	1	488	45	31003	0.022222222	0.5105454	0.5863113
GO:0000793	condensed chromosome	cellular_component	organelle	1	488	46	31003	0.02173913	0.5182608	0.5938159
GO:0005929	cilium	cellular_component	cell part	6	488	369	31003	0.016260163	0.524897	0.5984275
GO:0030134	COPII-coated ER to Golgi transport vesicle	cellular_component	organelle	1	488	47	31003	0.021276596	0.5258548	0.5984275
GO:0035327	transcriptionally active chromatin	cellular_component	organelle	1	488	47	31003	0.021276596	0.5258548	0.5984275
GO:0005789	endoplasmic reticulum membrane	cellular_component	organelle	18	488	1141	31003	0.015775635	0.5299796	0.6017601
GO:0071004	U2-type prespliceosome	cellular_component	organelle	1	488	48	31003	0.020833333	0.5333294	0.6041997
GO:0016323	basolateral plasma membrane	cellular_component	membrane	6	488	374	31003	0.016042781	0.5380128	0.6081358
GO:0043204	perikaryon	cellular_component	cell part	3	488	180	31003	0.016666667	0.540568	0.609654
GO:0005815	microtubule organizing center	cellular_component	organelle	7	488	441	31003	0.015873016	0.5436676	0.6117781
GO:0034707	chloride channel complex	cellular_component	membrane	1	488	50	31003	0.02	0.5479276	0.6151955
GO:0030670	phagocytic vesicle membrane	cellular_component	organelle	1	488	52	31003	0.019230769	0.5620701	0.6296687
GO:0005811	lipid droplet	cellular_component	organelle	2	488	120	31003	0.016666667	0.5655762	0.6321885
GO:0005747	mitochondrial respiratory chain complex I	cellular_component	organelle	1	488	54	31003	0.018518519	0.575771	0.6407363
GO:0032420	stereocilium	cellular_component	organelle	1	488	54	31003	0.018518519	0.575771	0.6407363
GO:0008076	voltage-gated potassium channel complex	cellular_component	membrane	2	488	123	31003	0.016260163	0.5790033	0.6429109
GO:0001772	immunological synapse	cellular_component	membrane	1	488	55	31003	0.018181818	0.5824602	0.6453248
GO:0012505	endomembrane system	cellular_component	cell part	3	488	195	31003	0.015384615	0.594763	0.6569052
GO:0042645	mitochondrial nucleoid	cellular_component	membrane-enclosed lumen	1	488	57	31003	0.01754386	0.5955244	0.6569052
GO:0005615	extracellular space	cellular_component	extracellular region part	27	488	1772	31003	0.01523702	0.59764	0.6577963
GO:0005614	interstitial matrix	cellular_component	extracellular region part	1	488	59	31003	0.016949153	0.6081807	0.6679364
GO:0005913	cell-cell adherens junction	cellular_component	cell junction	2	488	131	31003	0.015267176	0.613309	0.6721011
GO:0008021	synaptic vesicle	cellular_component	organelle	2	488	136	31003	0.014705882	0.6336429	0.6928747
GO:0033017	sarcoplasmic reticulum membrane	cellular_component	organelle	1	488	64	31003	0.015625	0.6381191	0.6947487
GO:0097730	non-motile cilium	cellular_component	organelle	1	488	64	31003	0.015625	0.6381191	0.6947487
GO:0005778	peroxisomal membrane	cellular_component	membrane	1	488	65	31003	0.015384615	0.6438271	0.6979419
GO:0032391	photoreceptor connecting cilium	cellular_component	cell part	1	488	65	31003	0.015384615	0.6438271	0.6979419
GO:0000242	pericentriolar material	cellular_component	organelle	1	488	67	31003	0.014925373	0.6549748	0.7084996
GO:0031966	mitochondrial membrane	cellular_component	organelle	2	488	143	31003	0.013986014	0.6606932	0.7131517
GO:0016235	aggresome	cellular_component	cell part	1	488	71	31003	0.014084507	0.6762365	0.7283661
GO:0055038	recycling endosome membrane	cellular_component	membrane	1	488	72	31003	0.013888889	0.6813444	0.7322996
GO:0030018	Z disc	cellular_component	organelle	4	488	295	31003	0.013559322	0.6846723	0.732745
GO:0043235	receptor complex	cellular_component	protein-containing complex	3	488	223	31003	0.013452915	0.6842241	0.732745
GO:0030425	dendrite	cellular_component	cell part	8	488	576	31003	0.013888889	0.6879579	0.7346981
GO:0005637	nuclear inner membrane	cellular_component	organelle	1	488	76	31003	0.013157895	0.7009842	0.7470234
GO:0030133	transport vesicle	cellular_component	organelle	1	488	77	31003	0.012987013	0.7057024	0.7504615
GO:0036064	ciliary basal body	cellular_component	organelle	3	488	235	31003	0.012765957	0.7177674	0.7616814
GO:0015030	Cajal body	cellular_component	membrane-enclosed lumen	1	488	81	31003	0.012345679	0.7238437	0.7665124
GO:0005643	nuclear pore	cellular_component	organelle	1	488	82	31003	0.012195122	0.7282019	0.7695075
GO:0005762	mitochondrial large ribosomal subunit	cellular_component	membrane-enclosed lumen	1	488	83	31003	0.012048193	0.7324915	0.7724177
GO:0030173	integral component of Golgi membrane	cellular_component	organelle	1	488	84	31003	0.011904762	0.7367135	0.7736261
GO:0048786	presynaptic active zone	cellular_component	cell part	1	488	84	31003	0.011904762	0.7367135	0.7736261
GO:0001750	photoreceptor outer segment	cellular_component	organelle	1	488	85	31003	0.011764706	0.740869	0.776369
GO:0032588	trans-Golgi network membrane	cellular_component	membrane	1	488	86	31003	0.011627907	0.744959	0.779032
GO:0005813	centrosome	cellular_component	organelle	13	488	961	31003	0.013527575	0.7487204	0.781341
GO:0045095	keratin filament	cellular_component	organelle	1	488	89	31003	0.011235955	0.7568467	0.7881861
GO:0060170	ciliary membrane	cellular_component	membrane	1	488	90	31003	0.011111111	0.760685	0.7905466
GO:0000118	histone deacetylase complex	cellular_component	membrane-enclosed lumen	1	488	92	31003	0.010869565	0.7681813	0.7966485
GO:0005802	trans-Golgi network	cellular_component	organelle	3	488	256	31003	0.01171875	0.769724	0.7966485
GO:0034451	centriolar satellite	cellular_component	organelle	1	488	94	31003	0.010638298	0.7754432	0.8009198
GO:0000139	Golgi membrane	cellular_component	membrane	10	488	787	31003	0.01270648	0.7953882	0.8198366
GO:0005770	late endosome	cellular_component	organelle	2	488	195	31003	0.01025641	0.8142359	0.8375474
GO:0000151	ubiquitin ligase complex	cellular_component	cell part	2	488	199	31003	0.010050251	0.823001	0.8414014
GO:0016604	nuclear body	cellular_component	cell	6	488	514	31003	0.011673152	0.8213612	0.8414014
GO:0016605	PML body	cellular_component	membrane-enclosed lumen	2	488	199	31003	0.010050251	0.823001	0.8414014
GO:0031965	nuclear membrane	cellular_component	organelle	5	488	444	31003	0.011261261	0.8301114	0.8469494
GO:0005912	adherens junction	cellular_component	cell junction	1	488	118	31003	0.008474576	0.8467541	0.860439
GO:0005923	bicellular tight junction	cellular_component	cell junction	2	488	210	31003	0.00952381	0.8452209	0.860439
GO:0000784	nuclear chromosome, telomeric region	cellular_component	membrane-enclosed lumen	1	488	128	31003	0.0078125	0.8693198	0.8815884
GO:0005777	peroxisome	cellular_component	organelle	1	488	154	31003	0.006493506	0.9136547	0.9246847
GO:0045211	postsynaptic membrane	cellular_component	membrane	3	488	354	31003	0.008474576	0.9188357	0.928061
GO:0005622	intracellular	cellular_component	cell part	5	488	529	31003	0.009451796	0.9210345	0.9284175
GO:0005886	plasma membrane	cellular_component	membrane	94	488	6878	31003	0.013666764	0.9493603	0.9550565
GO:0005814	centriole	cellular_component	organelle	1	488	309	31003	0.003236246	0.9927531	0.9967162
GO:0005887	integral component of plasma membrane	cellular_component	membrane	10	488	1694	31003	0.005903188	0.9999533	1
GO:0016021	integral component of membrane	cellular_component	membrane	54	488	7349	31003	0.007347938	1	1
