# Supplementary material for: Characterization and Transcriptome Analysis of Exosomal and Nonexosomal RNAs in Bovine Adipocytes
Source: Int J Mol Sci. 2020 Dec 7;21(23):9313. doi: 10.3390/ijms21239313 (PMC7730049; doi:10.3390/ijms21239313)
Supplement: Supplementary file 1 [file ijms-21-09313-s001.zip › suppl/supplement/Table S8. MF result of the exosomal mRNAs..xls]

GO_F Term ID	GO_F Term Desc	GO_F Term Level1	GO_F Term Level2	Term Candidate Gene Num	Total Candidate Gene Num	Term Gene Num	Total Gene Num	Rich Ratio	P value	Q value
GO:0003735	structural constituent of ribosome	molecular_function	structural molecule activity	68	461	289	26864	0.235294118	3.50E-57	1.97E-54
GO:0000166	nucleotide binding	molecular_function	binding	56	461	969	26864	0.057791538	2.04E-15	5.73E-13
GO:0005515	protein binding	molecular_function	binding	31	461	320	26864	0.096875	8.98E-15	1.68E-12
GO:0003723	RNA binding	molecular_function	binding	80	461	1980	26864	0.04040404	5.68E-13	8.00E-11
GO:0051082	unfolded protein binding	molecular_function	binding	18	461	126	26864	0.142857143	6.11E-12	6.88E-10
GO:0019843	rRNA binding	molecular_function	binding	14	461	73	26864	0.191780822	2.32E-11	2.18E-09
GO:0003729	mRNA binding	molecular_function	binding	18	461	241	26864	0.074688797	2.20E-07	1.77E-05
GO:0003743	translation initiation factor activity	molecular_function	binding	11	461	97	26864	0.113402062	8.91E-07	6.27E-05
GO:0051015	actin filament binding	molecular_function	binding	22	461	387	26864	0.056847545	1.14E-06	7.14E-05
GO:0044548	S100 protein binding	molecular_function	binding	7	461	36	26864	0.194444444	2.27E-06	1.28E-04
GO:0003924	GTPase activity	molecular_function	catalytic activity	23	461	469	26864	0.049040512	7.73E-06	3.96E-04
GO:0003779	actin binding	molecular_function	binding	29	461	703	26864	0.041251778	1.47E-05	6.89E-04
GO:0048027	mRNA 5'-UTR binding	molecular_function	binding	6	461	33	26864	0.181818182	1.85E-05	8.00E-04
GO:0003676	nucleic acid binding	molecular_function	binding	32	461	851	26864	0.03760282	3.31E-05	0.001302856
GO:0019904	protein domain specific binding	molecular_function	binding	20	461	412	26864	0.048543689	3.47E-05	0.001302856
GO:0097718	disordered domain specific binding	molecular_function	binding	7	461	59	26864	0.118644068	6.61E-05	0.002327275
GO:0005178	integrin binding	molecular_function	binding	12	461	184	26864	0.065217391	8.63E-05	0.00285948
GO:0019899	enzyme binding	molecular_function	binding	21	461	498	26864	0.042168675	1.64E-04	0.005055515
GO:0030898	actin-dependent ATPase activity	molecular_function	catalytic activity	4	461	17	26864	0.235294118	1.71E-04	0.005055515
GO:0048407	platelet-derived growth factor binding	molecular_function	binding	4	461	18	26864	0.222222222	2.16E-04	0.006091508
GO:0004812	aminoacyl-tRNA ligase activity	molecular_function	catalytic activity	5	461	35	26864	0.142857143	3.09E-04	0.007963643
GO:0005200	structural constituent of cytoskeleton	molecular_function	structural molecule activity	11	461	181	26864	0.060773481	3.11E-04	0.007963643
GO:0005525	GTP binding	molecular_function	binding	23	461	621	26864	0.037037037	5.17E-04	0.01266424
GO:0003755	peptidyl-prolyl cis-trans isomerase activity	molecular_function	catalytic activity	6	461	61	26864	0.098360656	6.18E-04	0.01450098
GO:0016853	isomerase activity	molecular_function	catalytic activity	7	461	85	26864	0.082352941	6.53E-04	0.01471185
GO:0035613	RNA stem-loop binding	molecular_function	binding	4	461	25	26864	0.16	8.13E-04	0.01761511
GO:0050840	extracellular matrix binding	molecular_function	binding	5	461	44	26864	0.113636364	9.11E-04	0.01900272
GO:0033592	RNA strand annealing activity	molecular_function	binding	3	461	12	26864	0.25	9.84E-04	0.01978995
GO:0031492	nucleosomal DNA binding	molecular_function	binding	5	461	48	26864	0.104166667	0.001358542	0.02637445
GO:0031625	ubiquitin protein ligase binding	molecular_function	binding	17	461	433	26864	0.03926097	0.001455925	0.02732286
GO:0004859	phospholipase inhibitor activity	molecular_function	molecular function regulator	2	461	4	26864	0.5	0.001723219	0.02771921
GO:0008143	poly(A) binding	molecular_function	binding	5	461	50	26864	0.1	0.001634622	0.02771921
GO:0042623	ATPase activity, coupled	molecular_function	catalytic activity	3	461	14	26864	0.214285714	0.001587392	0.02771921
GO:0070180	large ribosomal subunit rRNA binding	molecular_function	binding	2	461	4	26864	0.5	0.001723219	0.02771921
GO:1990948	ubiquitin ligase inhibitor activity	molecular_function	molecular function regulator	2	461	4	26864	0.5	0.001723219	0.02771921
GO:0098632	cell-cell adhesion mediator activity	molecular_function	binding	3	461	15	26864	0.2	0.001959102	0.03063818
GO:0008201	heparin binding	molecular_function	binding	12	461	262	26864	0.045801527	0.002034871	0.03096304
GO:0050998	nitric-oxide synthase binding	molecular_function	binding	3	461	16	26864	0.1875	0.002380681	0.03527167
GO:0008536	Ran GTPase binding	molecular_function	binding	5	461	56	26864	0.089285714	0.002710026	0.03552415
GO:0019834	phospholipase A2 inhibitor activity	molecular_function	molecular function regulator	2	461	5	26864	0.4	0.002839408	0.03552415
GO:0019901	protein kinase binding	molecular_function	binding	23	461	700	26864	0.032857143	0.002471469	0.03552415
GO:0030292	protein tyrosine kinase inhibitor activity	molecular_function	molecular function regulator	2	461	5	26864	0.4	0.002839408	0.03552415
GO:0042802	identical protein binding	molecular_function	binding	42	461	1556	26864	0.026992288	0.002595581	0.03552415
GO:0048306	calcium-dependent protein binding	molecular_function	binding	6	461	81	26864	0.074074074	0.002712316	0.03552415
GO:0097100	supercoiled DNA binding	molecular_function	binding	2	461	5	26864	0.4	0.002839408	0.03552415
GO:0003730	mRNA 3'-UTR binding	molecular_function	binding	7	461	118	26864	0.059322034	0.004315115	0.04482616
GO:0003746	translation elongation factor activity	molecular_function	binding	4	461	39	26864	0.102564103	0.00437911	0.04482616
GO:0008092	cytoskeletal protein binding	molecular_function	binding	7	461	118	26864	0.059322034	0.004315115	0.04482616
GO:0008266	poly(U) RNA binding	molecular_function	binding	4	461	38	26864	0.105263158	0.003983128	0.04482616
GO:0008379	thioredoxin peroxidase activity	molecular_function	catalytic activity	2	461	6	26864	0.333333333	0.0042108	0.04482616
GO:0008565	protein transporter activity	molecular_function	transporter activity	6	461	88	26864	0.068181818	0.004098593	0.04482616
GO:0010856	adenylate cyclase activator activity	molecular_function	molecular function regulator	2	461	6	26864	0.333333333	0.0042108	0.04482616
GO:0017166	vinculin binding	molecular_function	binding	3	461	19	26864	0.157894737	0.003965238	0.04482616
GO:0046332	SMAD binding	molecular_function	binding	6	461	89	26864	0.06741573	0.004332698	0.04482616
GO:0055131	C3HC4-type RING finger domain binding	molecular_function	binding	2	461	6	26864	0.333333333	0.0042108	0.04482616
GO:0008483	transaminase activity	molecular_function	catalytic activity	3	461	20	26864	0.15	0.004606144	0.04549577
GO:0051787	misfolded protein binding	molecular_function	binding	3	461	20	26864	0.15	0.004606144	0.04549577
GO:0016887	ATPase activity	molecular_function	catalytic activity	12	461	298	26864	0.040268456	0.005700598	0.05533512
GO:0030235	nitric-oxide synthase regulator activity	molecular_function	molecular function regulator	2	461	7	26864	0.285714286	0.005828346	0.05561625
GO:0070181	small ribosomal subunit rRNA binding	molecular_function	binding	3	461	22	26864	0.136363636	0.006066561	0.05692456
GO:0016868	intramolecular transferase activity, phosphotransferases	molecular_function	catalytic activity	2	461	8	26864	0.25	0.007683231	0.06838641
GO:0017022	myosin binding	molecular_function	binding	3	461	24	26864	0.125	0.007773944	0.06838641
GO:0031072	heat shock protein binding	molecular_function	binding	5	461	71	26864	0.070422535	0.007498375	0.06838641
GO:0045182	translation regulator activity	molecular_function	translation regulator activity	3	461	24	26864	0.125	0.007773944	0.06838641
GO:0004298	threonine-type endopeptidase activity	molecular_function	catalytic activity	3	461	26	26864	0.115384615	0.00973718	0.08086392
GO:0004459	L-lactate dehydrogenase activity	molecular_function	catalytic activity	2	461	9	26864	0.222222222	0.009766868	0.08086392
GO:0051920	peroxiredoxin activity	molecular_function	catalytic activity	2	461	9	26864	0.222222222	0.009766868	0.08086392
GO:1990825	sequence-specific mRNA binding	molecular_function	binding	2	461	9	26864	0.222222222	0.009766868	0.08086392
GO:0002020	protease binding	molecular_function	binding	7	461	140	26864	0.05	0.01069682	0.08699975
GO:0044183	protein binding involved in protein folding	molecular_function	binding	3	461	27	26864	0.111111111	0.01081702	0.08699975
GO:0016504	peptidase activator activity	molecular_function	molecular function regulator	2	461	10	26864	0.2	0.0120709	0.09183671
GO:0030957	Tat protein binding	molecular_function	binding	2	461	10	26864	0.2	0.0120709	0.09183671
GO:0031681	G-protein beta-subunit binding	molecular_function	binding	2	461	10	26864	0.2	0.0120709	0.09183671
GO:0050786	RAGE receptor binding	molecular_function	binding	2	461	10	26864	0.2	0.0120709	0.09183671
GO:0000146	microfilament motor activity	molecular_function	catalytic activity	3	461	29	26864	0.103448276	0.01317678	0.0956571
GO:0003725	double-stranded RNA binding	molecular_function	binding	6	461	115	26864	0.052173913	0.01451136	0.0956571
GO:0004175	endopeptidase activity	molecular_function	catalytic activity	5	461	87	26864	0.057471264	0.01706403	0.0956571
GO:0004648	O-phospho-L-serine:2-oxoglutarate aminotransferase activity	molecular_function	catalytic activity	1	461	1	26864	1	0.01716051	0.0956571
GO:0004727	prenylated protein tyrosine phosphatase activity	molecular_function	catalytic activity	1	461	1	26864	1	0.01716051	0.0956571
GO:0005201	extracellular matrix structural constituent	molecular_function	structural molecule activity	7	461	150	26864	0.046666667	0.01517228	0.0956571
GO:0005518	collagen binding	molecular_function	binding	6	461	113	26864	0.053097345	0.01340331	0.0956571
GO:0008973	phosphopentomutase activity	molecular_function	catalytic activity	1	461	1	26864	1	0.01716051	0.0956571
GO:0016018	cyclosporin A binding	molecular_function	binding	3	461	29	26864	0.103448276	0.01317678	0.0956571
GO:0017134	fibroblast growth factor binding	molecular_function	binding	3	461	31	26864	0.096774194	0.01580702	0.0956571
GO:0031369	translation initiation factor binding	molecular_function	binding	3	461	30	26864	0.1	0.01445786	0.0956571
GO:0032358	oxidized pyrimidine DNA binding	molecular_function	binding	1	461	1	26864	1	0.01716051	0.0956571
GO:0032564	dATP binding	molecular_function	binding	1	461	1	26864	1	0.01716051	0.0956571
GO:0033676	double-stranded DNA-dependent ATPase activity	molecular_function	catalytic activity	1	461	1	26864	1	0.01716051	0.0956571
GO:0033677	DNA/RNA helicase activity	molecular_function	catalytic activity	1	461	1	26864	1	0.01716051	0.0956571
GO:0043022	ribosome binding	molecular_function	binding	5	461	83	26864	0.060240964	0.01416716	0.0956571
GO:0043539	protein serine/threonine kinase activator activity	molecular_function	molecular function regulator	3	461	31	26864	0.096774194	0.01580702	0.0956571
GO:0044730	bone sialoprotein binding	molecular_function	binding	1	461	1	26864	1	0.01716051	0.0956571
GO:0046982	protein heterodimerization activity	molecular_function	binding	22	461	778	26864	0.028277635	0.01604066	0.0956571
GO:0047395	glycerophosphoinositol glycerophosphodiesterase activity	molecular_function	catalytic activity	1	461	1	26864	1	0.01716051	0.0956571
GO:0050313	sulfur dioxygenase activity	molecular_function	catalytic activity	1	461	1	26864	1	0.01716051	0.0956571
GO:0070320	inward rectifier potassium channel inhibitor activity	molecular_function	molecular function regulator	1	461	1	26864	1	0.01716051	0.0956571
GO:0086039	calcium-transporting ATPase activity involved in regulation of cardiac muscle cell membrane potential	molecular_function	catalytic activity	1	461	1	26864	1	0.01716051	0.0956571
GO:0099511	voltage-gated calcium channel activity involved in regulation of cytosolic calcium levels	molecular_function	transporter activity	1	461	1	26864	1	0.01716051	0.0956571
GO:1904841	TORC2 complex binding	molecular_function	binding	1	461	1	26864	1	0.01716051	0.0956571
GO:1990814	DNA/DNA annealing activity	molecular_function	binding	1	461	1	26864	1	0.01716051	0.0956571
GO:1990833	clathrin-uncoating ATPase activity	molecular_function	catalytic activity	1	461	1	26864	1	0.01716051	0.0956571
GO:0043531	ADP binding	molecular_function	binding	4	461	58	26864	0.068965517	0.01752774	0.09674625
GO:0005198	structural molecule activity	molecular_function	structural molecule activity	10	461	271	26864	0.036900369	0.0192819	0.1053952
GO:0042288	MHC class I protein binding	molecular_function	binding	2	461	13	26864	0.153846154	0.02022494	0.1094869
GO:0005509	calcium ion binding	molecular_function	binding	29	461	1140	26864	0.025438596	0.02335214	0.1240307
GO:0019001	guanyl nucleotide binding	molecular_function	binding	2	461	14	26864	0.142857143	0.0233312	0.1240307
GO:0016874	ligase activity	molecular_function	catalytic activity	5	461	97	26864	0.051546392	0.02594936	0.1365373
GO:0001850	complement component C3a binding	molecular_function	binding	1	461	2	26864	0.5	0.03402717	0.1368378
GO:0003690	double-stranded DNA binding	molecular_function	binding	6	461	136	26864	0.044117647	0.03017754	0.1368378
GO:0004004	ATP-dependent RNA helicase activity	molecular_function	catalytic activity	4	461	70	26864	0.057142857	0.03232501	0.1368378
GO:0004084	branched-chain-amino-acid transaminase activity	molecular_function	catalytic activity	1	461	2	26864	0.5	0.03402717	0.1368378
GO:0004148	dihydrolipoyl dehydrogenase activity	molecular_function	catalytic activity	1	461	2	26864	0.5	0.03402717	0.1368378
GO:0004618	phosphoglycerate kinase activity	molecular_function	catalytic activity	1	461	2	26864	0.5	0.03402717	0.1368378
GO:0004673	protein histidine kinase activity	molecular_function	catalytic activity	1	461	2	26864	0.5	0.03402717	0.1368378
GO:0004827	proline-tRNA ligase activity	molecular_function	catalytic activity	1	461	2	26864	0.5	0.03402717	0.1368378
GO:0004828	serine-tRNA ligase activity	molecular_function	catalytic activity	1	461	2	26864	0.5	0.03402717	0.1368378
GO:0005093	Rab GDP-dissociation inhibitor activity	molecular_function	molecular function regulator	1	461	2	26864	0.5	0.03402717	0.1368378
GO:0008097	5S rRNA binding	molecular_function	binding	2	461	16	26864	0.125	0.03008186	0.1368378
GO:0008199	ferric iron binding	molecular_function	binding	2	461	16	26864	0.125	0.03008186	0.1368378
GO:0008534	oxidized purine nucleobase lesion DNA N-glycosylase activity	molecular_function	catalytic activity	1	461	2	26864	0.5	0.03402717	0.1368378
GO:0008761	UDP-N-acetylglucosamine 2-epimerase activity	molecular_function	catalytic activity	1	461	2	26864	0.5	0.03402717	0.1368378
GO:0009384	N-acylmannosamine kinase activity	molecular_function	catalytic activity	1	461	2	26864	0.5	0.03402717	0.1368378
GO:0030020	extracellular matrix structural constituent conferring tensile strength	molecular_function	structural molecule activity	4	461	66	26864	0.060606061	0.02678414	0.1368378
GO:0030674	protein binding, bridging	molecular_function	binding	5	461	102	26864	0.049019608	0.03132419	0.1368378
GO:0034632	retinol transmembrane transporter activity	molecular_function	transporter activity	1	461	2	26864	0.5	0.03402717	0.1368378
GO:0035403	histone kinase activity (H3-T6 specific)	molecular_function	catalytic activity	1	461	2	26864	0.5	0.03402717	0.1368378
GO:0035500	MH2 domain binding	molecular_function	binding	1	461	2	26864	0.5	0.03402717	0.1368378
GO:0043849	Ras palmitoyltransferase activity	molecular_function	catalytic activity	1	461	2	26864	0.5	0.03402717	0.1368378
GO:0050811	GABA receptor binding	molecular_function	binding	2	461	16	26864	0.125	0.03008186	0.1368378
GO:0051087	chaperone binding	molecular_function	binding	6	461	133	26864	0.045112782	0.02745858	0.1368378
GO:0051879	Hsp90 protein binding	molecular_function	binding	4	461	71	26864	0.056338028	0.0338072	0.1368378
GO:0052654	L-leucine transaminase activity	molecular_function	catalytic activity	1	461	2	26864	0.5	0.03402717	0.1368378
GO:0052655	L-valine transaminase activity	molecular_function	catalytic activity	1	461	2	26864	0.5	0.03402717	0.1368378
GO:0052656	L-isoleucine transaminase activity	molecular_function	catalytic activity	1	461	2	26864	0.5	0.03402717	0.1368378
GO:0070052	collagen V binding	molecular_function	binding	1	461	2	26864	0.5	0.03402717	0.1368378
GO:0097110	scaffold protein binding	molecular_function	binding	5	461	100	26864	0.05	0.0290973	0.1368378
GO:0098973	structural constituent of postsynaptic actin cytoskeleton	molecular_function	structural molecule activity	1	461	2	26864	0.5	0.03402717	0.1368378
GO:0099609	microtubule lateral binding	molecular_function	binding	1	461	2	26864	0.5	0.03402717	0.1368378
GO:1905172	RISC complex binding	molecular_function	binding	1	461	2	26864	0.5	0.03402717	0.1368378
GO:1990409	adrenomedullin binding	molecular_function	binding	1	461	2	26864	0.5	0.03402717	0.1368378
GO:0043236	laminin binding	molecular_function	binding	3	461	43	26864	0.069767442	0.03735748	0.1471893
GO:0045296	cadherin binding	molecular_function	binding	10	461	303	26864	0.0330033	0.03738556	0.1471893
GO:0051020	GTPase binding	molecular_function	binding	3	461	43	26864	0.069767442	0.03735748	0.1471893
GO:0042826	histone deacetylase binding	molecular_function	binding	7	461	183	26864	0.038251366	0.03911422	0.1529257
GO:0030234	enzyme regulator activity	molecular_function	molecular function regulator	2	461	19	26864	0.105263158	0.04144918	0.1598349
GO:0043394	proteoglycan binding	molecular_function	binding	2	461	19	26864	0.105263158	0.04144918	0.1598349
GO:0001605	adrenomedullin receptor activity	molecular_function	molecular transducer activity	1	461	3	26864	0.333333333	0.05060499	0.1624347
GO:0001664	G protein-coupled receptor binding	molecular_function	binding	4	461	81	26864	0.049382716	0.05077887	0.1624347
GO:0001851	complement component C3b binding	molecular_function	binding	1	461	3	26864	0.333333333	0.05060499	0.1624347
GO:0003756	protein disulfide isomerase activity	molecular_function	catalytic activity	2	461	20	26864	0.1	0.04554285	0.1624347
GO:0004013	adenosylhomocysteinase activity	molecular_function	catalytic activity	1	461	3	26864	0.333333333	0.05060499	0.1624347
GO:0004066	asparagine synthase (glutamine-hydrolyzing) activity	molecular_function	catalytic activity	1	461	3	26864	0.333333333	0.05060499	0.1624347
GO:0004069	L-aspartate:2-oxoglutarate aminotransferase activity	molecular_function	catalytic activity	1	461	3	26864	0.333333333	0.05060499	0.1624347
GO:0004170	dUTP diphosphatase activity	molecular_function	catalytic activity	1	461	3	26864	0.333333333	0.05060499	0.1624347
GO:0004421	hydroxymethylglutaryl-CoA synthase activity	molecular_function	catalytic activity	1	461	3	26864	0.333333333	0.05060499	0.1624347
GO:0004478	methionine adenosyltransferase activity	molecular_function	catalytic activity	1	461	3	26864	0.333333333	0.05060499	0.1624347
GO:0004619	phosphoglycerate mutase activity	molecular_function	catalytic activity	1	461	3	26864	0.333333333	0.05060499	0.1624347
GO:0004743	pyruvate kinase activity	molecular_function	catalytic activity	1	461	3	26864	0.333333333	0.05060499	0.1624347
GO:0004818	glutamate-tRNA ligase activity	molecular_function	catalytic activity	1	461	3	26864	0.333333333	0.05060499	0.1624347
GO:0004820	glycine-tRNA ligase activity	molecular_function	catalytic activity	1	461	3	26864	0.333333333	0.05060499	0.1624347
GO:0004822	isoleucine-tRNA ligase activity	molecular_function	catalytic activity	1	461	3	26864	0.333333333	0.05060499	0.1624347
GO:0005501	retinoid binding	molecular_function	binding	1	461	3	26864	0.333333333	0.05060499	0.1624347
GO:0016787	hydrolase activity	molecular_function	catalytic activity	23	461	915	26864	0.025136612	0.04508036	0.1624347
GO:0019003	GDP binding	molecular_function	binding	4	461	77	26864	0.051948052	0.04352094	0.1624347
GO:0030546	receptor activator activity	molecular_function	molecular function regulator	1	461	3	26864	0.333333333	0.05060499	0.1624347
GO:0034057	RNA strand-exchange activity	molecular_function	binding	1	461	3	26864	0.333333333	0.05060499	0.1624347
GO:0035605	peptidyl-cysteine S-nitrosylase activity	molecular_function	catalytic activity	1	461	3	26864	0.333333333	0.05060499	0.1624347
GO:0048487	beta-tubulin binding	molecular_function	binding	3	461	47	26864	0.063829787	0.04671039	0.1624347
GO:0051117	ATPase binding	molecular_function	binding	5	461	111	26864	0.045045045	0.04264557	0.1624347
GO:0060072	large conductance calcium-activated potassium channel activity	molecular_function	transporter activity	1	461	3	26864	0.333333333	0.05060499	0.1624347
GO:0070051	fibrinogen binding	molecular_function	binding	1	461	3	26864	0.333333333	0.05060499	0.1624347
GO:0070053	thrombospondin receptor activity	molecular_function	molecular transducer activity	1	461	3	26864	0.333333333	0.05060499	0.1624347
GO:0071568	UFM1 transferase activity	molecular_function	catalytic activity	1	461	3	26864	0.333333333	0.05060499	0.1624347
GO:0098633	collagen fibril binding	molecular_function	binding	1	461	3	26864	0.333333333	0.05060499	0.1624347
GO:0098772	molecular function regulator	molecular_function	molecular function regulator	1	461	3	26864	0.333333333	0.05060499	0.1624347
GO:1990460	leptin receptor binding	molecular_function	binding	1	461	3	26864	0.333333333	0.05060499	0.1624347
GO:0044877	protein-containing complex binding	molecular_function	binding	9	461	280	26864	0.032142857	0.05355567	0.1703494
GO:0046933	proton-transporting ATP synthase activity, rotational mechanism	molecular_function	catalytic activity	2	461	23	26864	0.086956522	0.05865049	0.1855069
GO:0003727	single-stranded RNA binding	molecular_function	binding	3	461	54	26864	0.055555556	0.06554581	0.1911883
GO:0003824	catalytic activity	molecular_function	catalytic activity	11	461	380	26864	0.028947368	0.06493559	0.1911883
GO:0004081	bis(5'-nucleosyl)-tetraphosphatase (asymmetrical) activity	molecular_function	catalytic activity	1	461	4	26864	0.25	0.06689892	0.1911883
GO:0004082	bisphosphoglycerate mutase activity	molecular_function	catalytic activity	1	461	4	26864	0.25	0.06689892	0.1911883
GO:0004359	glutaminase activity	molecular_function	catalytic activity	1	461	4	26864	0.25	0.06689892	0.1911883
GO:0004365	glyceraldehyde-3-phosphate dehydrogenase (NAD+) (phosphorylating) activity	molecular_function	catalytic activity	1	461	4	26864	0.25	0.06689892	0.1911883
GO:0004576	oligosaccharyl transferase activity	molecular_function	catalytic activity	1	461	4	26864	0.25	0.06689892	0.1911883
GO:0004802	transketolase activity	molecular_function	catalytic activity	1	461	4	26864	0.25	0.06689892	0.1911883
GO:0004829	threonine-tRNA ligase activity	molecular_function	catalytic activity	1	461	4	26864	0.25	0.06689892	0.1911883
GO:0004830	tryptophan-tRNA ligase activity	molecular_function	catalytic activity	1	461	4	26864	0.25	0.06689892	0.1911883
GO:0005055	laminin receptor activity	molecular_function	binding	1	461	4	26864	0.25	0.06689892	0.1911883
GO:0019828	aspartic-type endopeptidase inhibitor activity	molecular_function	molecular function regulator	1	461	4	26864	0.25	0.06689892	0.1911883
GO:0019960	C-X3-C chemokine binding	molecular_function	binding	1	461	4	26864	0.25	0.06689892	0.1911883
GO:0031800	type 3 metabotropic glutamate receptor binding	molecular_function	binding	1	461	4	26864	0.25	0.06689892	0.1911883
GO:0031997	N-terminal myristoylation domain binding	molecular_function	binding	1	461	4	26864	0.25	0.06689892	0.1911883
GO:0047485	protein N-terminus binding	molecular_function	binding	6	461	163	26864	0.036809816	0.06262385	0.1911883
GO:0061656	SUMO conjugating enzyme activity	molecular_function	catalytic activity	1	461	4	26864	0.25	0.06689892	0.1911883
GO:0099186	structural constituent of postsynapse	molecular_function	structural molecule activity	1	461	4	26864	0.25	0.06689892	0.1911883
GO:1904399	heparan sulfate binding	molecular_function	binding	1	461	4	26864	0.25	0.06689892	0.1911883
GO:0044325	ion channel binding	molecular_function	binding	7	461	208	26864	0.033653846	0.06830721	0.1932511
GO:0051019	mitogen-activated protein kinase binding	molecular_function	binding	2	461	25	26864	0.08	0.06801933	0.1932511
GO:0001968	fibronectin binding	molecular_function	binding	2	461	26	26864	0.076923077	0.07287617	0.2031153
GO:0005388	calcium-transporting ATPase activity	molecular_function	catalytic activity	2	461	26	26864	0.076923077	0.07287617	0.2031153
GO:0043024	ribosomal small subunit binding	molecular_function	binding	2	461	26	26864	0.076923077	0.07287617	0.2031153
GO:0042393	histone binding	molecular_function	binding	7	461	212	26864	0.033018868	0.07393214	0.2050433
GO:0008017	microtubule binding	molecular_function	binding	13	461	483	26864	0.026915114	0.07507973	0.2072053
GO:0004427	inorganic diphosphatase activity	molecular_function	catalytic activity	1	461	5	26864	0.2	0.08291379	0.2112238
GO:0004634	phosphopyruvate hydratase activity	molecular_function	catalytic activity	1	461	5	26864	0.2	0.08291379	0.2112238
GO:0004768	stearoyl-CoA 9-desaturase activity	molecular_function	catalytic activity	1	461	5	26864	0.2	0.08291379	0.2112238
GO:0005471	ATP:ADP antiporter activity	molecular_function	transporter activity	1	461	5	26864	0.2	0.08291379	0.2112238
GO:0009055	electron transfer activity	molecular_function	catalytic activity	3	461	58	26864	0.051724138	0.07763693	0.2112238
GO:0010314	phosphatidylinositol-5-phosphate binding	molecular_function	binding	2	461	28	26864	0.071428571	0.08290841	0.2112238
GO:0033745	L-methionine-(R)-S-oxide reductase activity	molecular_function	catalytic activity	1	461	5	26864	0.2	0.08291379	0.2112238
GO:0036033	mediator complex binding	molecular_function	binding	1	461	5	26864	0.2	0.08291379	0.2112238
GO:0042954	lipoprotein transporter activity	molecular_function	transporter activity	1	461	5	26864	0.2	0.08291379	0.2112238
GO:0043273	CTPase activity	molecular_function	catalytic activity	1	461	5	26864	0.2	0.08291379	0.2112238
GO:0044378	non-sequence-specific DNA binding, bending	molecular_function	binding	1	461	5	26864	0.2	0.08291379	0.2112238
GO:0046914	transition metal ion binding	molecular_function	binding	2	461	28	26864	0.071428571	0.08290841	0.2112238
GO:0048408	epidermal growth factor binding	molecular_function	binding	1	461	5	26864	0.2	0.08291379	0.2112238
GO:0055077	gap junction hemi-channel activity	molecular_function	transporter activity	1	461	5	26864	0.2	0.08291379	0.2112238
GO:0071535	RING-like zinc finger domain binding	molecular_function	binding	1	461	5	26864	0.2	0.08291379	0.2112238
GO:0098639	collagen binding involved in cell-matrix adhesion	molecular_function	binding	1	461	5	26864	0.2	0.08291379	0.2112238
GO:1905538	polysome binding	molecular_function	binding	1	461	5	26864	0.2	0.08291379	0.2112238
GO:0000980	RNA polymerase II distal enhancer sequence-specific DNA binding	molecular_function	binding	4	461	97	26864	0.041237113	0.08591883	0.2169161
GO:0005546	phosphatidylinositol-4,5-bisphosphate binding	molecular_function	binding	4	461	97	26864	0.041237113	0.08591883	0.2169161
GO:0015078	proton transmembrane transporter activity	molecular_function	transporter activity	2	461	29	26864	0.068965517	0.08807371	0.2194049
GO:0016616	oxidoreductase activity, acting on the CH-OH group of donors, NAD or NADP as acceptor	molecular_function	catalytic activity	2	461	29	26864	0.068965517	0.08807371	0.2194049
GO:0070006	metalloaminopeptidase activity	molecular_function	catalytic activity	2	461	29	26864	0.068965517	0.08807371	0.2194049
GO:0004586	ornithine decarboxylase activity	molecular_function	catalytic activity	1	461	6	26864	0.166666667	0.09865439	0.2267593
GO:0008200	ion channel inhibitor activity	molecular_function	molecular function regulator	1	461	6	26864	0.166666667	0.09865439	0.2267593
GO:0015220	choline transmembrane transporter activity	molecular_function	transporter activity	1	461	6	26864	0.166666667	0.09865439	0.2267593
GO:0016790	thiolester hydrolase activity	molecular_function	catalytic activity	1	461	6	26864	0.166666667	0.09865439	0.2267593
GO:0032357	oxidized purine DNA binding	molecular_function	binding	1	461	6	26864	0.166666667	0.09865439	0.2267593
GO:0032559	adenyl ribonucleotide binding	molecular_function	binding	1	461	6	26864	0.166666667	0.09865439	0.2267593
GO:0033743	peptide-methionine (R)-S-oxide reductase activity	molecular_function	catalytic activity	1	461	6	26864	0.166666667	0.09865439	0.2267593
GO:0035198	miRNA binding	molecular_function	binding	3	461	63	26864	0.047619048	0.09400365	0.2267593
GO:0035374	chondroitin sulfate binding	molecular_function	binding	2	461	30	26864	0.066666667	0.09333199	0.2267593
GO:0043398	HLH domain binding	molecular_function	binding	1	461	6	26864	0.166666667	0.09865439	0.2267593
GO:0043532	angiostatin binding	molecular_function	binding	1	461	6	26864	0.166666667	0.09865439	0.2267593
GO:0044390	ubiquitin-like protein conjugating enzyme binding	molecular_function	binding	1	461	6	26864	0.166666667	0.09865439	0.2267593
GO:0045322	unmethylated CpG binding	molecular_function	binding	1	461	6	26864	0.166666667	0.09865439	0.2267593
GO:0046790	virion binding	molecular_function	binding	1	461	6	26864	0.166666667	0.09865439	0.2267593
GO:0046923	ER retention sequence binding	molecular_function	binding	1	461	6	26864	0.166666667	0.09865439	0.2267593
GO:0047134	protein-disulfide reductase activity	molecular_function	catalytic activity	1	461	6	26864	0.166666667	0.09865439	0.2267593
GO:0060090	molecular adaptor activity	molecular_function	binding	1	461	6	26864	0.166666667	0.09865439	0.2267593
GO:0070063	RNA polymerase binding	molecular_function	binding	2	461	31	26864	0.064516129	0.09867854	0.2267593
GO:0070888	E-box binding	molecular_function	binding	3	461	64	26864	0.046875	0.09743443	0.2267593
GO:0000979	RNA polymerase II core promoter sequence-specific DNA binding	molecular_function	binding	2	461	33	26864	0.060606061	0.1096183	0.2455327
GO:0001156	TFIIIC-class transcription factor complex binding	molecular_function	binding	1	461	7	26864	0.142857143	0.1141254	0.2455327
GO:0003724	RNA helicase activity	molecular_function	catalytic activity	1	461	7	26864	0.142857143	0.1141254	0.2455327
GO:0004614	phosphoglucomutase activity	molecular_function	catalytic activity	1	461	7	26864	0.142857143	0.1141254	0.2455327
GO:0005127	ciliary neurotrophic factor receptor binding	molecular_function	binding	1	461	7	26864	0.142857143	0.1141254	0.2455327
GO:0005159	insulin-like growth factor receptor binding	molecular_function	binding	2	461	33	26864	0.060606061	0.1096183	0.2455327
GO:0010997	anaphase-promoting complex binding	molecular_function	binding	1	461	7	26864	0.142857143	0.1141254	0.2455327
GO:0015288	porin activity	molecular_function	transporter activity	1	461	7	26864	0.142857143	0.1141254	0.2455327
GO:0015450	P-P-bond-hydrolysis-driven protein transmembrane transporter activity	molecular_function	transporter activity	1	461	7	26864	0.142857143	0.1141254	0.2455327
GO:0019903	protein phosphatase binding	molecular_function	binding	5	461	149	26864	0.033557047	0.1142621	0.2455327
GO:0031683	G-protein beta/gamma-subunit complex binding	molecular_function	binding	2	461	33	26864	0.060606061	0.1096183	0.2455327
GO:0034186	apolipoprotein A-I binding	molecular_function	binding	1	461	7	26864	0.142857143	0.1141254	0.2455327
GO:0036042	long-chain fatty acyl-CoA binding	molecular_function	binding	1	461	7	26864	0.142857143	0.1141254	0.2455327
GO:0044388	small protein activating enzyme binding	molecular_function	binding	1	461	7	26864	0.142857143	0.1141254	0.2455327
GO:0050815	phosphoserine residue binding	molecular_function	binding	1	461	7	26864	0.142857143	0.1141254	0.2455327
GO:0051425	PTB domain binding	molecular_function	binding	1	461	7	26864	0.142857143	0.1141254	0.2455327
GO:0070513	death domain binding	molecular_function	binding	1	461	7	26864	0.142857143	0.1141254	0.2455327
GO:0016209	antioxidant activity	molecular_function	antioxidant activity	2	461	34	26864	0.058823529	0.1152029	0.2466131
GO:0051018	protein kinase A binding	molecular_function	binding	2	461	35	26864	0.057142857	0.1208582	0.2577393
GO:0001046	core promoter sequence-specific DNA binding	molecular_function	binding	1	461	8	26864	0.125	0.1293314	0.2651263
GO:0001786	phosphatidylserine binding	molecular_function	binding	3	461	73	26864	0.04109589	0.130444	0.2651263
GO:0005243	gap junction channel activity	molecular_function	transporter activity	1	461	8	26864	0.125	0.1293314	0.2651263
GO:0005544	calcium-dependent phospholipid binding	molecular_function	binding	3	461	73	26864	0.04109589	0.130444	0.2651263
GO:0008139	nuclear localization sequence binding	molecular_function	binding	2	461	36	26864	0.055555556	0.1265802	0.2651263
GO:0030911	TPR domain binding	molecular_function	binding	1	461	8	26864	0.125	0.1293314	0.2651263
GO:0030971	receptor tyrosine kinase binding	molecular_function	binding	3	461	73	26864	0.04109589	0.130444	0.2651263
GO:0031490	chromatin DNA binding	molecular_function	binding	4	461	112	26864	0.035714286	0.127057	0.2651263
GO:0031871	proteinase activated receptor binding	molecular_function	binding	1	461	8	26864	0.125	0.1293314	0.2651263
GO:0042379	chemokine receptor binding	molecular_function	binding	1	461	8	26864	0.125	0.1293314	0.2651263
GO:0061133	endopeptidase activator activity	molecular_function	molecular function regulator	1	461	8	26864	0.125	0.1293314	0.2651263
GO:0070883	pre-miRNA binding	molecular_function	binding	1	461	8	26864	0.125	0.1293314	0.2651263
GO:1990254	keratin filament binding	molecular_function	binding	1	461	8	26864	0.125	0.1293314	0.2651263
GO:0003785	actin monomer binding	molecular_function	binding	2	461	37	26864	0.054054054	0.1323651	0.2671023
GO:0004601	peroxidase activity	molecular_function	catalytic activity	2	461	37	26864	0.054054054	0.1323651	0.2671023
GO:0008233	peptidase activity	molecular_function	catalytic activity	9	461	340	26864	0.026470588	0.1329739	0.2673725
GO:0000405	bubble DNA binding	molecular_function	binding	1	461	9	26864	0.111111111	0.144277	0.2781779
GO:0000995	RNA polymerase III general transcription initiation factor activity	molecular_function	transcription regulator activity	1	461	9	26864	0.111111111	0.144277	0.2781779
GO:0002151	G-quadruplex RNA binding	molecular_function	binding	1	461	9	26864	0.111111111	0.144277	0.2781779
GO:0004579	dolichyl-diphosphooligosaccharide-protein glycotransferase activity	molecular_function	catalytic activity	1	461	9	26864	0.111111111	0.144277	0.2781779
GO:0008026	ATP-dependent helicase activity	molecular_function	catalytic activity	1	461	9	26864	0.111111111	0.144277	0.2781779
GO:0008308	voltage-gated anion channel activity	molecular_function	transporter activity	1	461	9	26864	0.111111111	0.144277	0.2781779
GO:0016176	superoxide-generating NADPH oxidase activator activity	molecular_function	molecular function regulator	1	461	9	26864	0.111111111	0.144277	0.2781779
GO:0042134	rRNA primary transcript binding	molecular_function	binding	1	461	9	26864	0.111111111	0.144277	0.2781779
GO:0044547	DNA topoisomerase binding	molecular_function	binding	1	461	9	26864	0.111111111	0.144277	0.2781779
GO:0045545	syndecan binding	molecular_function	binding	1	461	9	26864	0.111111111	0.144277	0.2781779
GO:0050839	cell adhesion molecule binding	molecular_function	binding	4	461	117	26864	0.034188034	0.1423165	0.2781779
GO:0061608	nuclear import signal receptor activity	molecular_function	molecular carrier activity	1	461	9	26864	0.111111111	0.144277	0.2781779
GO:0050750	low-density lipoprotein particle receptor binding	molecular_function	binding	2	461	40	26864	0.05	0.1500586	0.2883379
GO:0005547	phosphatidylinositol-3,4,5-trisphosphate binding	molecular_function	binding	3	461	80	26864	0.0375	0.1584378	0.2953736
GO:0015037	peptide disulfide oxidoreductase activity	molecular_function	catalytic activity	1	461	10	26864	0.1	0.1589666	0.2953736
GO:0016251	RNA polymerase II general transcription initiation factor activity	molecular_function	transcription regulator activity	1	461	10	26864	0.1	0.1589666	0.2953736
GO:0019210	kinase inhibitor activity	molecular_function	molecular function regulator	1	461	10	26864	0.1	0.1589666	0.2953736
GO:0032036	myosin heavy chain binding	molecular_function	binding	1	461	10	26864	0.1	0.1589666	0.2953736
GO:0050291	sphingosine N-acyltransferase activity	molecular_function	catalytic activity	1	461	10	26864	0.1	0.1589666	0.2953736
GO:0051880	G-quadruplex DNA binding	molecular_function	binding	1	461	10	26864	0.1	0.1589666	0.2953736
GO:0140078	class I DNA-(apurinic or apyrimidinic site) endonuclease activity	molecular_function	catalytic activity	1	461	10	26864	0.1	0.1589666	0.2953736
GO:1990459	transferrin receptor binding	molecular_function	binding	1	461	10	26864	0.1	0.1589666	0.2953736
GO:1990763	arrestin family protein binding	molecular_function	binding	1	461	10	26864	0.1	0.1589666	0.2953736
GO:0030332	cyclin binding	molecular_function	binding	2	461	42	26864	0.047619048	0.1621011	0.300207
GO:0003906	DNA-(apurinic or apyrimidinic site) endonuclease activity	molecular_function	catalytic activity	1	461	11	26864	0.090909091	0.1734045	0.3089454
GO:0005522	profilin binding	molecular_function	binding	1	461	11	26864	0.090909091	0.1734045	0.3089454
GO:0008035	high-density lipoprotein particle binding	molecular_function	binding	1	461	11	26864	0.090909091	0.1734045	0.3089454
GO:0008432	JUN kinase binding	molecular_function	binding	1	461	11	26864	0.090909091	0.1734045	0.3089454
GO:0008494	translation activator activity	molecular_function	binding	1	461	11	26864	0.090909091	0.1734045	0.3089454
GO:0015271	outward rectifier potassium channel activity	molecular_function	transporter activity	1	461	11	26864	0.090909091	0.1734045	0.3089454
GO:0016918	retinal binding	molecular_function	binding	1	461	11	26864	0.090909091	0.1734045	0.3089454
GO:0019212	phosphatase inhibitor activity	molecular_function	molecular function regulator	1	461	11	26864	0.090909091	0.1734045	0.3089454
GO:0019215	intermediate filament binding	molecular_function	binding	1	461	11	26864	0.090909091	0.1734045	0.3089454
GO:0031432	titin binding	molecular_function	binding	2	461	43	26864	0.046511628	0.1681861	0.3089454
GO:0032051	clathrin light chain binding	molecular_function	binding	1	461	11	26864	0.090909091	0.1734045	0.3089454
GO:0072542	protein phosphatase activator activity	molecular_function	molecular function regulator	1	461	11	26864	0.090909091	0.1734045	0.3089454
GO:0005158	insulin receptor binding	molecular_function	binding	2	461	44	26864	0.045454545	0.1743094	0.3095779
GO:0001094	TFIID-class transcription factor complex binding	molecular_function	binding	1	461	12	26864	0.083333333	0.1875951	0.3269846
GO:0008553	proton-exporting ATPase activity, phosphorylative mechanism	molecular_function	catalytic activity	1	461	12	26864	0.083333333	0.1875951	0.3269846
GO:0035197	siRNA binding	molecular_function	binding	1	461	12	26864	0.083333333	0.1875951	0.3269846
GO:0045295	gamma-catenin binding	molecular_function	binding	1	461	12	26864	0.083333333	0.1875951	0.3269846
GO:0046935	1-phosphatidylinositol-3-kinase regulator activity	molecular_function	molecular function regulator	1	461	12	26864	0.083333333	0.1875951	0.3269846
GO:0097493	structural molecule activity conferring elasticity	molecular_function	structural molecule activity	2	461	46	26864	0.043478261	0.1866586	0.3269846
GO:0008234	cysteine-type peptidase activity	molecular_function	catalytic activity	3	461	88	26864	0.034090909	0.1924076	0.3343379
GO:0003774	motor activity	molecular_function	catalytic activity	4	461	133	26864	0.030075188	0.1954355	0.3385544
GO:0016290	palmitoyl-CoA hydrolase activity	molecular_function	catalytic activity	1	461	13	26864	0.076923077	0.2015426	0.3428051
GO:0034046	poly(G) binding	molecular_function	binding	1	461	13	26864	0.076923077	0.2015426	0.3428051
GO:0035591	signaling adaptor activity	molecular_function	binding	1	461	13	26864	0.076923077	0.2015426	0.3428051
GO:0043422	protein kinase B binding	molecular_function	binding	1	461	13	26864	0.076923077	0.2015426	0.3428051
GO:0051430	corticotropin-releasing hormone receptor 1 binding	molecular_function	binding	1	461	13	26864	0.076923077	0.2015426	0.3428051
GO:0061629	RNA polymerase II sequence-specific DNA-binding transcription factor binding	molecular_function	binding	1	461	13	26864	0.076923077	0.2015426	0.3428051
GO:0000049	tRNA binding	molecular_function	binding	3	461	91	26864	0.032967033	0.2055869	0.3475839
GO:0070412	R-SMAD binding	molecular_function	binding	2	461	49	26864	0.040816327	0.2053949	0.3475839
GO:0005095	GTPase inhibitor activity	molecular_function	molecular function regulator	1	461	14	26864	0.071428571	0.2152512	0.3533132
GO:0019841	retinol binding	molecular_function	binding	1	461	14	26864	0.071428571	0.2152512	0.3533132
GO:0019855	calcium channel inhibitor activity	molecular_function	molecular function regulator	1	461	14	26864	0.071428571	0.2152512	0.3533132
GO:0030169	low-density lipoprotein particle binding	molecular_function	binding	1	461	14	26864	0.071428571	0.2152512	0.3533132
GO:0042577	lipid phosphatase activity	molecular_function	catalytic activity	1	461	14	26864	0.071428571	0.2152512	0.3533132
GO:0043021	ribonucleoprotein complex binding	molecular_function	binding	2	461	50	26864	0.04	0.2116861	0.3533132
GO:0043515	kinetochore binding	molecular_function	binding	1	461	14	26864	0.071428571	0.2152512	0.3533132
GO:0061578	Lys63-specific deubiquitinase activity	molecular_function	catalytic activity	1	461	14	26864	0.071428571	0.2152512	0.3533132
GO:0070878	primary miRNA binding	molecular_function	binding	1	461	14	26864	0.071428571	0.2152512	0.3533132
GO:1990247	N6-methyladenosine-containing RNA binding	molecular_function	binding	1	461	14	26864	0.071428571	0.2152512	0.3533132
GO:0030544	Hsp70 protein binding	molecular_function	binding	2	461	52	26864	0.038461538	0.2243213	0.3660664
GO:0051959	dynein light intermediate chain binding	molecular_function	binding	2	461	52	26864	0.038461538	0.2243213	0.3660664
GO:0005524	ATP binding	molecular_function	binding	54	461	2835	26864	0.019047619	0.2265012	0.3685554
GO:0008083	growth factor activity	molecular_function	binding	5	461	190	26864	0.026315789	0.2285851	0.3700348
GO:0033130	acetylcholine receptor binding	molecular_function	binding	1	461	15	26864	0.066666667	0.2287249	0.3700348
GO:0001228	DNA-binding transcription activator activity, RNA polymerase II-specific	molecular_function	transcription regulator activity	9	461	393	26864	0.022900763	0.235652	0.3801492
GO:0005092	GDP-dissociation inhibitor activity	molecular_function	molecular function regulator	1	461	16	26864	0.0625	0.2419678	0.3837405
GO:0017111	nucleoside-triphosphatase activity	molecular_function	catalytic activity	1	461	16	26864	0.0625	0.2419678	0.3837405
GO:0030955	potassium ion binding	molecular_function	binding	1	461	16	26864	0.0625	0.2419678	0.3837405
GO:0032947	protein-containing complex scaffold activity	molecular_function	structural molecule activity	4	461	145	26864	0.027586207	0.2386574	0.3837405
GO:0047617	acyl-CoA hydrolase activity	molecular_function	catalytic activity	1	461	16	26864	0.0625	0.2419678	0.3837405
GO:0070087	chromo shadow domain binding	molecular_function	binding	1	461	16	26864	0.0625	0.2419678	0.3837405
GO:0000978	RNA polymerase II proximal promoter sequence-specific DNA binding	molecular_function	binding	14	461	658	26864	0.021276596	0.2428467	0.3838033
GO:0070273	phosphatidylinositol-4-phosphate binding	molecular_function	binding	2	461	55	26864	0.036363636	0.2433708	0.3838033
GO:0042803	protein homodimerization activity	molecular_function	binding	24	461	1200	26864	0.02	0.2482236	0.3903628
GO:0000400	four-way junction DNA binding	molecular_function	binding	1	461	17	26864	0.058823529	0.2549838	0.3943843
GO:0003697	single-stranded DNA binding	molecular_function	binding	4	461	149	26864	0.026845638	0.2535392	0.3943843
GO:0004571	mannosyl-oligosaccharide 1,2-alpha-mannosidase activity	molecular_function	catalytic activity	1	461	17	26864	0.058823529	0.2549838	0.3943843
GO:0005049	nuclear export signal receptor activity	molecular_function	molecular carrier activity	1	461	17	26864	0.058823529	0.2549838	0.3943843
GO:0008656	cysteine-type endopeptidase activator activity involved in apoptotic process	molecular_function	molecular function regulator	1	461	17	26864	0.058823529	0.2549838	0.3943843
GO:0031852	mu-type opioid receptor binding	molecular_function	binding	1	461	17	26864	0.058823529	0.2549838	0.3943843
GO:0004520	endodeoxyribonuclease activity	molecular_function	catalytic activity	1	461	18	26864	0.055555556	0.2677767	0.4025709
GO:0004622	lysophospholipase activity	molecular_function	catalytic activity	1	461	18	26864	0.055555556	0.2677767	0.4025709
GO:0005154	epidermal growth factor receptor binding	molecular_function	binding	2	461	59	26864	0.033898305	0.2688573	0.4025709
GO:0008135	translation factor activity, RNA binding	molecular_function	binding	2	461	59	26864	0.033898305	0.2688573	0.4025709
GO:0008179	adenylate cyclase binding	molecular_function	binding	1	461	18	26864	0.055555556	0.2677767	0.4025709
GO:0008235	metalloexopeptidase activity	molecular_function	catalytic activity	1	461	18	26864	0.055555556	0.2677767	0.4025709
GO:0016620	oxidoreductase activity, acting on the aldehyde or oxo group of donors, NAD or NADP as acceptor	molecular_function	catalytic activity	1	461	18	26864	0.055555556	0.2677767	0.4025709
GO:0030371	translation repressor activity	molecular_function	translation regulator activity	1	461	18	26864	0.055555556	0.2677767	0.4025709
GO:0031005	filamin binding	molecular_function	binding	1	461	18	26864	0.055555556	0.2677767	0.4025709
GO:0042043	neurexin family protein binding	molecular_function	binding	1	461	18	26864	0.055555556	0.2677767	0.4025709
GO:0043047	single-stranded telomeric DNA binding	molecular_function	binding	1	461	18	26864	0.055555556	0.2677767	0.4025709
GO:0043522	leucine zipper domain binding	molecular_function	binding	1	461	18	26864	0.055555556	0.2677767	0.4025709
GO:0001047	core promoter binding	molecular_function	binding	1	461	19	26864	0.052631579	0.2803505	0.4121079
GO:0002161	aminoacyl-tRNA editing activity	molecular_function	catalytic activity	1	461	19	26864	0.052631579	0.2803505	0.4121079
GO:0004322	ferroxidase activity	molecular_function	catalytic activity	1	461	19	26864	0.052631579	0.2803505	0.4121079
GO:0016208	AMP binding	molecular_function	binding	1	461	19	26864	0.052631579	0.2803505	0.4121079
GO:0016831	carboxy-lyase activity	molecular_function	catalytic activity	1	461	19	26864	0.052631579	0.2803505	0.4121079
GO:0031748	D1 dopamine receptor binding	molecular_function	binding	1	461	19	26864	0.052631579	0.2803505	0.4121079
GO:0034185	apolipoprotein binding	molecular_function	binding	1	461	19	26864	0.052631579	0.2803505	0.4121079
GO:0005102	signaling receptor binding	molecular_function	binding	10	461	467	26864	0.021413276	0.2829325	0.4148203
GO:0000287	magnesium ion binding	molecular_function	binding	8	461	362	26864	0.022099448	0.2839396	0.4152156
GO:0016829	lyase activity	molecular_function	catalytic activity	3	461	109	26864	0.027522936	0.2879292	0.4199589
GO:0004697	protein kinase C activity	molecular_function	catalytic activity	1	461	20	26864	0.05	0.2927088	0.4236377
GO:0008190	eukaryotic initiation factor 4E binding	molecular_function	binding	1	461	20	26864	0.05	0.2927088	0.4236377
GO:0016462	pyrophosphatase activity	molecular_function	catalytic activity	1	461	20	26864	0.05	0.2927088	0.4236377
GO:0035091	phosphatidylinositol binding	molecular_function	binding	4	461	162	26864	0.024691358	0.3030245	0.4374431
GO:0000062	fatty-acyl-CoA binding	molecular_function	binding	1	461	21	26864	0.047619048	0.3048553	0.4378406
GO:0048037	cofactor binding	molecular_function	binding	1	461	21	26864	0.047619048	0.3048553	0.4378406
GO:0004887	thyroid hormone receptor activity	molecular_function	molecular transducer activity	1	461	22	26864	0.045454545	0.3167937	0.4492566
GO:0005212	structural constituent of eye lens	molecular_function	structural molecule activity	1	461	22	26864	0.045454545	0.3167937	0.4492566
GO:0031698	beta-2 adrenergic receptor binding	molecular_function	binding	1	461	22	26864	0.045454545	0.3167937	0.4492566
GO:0034236	protein kinase A catalytic subunit binding	molecular_function	binding	1	461	22	26864	0.045454545	0.3167937	0.4492566
GO:0034452	dynactin binding	molecular_function	binding	1	461	22	26864	0.045454545	0.3167937	0.4492566
GO:0002039	p53 binding	molecular_function	binding	3	461	118	26864	0.025423729	0.3301301	0.4600575
GO:0004550	nucleoside diphosphate kinase activity	molecular_function	catalytic activity	1	461	23	26864	0.043478261	0.3285274	0.4600575
GO:0008889	glycerophosphodiester phosphodiesterase activity	molecular_function	catalytic activity	1	461	23	26864	0.043478261	0.3285274	0.4600575
GO:0016740	transferase activity	molecular_function	catalytic activity	18	461	927	26864	0.019417476	0.3293418	0.4600575
GO:0017151	DEAD/H-box RNA helicase binding	molecular_function	binding	1	461	23	26864	0.043478261	0.3285274	0.4600575
GO:0036002	pre-mRNA binding	molecular_function	binding	1	461	23	26864	0.043478261	0.3285274	0.4600575
GO:0101005	ubiquitinyl hydrolase activity	molecular_function	catalytic activity	1	461	23	26864	0.043478261	0.3285274	0.4600575
GO:0008022	protein C-terminus binding	molecular_function	binding	7	461	329	26864	0.021276596	0.3361465	0.4672851
GO:0004553	hydrolase activity, hydrolyzing O-glycosyl compounds	molecular_function	catalytic activity	1	461	24	26864	0.041666667	0.3400601	0.4715612
GO:0005080	protein kinase C binding	molecular_function	binding	2	461	72	26864	0.027777778	0.3510183	0.4825256
GO:0016788	hydrolase activity, acting on ester bonds	molecular_function	catalytic activity	1	461	25	26864	0.04	0.3513952	0.4825256
GO:0019887	protein kinase regulator activity	molecular_function	molecular function regulator	1	461	25	26864	0.04	0.3513952	0.4825256
GO:0019956	chemokine binding	molecular_function	binding	1	461	25	26864	0.04	0.3513952	0.4825256
GO:0048365	Rac GTPase binding	molecular_function	binding	2	461	73	26864	0.02739726	0.3572316	0.4893464
GO:0004521	endoribonuclease activity	molecular_function	catalytic activity	1	461	26	26864	0.038461538	0.3625359	0.4942075
GO:0005523	tropomyosin binding	molecular_function	binding	1	461	26	26864	0.038461538	0.3625359	0.4942075
GO:0005520	insulin-like growth factor binding	molecular_function	binding	1	461	27	26864	0.037037037	0.3734857	0.5030441
GO:0005537	mannose binding	molecular_function	binding	1	461	27	26864	0.037037037	0.3734857	0.5030441
GO:0005539	glycosaminoglycan binding	molecular_function	binding	1	461	27	26864	0.037037037	0.3734857	0.5030441
GO:0008195	phosphatidate phosphatase activity	molecular_function	catalytic activity	1	461	27	26864	0.037037037	0.3734857	0.5030441
GO:1990782	protein tyrosine kinase binding	molecular_function	binding	1	461	27	26864	0.037037037	0.3734857	0.5030441
GO:0004198	calcium-dependent cysteine-type endopeptidase activity	molecular_function	catalytic activity	1	461	28	26864	0.035714286	0.3842478	0.5138516
GO:0005385	zinc ion transmembrane transporter activity	molecular_function	transporter activity	1	461	28	26864	0.035714286	0.3842478	0.5138516
GO:0046961	proton-transporting ATPase activity, rotational mechanism	molecular_function	catalytic activity	1	461	28	26864	0.035714286	0.3842478	0.5138516
GO:0022857	transmembrane transporter activity	molecular_function	transporter activity	3	461	132	26864	0.022727273	0.395481	0.5263731
GO:0032794	GTPase activating protein binding	molecular_function	binding	1	461	29	26864	0.034482759	0.3948255	0.5263731
GO:0050681	androgen receptor binding	molecular_function	binding	2	461	80	26864	0.025	0.4000616	0.5312139
GO:0004177	aminopeptidase activity	molecular_function	catalytic activity	1	461	31	26864	0.032258065	0.4154399	0.5452043
GO:0004518	nuclease activity	molecular_function	catalytic activity	2	461	82	26864	0.024390244	0.4120568	0.5452043
GO:0008301	DNA binding, bending	molecular_function	binding	1	461	31	26864	0.032258065	0.4154399	0.5452043
GO:0016409	palmitoyltransferase activity	molecular_function	catalytic activity	1	461	31	26864	0.032258065	0.4154399	0.5452043
GO:0043495	protein membrane anchor	molecular_function	binding	1	461	31	26864	0.032258065	0.4154399	0.5452043
GO:0005246	calcium channel regulator activity	molecular_function	molecular function regulator	1	461	32	26864	0.03125	0.4254829	0.553226
GO:0005540	hyaluronic acid binding	molecular_function	binding	1	461	32	26864	0.03125	0.4254829	0.553226
GO:0043425	bHLH transcription factor binding	molecular_function	binding	1	461	32	26864	0.03125	0.4254829	0.553226
GO:0051721	protein phosphatase 2A binding	molecular_function	binding	1	461	32	26864	0.03125	0.4254829	0.553226
GO:0005516	calmodulin binding	molecular_function	binding	8	461	418	26864	0.019138756	0.4274608	0.5545171
GO:0003684	damaged DNA binding	molecular_function	binding	2	461	85	26864	0.023529412	0.4298235	0.5563003
GO:0015026	coreceptor activity	molecular_function	molecular transducer activity	1	461	33	26864	0.03030303	0.4353536	0.5583236
GO:0035035	histone acetyltransferase binding	molecular_function	binding	1	461	33	26864	0.03030303	0.4353536	0.5583236
GO:0046983	protein dimerization activity	molecular_function	binding	5	461	252	26864	0.01984127	0.4351042	0.5583236
GO:0048018	receptor ligand activity	molecular_function	binding	1	461	33	26864	0.03030303	0.4353536	0.5583236
GO:0032266	phosphatidylinositol-3-phosphate binding	molecular_function	binding	2	461	87	26864	0.022988506	0.4415088	0.5649306
GO:0001158	enhancer sequence-specific DNA binding	molecular_function	binding	1	461	34	26864	0.029411765	0.4450552	0.5656119
GO:0017025	TBP-class protein binding	molecular_function	binding	1	461	34	26864	0.029411765	0.4450552	0.5656119
GO:0070628	proteasome binding	molecular_function	binding	1	461	34	26864	0.029411765	0.4450552	0.5656119
GO:0001085	RNA polymerase II transcription factor binding	molecular_function	binding	2	461	89	26864	0.02247191	0.4530611	0.5662265
GO:0004129	cytochrome-c oxidase activity	molecular_function	catalytic activity	1	461	35	26864	0.028571429	0.4545904	0.5662265
GO:0005506	iron ion binding	molecular_function	binding	4	461	201	26864	0.019900498	0.4535794	0.5662265
GO:0008013	beta-catenin binding	molecular_function	binding	3	461	144	26864	0.020833333	0.4501241	0.5662265
GO:0008081	phosphoric diester hydrolase activity	molecular_function	catalytic activity	1	461	35	26864	0.028571429	0.4545904	0.5662265
GO:0017046	peptide hormone binding	molecular_function	binding	1	461	35	26864	0.028571429	0.4545904	0.5662265
GO:0019900	kinase binding	molecular_function	binding	3	461	144	26864	0.020833333	0.4501241	0.5662265
GO:0030515	snoRNA binding	molecular_function	binding	1	461	35	26864	0.028571429	0.4545904	0.5662265
GO:0050660	flavin adenine dinucleotide binding	molecular_function	binding	2	461	88	26864	0.022727273	0.4473019	0.5662265
GO:0004386	helicase activity	molecular_function	catalytic activity	3	461	146	26864	0.020547945	0.4590441	0.5692551
GO:0008237	metallopeptidase activity	molecular_function	catalytic activity	3	461	146	26864	0.020547945	0.4590441	0.5692551
GO:0043325	phosphatidylinositol-3,4-bisphosphate binding	molecular_function	binding	1	461	36	26864	0.027777778	0.4639621	0.5728304
GO:0043548	phosphatidylinositol 3-kinase binding	molecular_function	binding	1	461	36	26864	0.027777778	0.4639621	0.5728304
GO:0004843	thiol-dependent ubiquitin-specific protease activity	molecular_function	catalytic activity	3	461	148	26864	0.02027027	0.467902	0.5764307
GO:0015631	tubulin binding	molecular_function	binding	2	461	92	26864	0.02173913	0.4701302	0.5779111
GO:0001671	ATPase activator activity	molecular_function	molecular function regulator	1	461	37	26864	0.027027027	0.4731731	0.5791227
GO:0003777	microtubule motor activity	molecular_function	catalytic activity	3	461	149	26864	0.020134228	0.4723067	0.5791227
GO:0045503	dynein light chain binding	molecular_function	binding	1	461	38	26864	0.026315789	0.4822262	0.5889227
GO:0051059	NF-kappaB binding	molecular_function	binding	1	461	39	26864	0.025641026	0.4911241	0.5984911
GO:0004527	exonuclease activity	molecular_function	catalytic activity	1	461	40	26864	0.025	0.4998693	0.6039193
GO:0008009	chemokine activity	molecular_function	binding	1	461	40	26864	0.025	0.4998693	0.6039193
GO:0015269	calcium-activated potassium channel activity	molecular_function	transporter activity	1	461	40	26864	0.025	0.4998693	0.6039193
GO:0051537	2 iron, 2 sulfur cluster binding	molecular_function	binding	1	461	40	26864	0.025	0.4998693	0.6039193
GO:0036459	thiol-dependent ubiquitinyl hydrolase activity	molecular_function	catalytic activity	3	461	157	26864	0.01910828	0.5069193	0.6111254
GO:0031593	polyubiquitin modification-dependent protein binding	molecular_function	binding	1	461	41	26864	0.024390244	0.5084646	0.6116786
GO:0004867	serine-type endopeptidase inhibitor activity	molecular_function	molecular function regulator	3	461	158	26864	0.018987342	0.5111631	0.6136137
GO:0000977	RNA polymerase II regulatory region sequence-specific DNA binding	molecular_function	binding	6	461	335	26864	0.017910448	0.515026	0.6169354
GO:0019789	SUMO transferase activity	molecular_function	catalytic activity	1	461	42	26864	0.023809524	0.5169125	0.6178805
GO:0004003	ATP-dependent DNA helicase activity	molecular_function	catalytic activity	1	461	43	26864	0.023255814	0.5252155	0.6251508
GO:0016538	cyclin-dependent protein serine/threonine kinase regulator activity	molecular_function	molecular function regulator	1	461	43	26864	0.023255814	0.5252155	0.6251508
GO:0008289	lipid binding	molecular_function	binding	5	461	282	26864	0.017730496	0.5329707	0.6308629
GO:0042056	chemoattractant activity	molecular_function	binding	1	461	44	26864	0.022727273	0.5333761	0.6308629
GO:0042169	SH2 domain binding	molecular_function	binding	1	461	44	26864	0.022727273	0.5333761	0.6308629
GO:0008574	ATP-dependent microtubule motor activity, plus-end-directed	molecular_function	catalytic activity	1	461	45	26864	0.022222222	0.5413968	0.636339
GO:0016798	hydrolase activity, acting on glycosyl bonds	molecular_function	catalytic activity	1	461	45	26864	0.022222222	0.5413968	0.636339
GO:0019706	protein-cysteine S-palmitoyltransferase activity	molecular_function	catalytic activity	1	461	45	26864	0.022222222	0.5413968	0.636339
GO:0005244	voltage-gated ion channel activity	molecular_function	transporter activity	2	461	106	26864	0.018867925	0.5453602	0.6396621
GO:0008094	DNA-dependent ATPase activity	molecular_function	catalytic activity	1	461	47	26864	0.021276596	0.5570277	0.6519888
GO:0003674	molecular_function	molecular_function	molecular_function	1	461	48	26864	0.020833333	0.5646427	0.6595308
GO:0001530	lipopolysaccharide binding	molecular_function	binding	1	461	49	26864	0.020408163	0.572127	0.6600564
GO:0001618	virus receptor activity	molecular_function	hijacked molecular function	1	461	49	26864	0.020408163	0.572127	0.6600564
GO:0005086	ARF guanyl-nucleotide exchange factor activity	molecular_function	binding	1	461	49	26864	0.020408163	0.572127	0.6600564
GO:0030295	protein kinase activator activity	molecular_function	molecular function regulator	1	461	49	26864	0.020408163	0.572127	0.6600564
GO:0034237	protein kinase A regulatory subunit binding	molecular_function	binding	1	461	49	26864	0.020408163	0.572127	0.6600564
GO:0051287	NAD binding	molecular_function	binding	1	461	49	26864	0.020408163	0.572127	0.6600564
GO:0001103	RNA polymerase II repressing transcription factor binding	molecular_function	binding	1	461	50	26864	0.02	0.5794829	0.664458
GO:0050661	NADP binding	molecular_function	binding	1	461	50	26864	0.02	0.5794829	0.664458
GO:0051219	phosphoprotein binding	molecular_function	binding	1	461	50	26864	0.02	0.5794829	0.664458
GO:0003713	transcription coactivator activity	molecular_function	transcription regulator activity	7	461	421	26864	0.016627078	0.5860987	0.670678
GO:0016491	oxidoreductase activity	molecular_function	catalytic activity	8	461	485	26864	0.016494845	0.5942556	0.6758907
GO:0042162	telomeric DNA binding	molecular_function	binding	1	461	52	26864	0.019230769	0.5938184	0.6758907
GO:0051536	iron-sulfur cluster binding	molecular_function	binding	1	461	52	26864	0.019230769	0.5938184	0.6758907
GO:0035064	methylated histone binding	molecular_function	binding	2	461	117	26864	0.017094017	0.5990354	0.6799535
GO:0080025	phosphatidylinositol-3,5-bisphosphate binding	molecular_function	binding	1	461	53	26864	0.018867925	0.6008022	0.6805868
GO:0005179	hormone activity	molecular_function	binding	2	461	118	26864	0.016949153	0.6036717	0.6824642
GO:0004864	protein phosphatase inhibitor activity	molecular_function	molecular function regulator	1	461	54	26864	0.018518519	0.6076662	0.683542
GO:0005215	transporter activity	molecular_function	transporter activity	2	461	119	26864	0.016806723	0.6082674	0.683542
GO:0035255	ionotropic glutamate receptor binding	molecular_function	binding	1	461	54	26864	0.018518519	0.6076662	0.683542
GO:0051393	alpha-actinin binding	molecular_function	binding	1	461	55	26864	0.018181818	0.6144124	0.6890721
GO:0000993	RNA polymerase II complex binding	molecular_function	binding	1	461	56	26864	0.017857143	0.6210428	0.6951235
GO:0005112	Notch binding	molecular_function	binding	1	461	57	26864	0.01754386	0.6275595	0.7010238
GO:0030374	nuclear receptor transcription coactivator activity	molecular_function	transcription regulator activity	2	461	124	26864	0.016129032	0.6306377	0.7030674
GO:0045505	dynein intermediate chain binding	molecular_function	binding	1	461	59	26864	0.016949153	0.6402593	0.7123834
GO:0019888	protein phosphatase regulator activity	molecular_function	molecular function regulator	1	461	60	26864	0.016666667	0.6464462	0.7178485
GO:0004842	ubiquitin-protein transferase activity	molecular_function	catalytic activity	8	461	514	26864	0.015564202	0.6587243	0.7286086
GO:0005484	SNAP receptor activity	molecular_function	binding	1	461	62	26864	0.016129032	0.6585034	0.7286086
GO:0005267	potassium channel activity	molecular_function	transporter activity	1	461	64	26864	0.015625	0.6701502	0.7397933
GO:0008134	transcription factor binding	molecular_function	binding	8	461	521	26864	0.015355086	0.6733516	0.7418727
GO:0051213	dioxygenase activity	molecular_function	catalytic activity	1	461	66	26864	0.015151515	0.6814006	0.7478139
GO:1990841	promoter-specific chromatin binding	molecular_function	binding	1	461	66	26864	0.015151515	0.6814006	0.7478139
GO:0001227	DNA-binding transcription repressor activity, RNA polymerase II-specific	molecular_function	transcription regulator activity	3	461	205	26864	0.014634146	0.6859245	0.7513142
GO:0070491	repressing transcription factor binding	molecular_function	binding	1	461	69	26864	0.014492754	0.6975624	0.7625779
GO:0015459	potassium channel regulator activity	molecular_function	molecular function regulator	1	461	70	26864	0.014285714	0.7027657	0.7667773
GO:0005254	chloride channel activity	molecular_function	transporter activity	1	461	71	26864	0.014084507	0.7078797	0.7678926
GO:0044212	transcription regulatory region DNA binding	molecular_function	binding	6	461	409	26864	0.014669927	0.7058505	0.7678926
GO:0046966	thyroid hormone receptor binding	molecular_function	binding	1	461	71	26864	0.014084507	0.7078797	0.7678926
GO:0003714	transcription corepressor activity	molecular_function	transcription regulator activity	5	461	348	26864	0.014367816	0.7151968	0.7743381
GO:0030414	peptidase inhibitor activity	molecular_function	molecular function regulator	1	461	76	26864	0.013157895	0.7321625	0.7911852
GO:0030170	pyridoxal phosphate binding	molecular_function	binding	1	461	77	26864	0.012987013	0.7367718	0.7946408
GO:0003682	chromatin binding	molecular_function	binding	10	461	685	26864	0.01459854	0.7410518	0.7977288
GO:0035257	nuclear hormone receptor binding	molecular_function	binding	1	461	80	26864	0.0125	0.7501301	0.8059604
GO:0017112	Rab guanyl-nucleotide exchange factor activity	molecular_function	binding	1	461	81	26864	0.012345679	0.7544308	0.8090372
GO:0004497	monooxygenase activity	molecular_function	catalytic activity	1	461	82	26864	0.012195122	0.7586576	0.8104824
GO:0008138	protein tyrosine/serine/threonine phosphatase activity	molecular_function	catalytic activity	1	461	82	26864	0.012195122	0.7586576	0.8104824
GO:0000149	SNARE binding	molecular_function	binding	1	461	84	26864	0.011904762	0.7668947	0.8177305
GO:0030276	clathrin binding	molecular_function	binding	1	461	86	26864	0.011627907	0.7748513	0.8246527
GO:0004519	endonuclease activity	molecular_function	catalytic activity	1	461	89	26864	0.011235955	0.7862809	0.835238
GO:0019894	kinesin binding	molecular_function	binding	1	461	91	26864	0.010989011	0.7935771	0.841401
GO:0004222	metalloendopeptidase activity	molecular_function	catalytic activity	2	461	175	26864	0.011428571	0.8048582	0.8517578
GO:0004197	cysteine-type endopeptidase activity	molecular_function	catalytic activity	1	461	96	26864	0.010416667	0.8107486	0.854778
GO:0005249	voltage-gated potassium channel activity	molecular_function	transporter activity	1	461	96	26864	0.010416667	0.8107486	0.854778
GO:0004860	protein kinase inhibitor activity	molecular_function	molecular function regulator	1	461	99	26864	0.01010101	0.8203594	0.8616835
GO:0008307	structural constituent of muscle	molecular_function	structural molecule activity	1	461	99	26864	0.01010101	0.8203594	0.8616835
GO:0005262	calcium channel activity	molecular_function	transporter activity	1	461	101	26864	0.00990099	0.8264945	0.866511
GO:0008270	zinc ion binding	molecular_function	binding	18	461	1281	26864	0.014051522	0.8386521	0.8776229
GO:0000976	transcription regulatory region sequence-specific DNA binding	molecular_function	binding	1	461	107	26864	0.009345794	0.8436734	0.8812396
GO:0016746	transferase activity, transferring acyl groups	molecular_function	catalytic activity	1	461	111	26864	0.009009009	0.8541722	0.8905536
GO:0005216	ion channel activity	molecular_function	transporter activity	1	461	112	26864	0.008928571	0.8566851	0.8915226
GO:0003677	DNA binding	molecular_function	binding	41	461	2794	26864	0.014674302	0.8755977	0.9095231
GO:0016791	phosphatase activity	molecular_function	catalytic activity	1	461	123	26864	0.008130081	0.8816318	0.9141044
GO:0030246	carbohydrate binding	molecular_function	binding	3	461	303	26864	0.00990099	0.8945782	0.9258227
GO:0030165	PDZ domain binding	molecular_function	binding	1	461	135	26864	0.007407407	0.9039298	0.9337844
GO:0003712	transcription coregulator activity	molecular_function	transcription regulator activity	1	461	142	26864	0.007042254	0.9149464	0.941709
GO:0005096	GTPase activator activity	molecular_function	molecular function regulator	6	461	552	26864	0.010869565	0.914255	0.941709
GO:0005125	cytokine activity	molecular_function	binding	2	461	245	26864	0.008163265	0.9249301	0.9502475
GO:0005543	phospholipid binding	molecular_function	binding	1	461	160	26864	0.00625	0.9378257	0.9617411
GO:0016301	kinase activity	molecular_function	catalytic activity	4	461	436	26864	0.009174312	0.9430731	0.9653639
GO:0004672	protein kinase activity	molecular_function	catalytic activity	5	461	531	26864	0.009416196	0.9516723	0.9723984
GO:0020037	heme binding	molecular_function	binding	1	461	182	26864	0.005494505	0.9576199	0.9767029
GO:0004713	protein tyrosine kinase activity	molecular_function	catalytic activity	1	461	192	26864	0.005208333	0.9643993	0.9800664
GO:0061630	ubiquitin protein ligase activity	molecular_function	catalytic activity	3	461	387	26864	0.007751938	0.9633214	0.9800664
GO:0046872	metal ion binding	molecular_function	binding	62	461	4461	26864	0.013898229	0.9738082	0.9878451
GO:0004725	protein tyrosine phosphatase activity	molecular_function	catalytic activity	1	461	228	26864	0.004385965	0.981003	0.9907714
GO:0017124	SH3 domain binding	molecular_function	binding	1	461	223	26864	0.004484305	0.9792703	0.9907714
GO:0038023	signaling receptor activity	molecular_function	molecular transducer activity	1	461	231	26864	0.004329004	0.9819724	0.9907714
GO:0003700	DNA-binding transcription factor activity	molecular_function	transcription regulator activity	14	461	1344	26864	0.010416667	0.9857235	0.9916517
GO:0017137	Rab GTPase binding	molecular_function	binding	1	461	247	26864	0.004048583	0.9863676	0.9916517
GO:0043565	sequence-specific DNA binding	molecular_function	binding	6	461	827	26864	0.007255139	0.9958329	0.9993831
GO:0000981	DNA-binding transcription factor activity, RNA polymerase II-specific	molecular_function	transcription regulator activity	12	461	1956	26864	0.006134969	0.9999972	0.9999972
GO:0004674	protein serine/threonine kinase activity	molecular_function	catalytic activity	2	461	774	26864	0.002583979	0.9999814	0.9999972
