# Supplementary material for: Characterization and Transcriptome Analysis of Exosomal and Nonexosomal RNAs in Bovine Adipocytes
Source: Int J Mol Sci. 2020 Dec 7;21(23):9313. doi: 10.3390/ijms21239313 (PMC7730049; doi:10.3390/ijms21239313)
Supplement: Supplementary file 1 [file ijms-21-09313-s001.zip › suppl/supplement/Table S9. KEGG pathway result of the exosomal mRNAs..xls]

KEGG Pathway Term ID	KEGG Pathway Term Desc	KEGG Pathway Term Level1	KEGG Pathway Term Level2	Term Candidate Gene Num	Total Candidate Gene Num	Term Gene Num	Total Gene Num	Rich Ratio	P value	Q value
3010	Ribosome	Genetic Information Processing	Translation	68	285	185	11290	0.367567568	1.95E-62	3.80E-60
1230	Biosynthesis of amino acids	Metabolism	Global and overview maps	10	285	94	11290	0.106382979	1.25E-04	0.008194836
4530	Tight junction	Cellular Processes	Cellular community - eukaryotes	20	285	312	11290	0.064102564	1.26E-04	0.008194836
4670	Leukocyte transendothelial migration	Organismal Systems	Immune system	13	285	160	11290	0.08125	2.05E-04	0.009996056
10	Glycolysis / Gluconeogenesis	Metabolism	Carbohydrate metabolism	9	285	87	11290	0.103448276	3.36E-04	0.01309795
4141	Protein processing in endoplasmic reticulum	Genetic Information Processing	Folding, sorting and degradation	16	285	241	11290	0.066390041	4.05E-04	0.0131707
3013	RNA transport	Genetic Information Processing	Translation	16	285	249	11290	0.064257028	5.80E-04	0.01615914
3050	Proteasome	Genetic Information Processing	Folding, sorting and degradation	6	285	50	11290	0.12	0.001534159	0.03739513
4626	Plant-pathogen interaction	Organismal Systems	Environmental adaptation	4	285	22	11290	0.181818182	0.002030771	0.04400004
4510	Focal adhesion	Cellular Processes	Cellular community - eukaryotes	18	285	343	11290	0.052478134	0.002725998	0.04832451
4540	Gap junction	Cellular Processes	Cellular community - eukaryotes	9	285	115	11290	0.07826087	0.002495796	0.04832451
1120	Microbial metabolism in diverse environments	Metabolism	Global and overview maps	14	285	245	11290	0.057142857	0.003739603	0.05208733
1130	Biosynthesis of antibiotics	Metabolism	Global and overview maps	16	285	294	11290	0.054421769	0.003243239	0.05208733
4810	Regulation of actin cytoskeleton	Cellular Processes	Cell motility	18	285	353	11290	0.050991501	0.00369677	0.05208733
270	Cysteine and methionine metabolism	Metabolism	Amino acid metabolism	6	285	61	11290	0.098360656	0.004256359	0.05533267
710	Carbon fixation in photosynthetic organisms	Metabolism	Energy metabolism	4	285	30	11290	0.133333333	0.006495484	0.06754146
970	Aminoacyl-tRNA biosynthesis	Genetic Information Processing	Translation	6	285	65	11290	0.092307692	0.005824101	0.06754146
4145	Phagosome	Cellular Processes	Transport and catabolism	13	285	236	11290	0.055084746	0.006927329	0.06754146
4212	Longevity regulating pathway - worm	Organismal Systems	Aging	8	285	108	11290	0.074074074	0.00595616	0.06754146
4217	Necroptosis	Cellular Processes	Cell growth and death	13	285	236	11290	0.055084746	0.006927329	0.06754146
4611	Platelet activation	Organismal Systems	Immune system	10	285	169	11290	0.059171598	0.01061434	0.09856173
4512	ECM-receptor interaction	Environmental Information Processing	Signaling molecules and interaction	9	285	148	11290	0.060810811	0.01270851	0.1077461
4926	Relaxin signaling pathway	Organismal Systems	Endocrine system	11	285	200	11290	0.055	0.01263926	0.1077461
1200	Carbon metabolism	Metabolism	Global and overview maps	9	285	155	11290	0.058064516	0.0167545	0.1361303
4612	Antigen processing and presentation	Organismal Systems	Immune system	8	285	139	11290	0.057553957	0.02456169	0.1842127
4745	Phototransduction - fly	Organismal Systems	Sensory system	4	285	44	11290	0.090909091	0.024466	0.1842127
4151	PI3K-Akt signaling pathway	Environmental Information Processing	Signal transduction	22	285	558	11290	0.039426523	0.02550975	0.1842371
4520	Adherens junction	Cellular Processes	Cellular community - eukaryotes	8	285	142	11290	0.056338028	0.02746066	0.1912439
4144	Endocytosis	Cellular Processes	Transport and catabolism	17	285	411	11290	0.04136253	0.03154731	0.2121285
4011	MAPK signaling pathway - yeast	Environmental Information Processing	Signal transduction	4	285	49	11290	0.081632653	0.03465789	0.2209764
4912	GnRH signaling pathway	Organismal Systems	Endocrine system	8	285	149	11290	0.053691275	0.03512958	0.2209764
3040	Spliceosome	Genetic Information Processing	Transcription	9	285	179	11290	0.05027933	0.03777955	0.2302191
4915	Estrogen signaling pathway	Organismal Systems	Endocrine system	10	285	210	11290	0.047619048	0.04044261	0.2389791
620	Pyruvate metabolism	Metabolism	Carbohydrate metabolism	4	285	55	11290	0.072727273	0.04969406	0.28501
680	Methane metabolism	Metabolism	Energy metabolism	3	285	34	11290	0.088235294	0.05359906	0.2986233
4918	Thyroid hormone synthesis	Organismal Systems	Endocrine system	6	285	114	11290	0.052631579	0.06859467	0.3715545
471	D-Glutamine and D-glutamate metabolism	Metabolism	Metabolism of other amino acids	1	285	3	11290	0.333333333	0.07384148	0.3821497
4961	Endocrine and other factor-regulated calcium reabsorption	Organismal Systems	Excretory system	4	285	63	11290	0.063492063	0.07447019	0.3821497
290	Valine, leucine and isoleucine biosynthesis	Metabolism	Amino acid metabolism	1	285	4	11290	0.25	0.09722725	0.4328649
1051	Biosynthesis of ansamycins	Metabolism	Metabolism of terpenoids and polyketides	1	285	4	11290	0.25	0.09722725	0.4328649
4137	Mitophagy - animal	Cellular Processes	Transport and catabolism	5	285	94	11290	0.053191489	0.0890836	0.4328649
4270	Vascular smooth muscle contraction	Organismal Systems	Circulatory system	9	285	216	11290	0.041666667	0.09690717	0.4328649
4727	GABAergic synapse	Organismal Systems	Nervous system	6	285	124	11290	0.048387097	0.09384672	0.4328649
4922	Glucagon signaling pathway	Organismal Systems	Endocrine system	7	285	155	11290	0.04516129	0.09767209	0.4328649
4921	Oxytocin signaling pathway	Organismal Systems	Endocrine system	10	285	251	11290	0.039840637	0.1038447	0.4499937
640	Propanoate metabolism	Metabolism	Carbohydrate metabolism	3	285	46	11290	0.065217391	0.1095466	0.4599959
1110	Biosynthesis of secondary metabolites	Metabolism	Global and overview maps	19	285	556	11290	0.034172662	0.1108708	0.4599959
220	Arginine biosynthesis	Metabolism	Amino acid metabolism	2	285	26	11290	0.076923077	0.1390977	0.4931646
250	Alanine, aspartate and glutamate metabolism	Metabolism	Amino acid metabolism	3	285	51	11290	0.058823529	0.1375045	0.4931646
1210	2-Oxocarboxylic acid metabolism	Metabolism	Global and overview maps	2	285	25	11290	0.08	0.1304712	0.4931646
3060	Protein export	Genetic Information Processing	Folding, sorting and degradation	2	285	26	11290	0.076923077	0.1390977	0.4931646
4016	MAPK signaling pathway - plant	Environmental Information Processing	Signal transduction	2	285	26	11290	0.076923077	0.1390977	0.4931646
4391	Hippo signaling pathway - fly	Environmental Information Processing	Signal transduction	6	285	135	11290	0.044444444	0.1266238	0.4931646
4666	Fc gamma R-mediated phagocytosis	Organismal Systems	Immune system	6	285	134	11290	0.044776119	0.1234374	0.4931646
4974	Protein digestion and absorption	Organismal Systems	Digestive system	7	285	168	11290	0.041666667	0.1330663	0.4931646
4916	Melanogenesis	Organismal Systems	Endocrine system	6	285	140	11290	0.042857143	0.1431439	0.4984475
4971	Gastric acid secretion	Organismal Systems	Digestive system	5	285	111	11290	0.045045045	0.149287	0.5107187
4015	Rap1 signaling pathway	Environmental Information Processing	Signal transduction	12	285	341	11290	0.035190616	0.1547165	0.5201675
4216	Ferroptosis	Cellular Processes	Cell growth and death	3	285	57	11290	0.052631579	0.173818	0.5744832
400	Phenylalanine, tyrosine and tryptophan biosynthesis	Metabolism	Amino acid metabolism	1	285	8	11290	0.125	0.1850313	0.5974818
4139	Mitophagy - yeast	Cellular Processes	Transport and catabolism	2	285	33	11290	0.060606061	0.2022246	0.5974818
4210	Apoptosis	Cellular Processes	Cell growth and death	8	285	219	11290	0.03652968	0.1898256	0.5974818
4214	Apoptosis - fly	Cellular Processes	Cell growth and death	4	285	90	11290	0.044444444	0.1924551	0.5974818
4722	Neurotrophin signaling pathway	Organismal Systems	Nervous system	7	285	189	11290	0.037037037	0.201475	0.5974818
4730	Long-term depression	Organismal Systems	Nervous system	4	285	91	11290	0.043956044	0.1976225	0.5974818
4972	Pancreatic secretion	Organismal Systems	Digestive system	5	285	122	11290	0.040983607	0.1953608	0.5974818
260	Glycine, serine and threonine metabolism	Metabolism	Amino acid metabolism	3	285	62	11290	0.048387097	0.2058851	0.5992178
4114	Oocyte meiosis	Cellular Processes	Cell growth and death	6	285	161	11290	0.037267081	0.2219555	0.6183046
4261	Adrenergic signaling in cardiomyocytes	Organismal Systems	Circulatory system	8	285	227	11290	0.035242291	0.2159147	0.6183046
4728	Dopaminergic synapse	Organismal Systems	Nervous system	7	285	194	11290	0.036082474	0.2194984	0.6183046
750	Vitamin B6 metabolism	Metabolism	Metabolism of cofactors and vitamins	1	285	10	11290	0.1	0.2256876	0.6198462
4022	cGMP-PKG signaling pathway	Environmental Information Processing	Signal transduction	9	285	266	11290	0.033834586	0.2305194	0.6243234
280	Valine, leucine and isoleucine degradation	Metabolism	Amino acid metabolism	3	285	68	11290	0.044117647	0.2459226	0.6502341
4928	Parathyroid hormone synthesis, secretion and action	Organismal Systems	Endocrine system	6	285	167	11290	0.035928144	0.2467555	0.6502341
4066	HIF-1 signaling pathway	Environmental Information Processing	Signal transduction	5	285	134	11290	0.037313433	0.250393	0.6510218
920	Sulfur metabolism	Metabolism	Energy metabolism	1	285	12	11290	0.083333333	0.2643225	0.6781959
4371	Apelin signaling pathway	Environmental Information Processing	Signal transduction	7	285	207	11290	0.033816425	0.2687951	0.6807149
960	Tropane, piperidine and pyridine alkaloid biosynthesis	Metabolism	Biosynthesis of other secondary metabolites	1	285	13	11290	0.076923077	0.2829134	0.7072835
4713	Circadian entrainment	Organismal Systems	Environmental adaptation	5	285	142	11290	0.035211268	0.2890428	0.7134601
30	Pentose phosphate pathway	Metabolism	Carbohydrate metabolism	2	285	44	11290	0.045454545	0.3054576	0.7219769
4013	MAPK signaling pathway - fly	Environmental Information Processing	Signal transduction	5	285	145	11290	0.034482759	0.303817	0.7219769
4726	Serotonergic synapse	Organismal Systems	Nervous system	6	285	181	11290	0.033149171	0.307303	0.7219769
4924	Renin secretion	Organismal Systems	Endocrine system	4	285	110	11290	0.036363636	0.3019773	0.7219769
72	Synthesis and degradation of ketone bodies	Metabolism	Lipid metabolism	1	285	15	11290	0.066666667	0.3187024	0.7398449
4720	Long-term potentiation	Organismal Systems	Nervous system	4	285	114	11290	0.035087719	0.3248704	0.7452909
4724	Glutamatergic synapse	Organismal Systems	Nervous system	5	285	153	11290	0.032679739	0.3436968	0.7793125
190	Oxidative phosphorylation	Metabolism	Energy metabolism	5	285	156	11290	0.032051282	0.3587618	0.7947956
2020	Two-component system	Environmental Information Processing	Signal transduction	1	285	18	11290	0.055555556	0.3690756	0.7947956
4370	VEGF signaling pathway	Environmental Information Processing	Signal transduction	3	285	84	11290	0.035714286	0.3563908	0.7947956
4657	IL-17 signaling pathway	Organismal Systems	Immune system	4	285	122	11290	0.032786885	0.3709046	0.7947956
4721	Synaptic vesicle cycle	Organismal Systems	Nervous system	3	285	85	11290	0.035294118	0.3633086	0.7947956
3018	RNA degradation	Genetic Information Processing	Folding, sorting and degradation	4	285	123	11290	0.032520325	0.3766568	0.7983487
4071	Sphingolipid signaling pathway	Environmental Information Processing	Signal transduction	5	285	162	11290	0.030864198	0.3889379	0.815515
4970	Salivary secretion	Organismal Systems	Digestive system	4	285	127	11290	0.031496063	0.3996083	0.8289747
4390	Hippo signaling pathway	Environmental Information Processing	Signal transduction	7	285	241	11290	0.029045643	0.4074006	0.8362433
950	Isoquinoline alkaloid biosynthesis	Metabolism	Biosynthesis of other secondary metabolites	1	285	22	11290	0.045454545	0.4305129	0.8744793
600	Sphingolipid metabolism	Metabolism	Lipid metabolism	2	285	63	11290	0.031746032	0.4749108	0.899103
770	Pantothenate and CoA biosynthesis	Metabolism	Metabolism of cofactors and vitamins	1	285	25	11290	0.04	0.4726447	0.899103
900	Terpenoid backbone biosynthesis	Metabolism	Metabolism of terpenoids and polyketides	1	285	24	11290	0.041666667	0.4589577	0.899103
3015	mRNA surveillance pathway	Genetic Information Processing	Translation	4	285	140	11290	0.028571429	0.4728625	0.899103
4218	Cellular senescence	Cellular Processes	Cell growth and death	7	285	256	11290	0.02734375	0.4692712	0.899103
4725	Cholinergic synapse	Organismal Systems	Nervous system	5	285	176	11290	0.028409091	0.4587314	0.899103
4914	Progesterone-mediated oocyte maturation	Organismal Systems	Endocrine system	4	285	137	11290	0.02919708	0.456208	0.899103
4138	Autophagy - yeast	Cellular Processes	Transport and catabolism	3	285	103	11290	0.029126214	0.4841882	0.9025465
4964	Proximal tubule bicarbonate reclamation	Organismal Systems	Excretory system	1	285	26	11290	0.038461538	0.4859866	0.9025465
330	Arginine and proline metabolism	Metabolism	Amino acid metabolism	2	285	72	11290	0.027777778	0.5462056	0.9291199
360	Phenylalanine metabolism	Metabolism	Amino acid metabolism	1	285	33	11290	0.03030303	0.5704196	0.9291199
513	Various types of N-glycan biosynthesis	Metabolism	Glycan biosynthesis and metabolism	2	285	76	11290	0.026315789	0.5756579	0.9291199
520	Amino sugar and nucleotide sugar metabolism	Metabolism	Carbohydrate metabolism	2	285	73	11290	0.02739726	0.5537004	0.9291199
1040	Biosynthesis of unsaturated fatty acids	Metabolism	Lipid metabolism	1	285	34	11290	0.029411765	0.5812955	0.9291199
4072	Phospholipase D signaling pathway	Environmental Information Processing	Signal transduction	6	285	236	11290	0.025423729	0.5510651	0.9291199
4111	Cell cycle - yeast	Cellular Processes	Cell growth and death	3	285	110	11290	0.027272727	0.5282752	0.9291199
4115	p53 signaling pathway	Cellular Processes	Cell growth and death	3	285	111	11290	0.027027027	0.5344027	0.9291199
4350	TGF-beta signaling pathway	Environmental Information Processing	Signal transduction	3	285	113	11290	0.026548673	0.546522	0.9291199
4360	Axon guidance	Organismal Systems	Development	7	285	278	11290	0.025179856	0.5567272	0.9291199
4714	Thermogenesis	Organismal Systems	Environmental adaptation	9	285	349	11290	0.025787966	0.5221353	0.9291199
4744	Phototransduction	Organismal Systems	Sensory system	1	285	30	11290	0.033333333	0.5360737	0.9291199
4911	Insulin secretion	Organismal Systems	Endocrine system	4	285	154	11290	0.025974026	0.5477342	0.9291199
4919	Thyroid hormone signaling pathway	Organismal Systems	Endocrine system	5	285	202	11290	0.024752475	0.5808454	0.9291199
4962	Vasopressin-regulated water reabsorption	Organismal Systems	Excretory system	2	285	74	11290	0.027027027	0.5611077	0.9291199
4966	Collecting duct acid secretion	Organismal Systems	Excretory system	1	285	33	11290	0.03030303	0.5704196	0.9291199
4975	Fat digestion and absorption	Organismal Systems	Digestive system	2	285	72	11290	0.027777778	0.5462056	0.9291199
4925	Aldosterone synthesis and secretion	Organismal Systems	Endocrine system	4	285	164	11290	0.024390244	0.5976851	0.9475495
4923	Regulation of lipolysis in adipocytes	Organismal Systems	Endocrine system	2	285	81	11290	0.024691358	0.610483	0.9600338
630	Glyoxylate and dicarboxylate metabolism	Metabolism	Carbohydrate metabolism	1	285	38	11290	0.026315789	0.6221233	0.9628099
3008	Ribosome biogenesis in eukaryotes	Genetic Information Processing	Translation	3	285	126	11290	0.023809524	0.620606	0.9628099
20	Citrate cycle (TCA cycle)	Metabolism	Carbohydrate metabolism	1	285	40	11290	0.025	0.6410241	0.967733
650	Butanoate metabolism	Metabolism	Carbohydrate metabolism	1	285	41	11290	0.024390244	0.6501181	0.967733
4150	mTOR signaling pathway	Environmental Information Processing	Signal transduction	6	285	256	11290	0.0234375	0.6306565	0.967733
4260	Cardiac muscle contraction	Organismal Systems	Circulatory system	3	285	131	11290	0.022900763	0.6468213	0.967733
4621	NOD-like receptor signaling pathway	Organismal Systems	Immune system	6	285	259	11290	0.023166023	0.64187	0.967733
52	Galactose metabolism	Metabolism	Carbohydrate metabolism	1	285	50	11290	0.02	0.7222965	0.9825666
350	Tyrosine metabolism	Metabolism	Amino acid metabolism	1	285	52	11290	0.019230769	0.7362014	0.9825666
500	Starch and sucrose metabolism	Metabolism	Carbohydrate metabolism	1	285	64	11290	0.015625	0.8062085	0.9825666
510	N-Glycan biosynthesis	Metabolism	Glycan biosynthesis and metabolism	2	285	93	11290	0.021505376	0.6850884	0.9825666
860	Porphyrin and chlorophyll metabolism	Metabolism	Metabolism of cofactors and vitamins	1	285	57	11290	0.01754386	0.7680028	0.9825666
983	Drug metabolism - other enzymes	Metabolism	Xenobiotics biodegradation and metabolism	2	285	115	11290	0.017391304	0.7912855	0.9825666
3022	Basal transcription factors	Genetic Information Processing	Transcription	1	285	58	11290	0.017241379	0.773889	0.9825666
3410	Base excision repair	Genetic Information Processing	Replication and repair	1	285	46	11290	0.02173913	0.6922579	0.9825666
4014	Ras signaling pathway	Environmental Information Processing	Signal transduction	7	285	356	11290	0.019662921	0.7998439	0.9825666
4020	Calcium signaling pathway	Environmental Information Processing	Signal transduction	6	285	296	11290	0.02027027	0.7625928	0.9825666
4062	Chemokine signaling pathway	Organismal Systems	Immune system	6	285	295	11290	0.020338983	0.7597691	0.9825666
4110	Cell cycle	Cellular Processes	Cell growth and death	4	285	188	11290	0.021276596	0.7031744	0.9825666
4120	Ubiquitin mediated proteolysis	Genetic Information Processing	Folding, sorting and degradation	4	285	192	11290	0.020833333	0.718667	0.9825666
4130	SNARE interactions in vesicular transport	Genetic Information Processing	Folding, sorting and degradation	1	285	48	11290	0.020833333	0.7076614	0.9825666
4136	Autophagy - other	Cellular Processes	Transport and catabolism	1	285	48	11290	0.020833333	0.7076614	0.9825666
4140	Autophagy - animal	Cellular Processes	Transport and catabolism	4	285	215	11290	0.018604651	0.7962692	0.9825666
4142	Lysosome	Cellular Processes	Transport and catabolism	3	285	167	11290	0.017964072	0.7976779	0.9825666
4213	Longevity regulating pathway - multiple species	Organismal Systems	Aging	2	285	94	11290	0.021276596	0.6907462	0.9825666
4215	Apoptosis - multiple species	Cellular Processes	Cell growth and death	1	285	50	11290	0.02	0.7222965	0.9825666
4310	Wnt signaling pathway	Environmental Information Processing	Signal transduction	4	285	201	11290	0.019900498	0.7513337	0.9825666
4625	C-type lectin receptor signaling pathway	Organismal Systems	Immune system	3	285	152	11290	0.019736842	0.7427142	0.9825666
4659	Th17 cell differentiation	Organismal Systems	Immune system	3	285	155	11290	0.019354839	0.7545744	0.9825666
4660	T cell receptor signaling pathway	Organismal Systems	Immune system	3	285	165	11290	0.018181818	0.7909619	0.9825666
4664	Fc epsilon RI signaling pathway	Organismal Systems	Immune system	2	285	109	11290	0.018348624	0.7659424	0.9825666
4723	Retrograde endocannabinoid signaling	Organismal Systems	Nervous system	4	285	194	11290	0.020618557	0.7261876	0.9825666
4750	Inflammatory mediator regulation of TRP channels	Organismal Systems	Sensory system	3	285	139	11290	0.021582734	0.686051	0.9825666
4927	Cortisol synthesis and secretion	Organismal Systems	Endocrine system	2	285	118	11290	0.016949153	0.8030289	0.9825666
4960	Aldosterone-regulated sodium reabsorption	Organismal Systems	Excretory system	1	285	48	11290	0.020833333	0.7076614	0.9825666
4978	Mineral absorption	Organismal Systems	Digestive system	1	285	63	11290	0.015873016	0.8011609	0.9825666
4917	Prolactin signaling pathway	Organismal Systems	Endocrine system	2	285	122	11290	0.016393443	0.8177749	0.9904727
4622	RIG-I-like receptor signaling pathway	Organismal Systems	Immune system	2	285	124	11290	0.016129032	0.824772	0.9927811
230	Purine metabolism	Metabolism	Nucleotide metabolism	3	285	254	11290	0.011811024	0.9575869	1
240	Pyrimidine metabolism	Metabolism	Nucleotide metabolism	2	285	150	11290	0.013333333	0.8960735	1
480	Glutathione metabolism	Metabolism	Metabolism of other amino acids	1	285	75	11290	0.013333333	0.8539737	1
561	Glycerolipid metabolism	Metabolism	Lipid metabolism	1	285	106	11290	0.009433962	0.9343238	1
564	Glycerophospholipid metabolism	Metabolism	Lipid metabolism	1	285	155	11290	0.006451613	0.9815118	1
565	Ether lipid metabolism	Metabolism	Lipid metabolism	1	285	80	11290	0.0125	0.8716117	1
1100	Metabolic pathways	Metabolism	Global and overview maps	32	285	1911	11290	0.01674516	0.9974759	1
1212	Fatty acid metabolism	Metabolism	Global and overview maps	1	285	71	11290	0.014084507	0.8381408	1
3320	PPAR signaling pathway	Organismal Systems	Endocrine system	1	285	129	11290	0.007751938	0.9637499	1
4010	MAPK signaling pathway	Environmental Information Processing	Signal transduction	7	285	415	11290	0.01686747	0.9043176	1
4012	ErbB signaling pathway	Environmental Information Processing	Signal transduction	2	285	136	11290	0.014705882	0.8619091	1
4024	cAMP signaling pathway	Environmental Information Processing	Signal transduction	4	285	394	11290	0.010152284	0.9908203	1
4060	Cytokine-cytokine receptor interaction	Environmental Information Processing	Signaling molecules and interaction	2	285	428	11290	0.004672897	0.9998213	1
4064	NF-kappa B signaling pathway	Environmental Information Processing	Signal transduction	1	285	156	11290	0.006410256	0.981985	1
4068	FoxO signaling pathway	Environmental Information Processing	Signal transduction	2	285	193	11290	0.010362694	0.9580556	1
4070	Phosphatidylinositol signaling system	Environmental Information Processing	Signal transduction	2	285	146	11290	0.01369863	0.8872088	1
4113	Meiosis - yeast	Cellular Processes	Cell growth and death	1	285	90	11290	0.011111111	0.9007711	1
4146	Peroxisome	Cellular Processes	Transport and catabolism	1	285	107	11290	0.009345794	0.9359974	1
4152	AMPK signaling pathway	Environmental Information Processing	Signal transduction	2	285	218	11290	0.009174312	0.9757132	1
4211	Longevity regulating pathway	Organismal Systems	Aging	2	285	167	11290	0.011976048	0.9269906	1
4330	Notch signaling pathway	Environmental Information Processing	Signal transduction	1	285	72	11290	0.013888889	0.8422526	1
4514	Cell adhesion molecules (CAMs)	Environmental Information Processing	Signaling molecules and interaction	3	285	255	11290	0.011764706	0.9583963	1
4550	Signaling pathways regulating pluripotency of stem cells	Cellular Processes	Cellular community - eukaryotes	2	285	197	11290	0.010152284	0.9615353	1
4630	Jak-STAT signaling pathway	Environmental Information Processing	Signal transduction	2	285	283	11290	0.007067138	0.9944065	1
4650	Natural killer cell mediated cytotoxicity	Organismal Systems	Immune system	2	285	243	11290	0.008230453	0.9860914	1
4658	Th1 and Th2 cell differentiation	Organismal Systems	Immune system	1	285	145	11290	0.006896552	0.9760424	1
4662	B cell receptor signaling pathway	Organismal Systems	Immune system	1	285	125	11290	0.008	0.9597992	1
4668	TNF signaling pathway	Environmental Information Processing	Signal transduction	2	285	169	11290	0.01183432	0.9299976	1
4740	Olfactory transduction	Organismal Systems	Sensory system	1	285	1203	11290	8.31E-04	1	1
4910	Insulin signaling pathway	Organismal Systems	Endocrine system	3	285	242	11290	0.012396694	0.9466587	1
4913	Ovarian steroidogenesis	Organismal Systems	Endocrine system	1	285	84	11290	0.011904762	0.8841802	1
4976	Bile secretion	Organismal Systems	Digestive system	1	285	186	11290	0.005376344	0.9917331	1
4979	Cholesterol metabolism	Organismal Systems	Digestive system	1	285	74	11290	0.013513514	0.8501664	1
